# Supplementary material for: MicroRNA dysregulation in cow's jejunum, jejunal lymph node, and caecal Peyer's patch during Mycobacterium avium subsp. paratuberculosis infection
Source: BMC Genomics. 2026 Jan 8;27:25. doi: 10.1186/s12864-025-12304-3 (PMC12784533; doi:10.1186/s12864-025-12304-3)
Supplement: Supplementary file 1 — Supplementary Material 1. [file 12864_2025_12304_MOESM1_ESM.xlsx]

## Sheet: Table S1
Table S1 Tissue availiability per sample
Cow ID	MAP infection	JE	JELN	CPP
1376	Negative	yes	yes	no
3403	Negative	yes	yes	yes
6528	Negative	yes	yes	yes
8176	Negative	yes	yes	yes
8664	Negative	yes	yes	yes
398	Resistant	yes	yes	yes
1117	Resistant	yes	yes	yes
2442	Resistant	yes	no	yes
6424	Resistant	yes	yes	no
7928	Resistant	yes	yes	yes
1180	Positive	yes	yes	yes
5144	Positive	yes	yes	yes
5678	Positive	yes	yes	yes
8156	Positive	yes	yes	yes
