# Supplementary material for: MicroRNA dysregulation in cow's jejunum, jejunal lymph node, and caecal Peyer's patch during Mycobacterium avium subsp. paratuberculosis infection
Source: BMC Genomics. 2026 Jan 8;27:25. doi: 10.1186/s12864-025-12304-3 (PMC12784533; doi:10.1186/s12864-025-12304-3)
Supplement: Supplementary file 2 — Supplementary Material 2. [file 12864_2025_12304_MOESM2_ESM.xlsx]

## Sheet: Table S2
Table S2 General statistics about the small RNA sequencing data processing
Sample Name	Alignment agaist mature miRNA			Alignment agaist miRBase hairpin			FastQC after quality control
	Reads Mapped in the bam file (millions)	% Mapped Reads	Total sequences in the bam file (millions)	Reads Mapped in the bam file (millions)	% Mapped Reads	Total sequences in the bam file (millions)	% Total Base Pairs trimmed	% Duplicate Reads	Average % GC Content	Total Sequences (millions)
0398-CPP	2.7	0.381	7	0.8	0.185	4.5	0.568	0.962	0.57	9.2
0398-JELN	2.5	0.382	6.4	0.9	0.204	4.2	0.647	0.972	0.55	9.8
0398-JE	0.5	0.272	2	0.2	0.147	1.5	0.699	0.942	0.58	3.9
1117-CPP	14.3	0.718	19.9	2.8	0.483	5.8	0.579	0.977	0.54	21.7
1117-JELN	2	0.379	5.3	0.8	0.225	3.5	0.641	0.968	0.56	7.8
1117-JE	11.6	0.746	15.6	1.9	0.457	4.1	0.579	0.973	0.54	17.1
1180-CPP	5.6	0.372	15	1.7	0.176	9.8	0.624	0.962	0.56	22.6
1180-JELN	2.3	0.49	4.7	0.7	0.263	2.5	0.667	0.967	0.55	7.4
1180-JE	7.2	0.659	10.9	1.2	0.298	3.9	0.6	0.959	0.54	13.4
1376-MESLN	9	0.647	13.9	1.8	0.348	5.1	0.564	0.96	0.53	15.1
1376-JELN	1.7	0.331	5.1	0.6	0.163	3.6	0.634	0.966	0.56	7.7
1376-JE	11.6	0.723	16.1	1.6	0.341	4.6	0.576	0.975	0.54	17.6
2442-CPP	2.2	0.278	7.9	0.8	0.129	5.9	0.641	0.971	0.58	13.2
2442-JE	2.7	0.544	4.9	0.5	0.235	2.3	0.639	0.955	0.55	7.2
3403-CPP	6.7	0.666	10	1.5	0.436	3.5	0.577	0.971	0.54	11.3
3403-JELN	3.5	0.34	10.4	1.4	0.193	7.3	0.588	0.977	0.56	13.6
3403-JE	2.2	0.357	6.1	0.7	0.179	4.1	0.606	0.946	0.57	8.9
5144-CPP	2.6	0.398	6.5	0.5	0.124	4	0.64	0.962	0.56	11
5144-JELN	0.2	0.065	3.1	0.1	0.042	2.9	0.695	0.963	0.58	7.5
5144-JE	8	0.645	12.5	1.3	0.28	4.5	0.566	0.968	0.55	14.3
5678-CPP	3.4	0.46	7.3	0.7	0.173	4	0.577	0.942	0.56	9.6
5678-JELN	5.8	0.407	14.3	1.6	0.183	8.8	0.642	0.977	0.55	23
5678-JE	3.6	0.578	6.3	0.7	0.266	2.8	0.661	0.958	0.55	9.9
6424-JELN	2.4	0.319	7.4	0.7	0.133	5.2	0.663	0.972	0.55	13
6424-JE	3.2	0.322	9.9	0.8	0.118	6.8	0.636	0.951	0.58	17.2
6528-CPP	3	0.51	5.8	0.8	0.272	3	0.646	0.962	0.55	8.9
6528-MIDDISC	1.1	0.617	1.8	0.2	0.322	0.7	0.619	0.952	0.55	2.4
6528-JELN	1.6	0.408	3.9	0.5	0.222	2.5	0.638	0.96	0.55	5.7
6528-JE	4.6	0.593	7.7	0.9	0.288	3.3	0.588	0.958	0.56	9.9
7928-CPP	2.3	0.207	11.2	0.8	0.085	9	0.588	0.94	0.58	16.4
7928-JELN	5.4	0.408	13.3	1.3	0.157	8.1	0.592	0.973	0.55	17.5
7928-JE	5.5	0.691	8	0.8	0.305	2.6	0.594	0.953	0.54	9.4
8156-CPP	2.6	0.295	8.7	0.8	0.129	6.3	0.622	0.962	0.55	12.9
8156-JELN	2.1	0.326	6.6	0.7	0.157	4.6	0.642	0.973	0.55	10.5
8156-JE	4.2	0.689	6.2	0.8	0.386	2	0.663	0.966	0.54	8.9
8176-CPP	2.2	0.535	4	0.6	0.298	2	0.673	0.963	0.55	6.6
8176-JELN	4	0.452	8.7	1.2	0.235	5.1	0.625	0.976	0.55	12.2
8176-JE	11.3	0.739	15.3	1.8	0.428	4.3	0.598	0.974	0.54	17.5
8664-CPP	0	0.567	0	0	0.219	0	0.624	0.629	0.54	0
8664-JELN	1	0.239	4.1	0.4	0.119	3.2	0.653	0.959	0.56	7.3
8664-JE	5.2	0.726	7.2	0.7	0.355	2	0.595	0.948	0.54	8.3
average	4.23415	0.475146	8.31707	0.941463	0.238	4.24146	0.621195	0.954732	0.553659	11.4
