# Supplementary material for: MicroRNA dysregulation in cow's jejunum, jejunal lymph node, and caecal Peyer's patch during Mycobacterium avium subsp. paratuberculosis infection
Source: BMC Genomics. 2026 Jan 8;27:25. doi: 10.1186/s12864-025-12304-3 (PMC12784533; doi:10.1186/s12864-025-12304-3)
Supplement: Supplementary file 3 — Supplementary Material 3. [file 12864_2025_12304_MOESM3_ESM.xlsx]

## Sheet: TableS3A-JE
Table S3A Expression of miRNAs identfied in jejunum
Row-names	baseMean	log2FoldChange.MAPI vs HC	pvalue.MAPI vs HC	log2FoldChange.MAPT vs HC	pvalue.MAPT vs HC	log2FoldChange.MAPI vs MAPT	pvalue.MAPI vs MAPT	1376-MIDNO	3403-MIDNO	6528-MIDNO	8176-MIDNO	8664-MIDNO	0398-MIDNO	1117-MIDNO	2442-MIDNO	6424-MIDNO	7928-MIDNO	1180-MIDNO	5144-MIDNO	5678-MIDNO	8156-MIDNO
bta-miR-143	3.63257e+06	0.142644	0.865727	-0.469474	0.555013	0.612118	0.468087	6.7004e+06	493417	2.4457e+06	4.26512e+06	5.61508e+06	344947	5.53864e+06	2.40218e+06	1.88698e+06	3.92487e+06	1.96395e+06	7.88284e+06	1.36392e+06	6.02789e+06
bta-miR-145	515346	0.170718	0.840721	-0.595124	0.457429	0.765842	0.36729	987183	130623	601659	420092	676018	69822.3	787082	193840	150841	662279	164563	1.36002e+06	221222	789600
bta-miR-192	150546	-0.950913	0.178525	-0.0292138	0.965034	-0.9217	0.192241	225505	85069.6	93889.3	279450	196551	28107.8	305433	139954	208484	180830	122262	54614.1	161717	25777.8
bta-miR-378	124083	0.0730179	0.861102	-0.0421662	0.914653	0.115184	0.782538	107338	181636	114102	112275	102252	166234	65591.7	144599	104531	118862	88269.5	147345	75184.4	208938
bta-miR-100	84263	0.0127328	0.987039	-0.468861	0.525774	0.481594	0.538933	170946	23077.9	55134.9	91034.7	126154	16773	142394	48300.2	36066.2	93414.8	31806.8	196172	34693.8	113713
bta-miR-127	74108.4	1.00144	0.18196	0.0770021	0.913317	0.92444	0.217907	41067.9	83726.9	68346.8	59613.3	30996.2	35850.1	25705.7	108133	98506.7	31112.1	30155.1	97232.2	29284.3	297788
bta-miR-3600	50958.1	1.06691	0.0125416	0.181567	0.652263	0.885345	0.038298	25077.2	42604.8	49004.7	30718.5	39837.5	59513.2	45774.3	38672.2	38323.4	30073.4	56423.7	48236.5	57851.5	151303
bta-miR-10a	46817.8	-1.16251	0.199095	-0.247313	0.771999	-0.915194	0.312044	106922	8995.35	19624.5	38077	124334	12905.6	82943	23391.6	15047.3	116724	12990.1	61295	12956.4	19243.5
bta-miR-186	40987.6	-0.228512	0.420262	-0.0563708	0.83298	-0.172141	0.543766	54873.9	40590.8	46273.3	34885	40370.1	33370.1	57090.2	37794.6	42960.5	37457.1	36377.7	38503.2	48126.5	25153.6
bta-miR-99a-5p	40136.2	-0.56537	0.435308	-0.454077	0.506321	-0.111293	0.877949	100445	11396.4	51643.5	37810.2	46177	14922.3	93159.5	22098.6	14301.2	36163.8	17386.3	59506.8	24132.6	32764.5
bta-miR-30e-5p	38101.2	-0.0810997	0.880608	-0.0867723	0.864655	0.00567258	0.991618	51992	17904.9	31010.7	36931.5	59879.8	17305.7	80376.4	27547.1	24552.9	36390.2	56461.8	34976.3	33345	24742.7
bta-miR-10b	37875	-1.11062	0.0958946	0.0276215	0.964965	-1.13824	0.087916	51372.6	17206.8	14772.4	58611	79919.1	24646.7	76895	11916.3	34861.3	77847.8	24442.3	24328.8	20694.6	12734.8
bta-miR-2285f	36508.7	-0.314511	0.41565	0.166948	0.64674	-0.481459	0.212743	31323.9	51022.8	43809	28044.6	30584.9	70887.6	22106.3	39454.8	43734.5	31278.7	24542	26735.7	29982.6	37613.8
bta-miR-125a	34000.4	0.678919	0.26867	-0.25483	0.659677	0.933749	0.128186	22898.9	33355.2	42196.4	28523.6	25648	16086.7	31916.8	33697.3	29178	17030.2	7522.08	81685.3	26000.4	80266.7
bta-miR-125b	30125	0.200463	0.786772	-0.0854915	0.902614	0.285954	0.699597	15002	29122.3	25296.9	57730.7	20224.3	10727.8	40938.1	46071.5	31761.3	9397.03	7693.29	81281.6	16348.2	30155.1
bta-miR-30a-5p	28504.9	-0.292173	0.668725	-0.207993	0.746626	-0.0841796	0.901883	50597.5	12675.9	17885.1	31153	46108.9	8240.33	66800.7	15820.8	15149	31136.2	32133	42163.7	13787	15417.3
bta-miR-27b	26762.5	-0.368764	0.641295	-0.669258	0.36982	0.300494	0.704217	42464.8	8424.44	29942.3	19960.8	65850.9	8502.95	55044.8	5869.52	5758.19	29611.2	20424.8	30016.7	13064.3	39739.3
bta-miR-320a	26503.3	0.534356	0.447656	0.169968	0.797815	0.364388	0.604598	15427.7	34403.1	31608.8	18755.3	12800.3	60643	11683.7	22892.6	20132.2	11776.2	9365.58	17717.3	25847.7	77993.1
bta-miR-215	25518.7	-0.557667	0.551988	0.776123	0.379942	-1.33379	0.154863	16765.8	9473.95	11234.2	41162.3	31088	1256.12	98659.9	36419.4	33883.9	17683.1	20624.7	10491.1	26376.5	2143.21
bta-miR-2285i	25135.6	-0.331154	0.420813	0.20044	0.605281	-0.531595	0.19627	22501.8	36445.4	28505.9	20002.5	18897.2	53626.5	14081.7	25946.4	29520.1	22019	17295.6	19076.5	20216.9	23763
bta-miR-30d	23922.6	-0.11734	0.823739	-0.152086	0.75945	0.0347457	0.947414	32765.2	20708.4	17991.3	31844.1	23677.3	7653.15	46732.1	21850.5	17087.1	20954.1	19766.5	40284.7	19319.1	14283.5
bta-miR-375	23674.1	-1.06538	0.0837066	0.142787	0.80578	-1.20817	0.0498364	19353.9	46703.3	21246.1	27612.8	18389.7	16066.9	17013.4	50453.8	47483.9	16156.1	15163.2	5571.67	24571	5651.36
bta-miR-99b	22278.9	0.257718	0.718284	-0.39811	0.554475	0.655829	0.358612	37585.6	14459.1	17152.1	26691.9	18980	5249.93	36633.6	13178.1	9608.29	22495.9	8782.61	68057.5	11402.4	21627.7
bta-let-7b (bta-miR-3596)	17349.7	-0.657139	0.327441	-1.3658	0.030871	0.708657	0.290965	14491.4	55033	13457.5	37829.4	7342.58	6354.91	6254.13	15086.4	11203.2	10827.7	8174.39	32592	7640.79	16608.4
bta-miR-193b	13941.5	0.516058	0.497495	-0.507422	0.479241	1.02348	0.17847	19239.5	7547.41	15999.1	8492.62	17265.3	4045.84	14486.3	6595.42	7280.28	15809.1	3217.45	26594	4171.27	44436.6
bta-miR-22-3p	12318.4	0.652165	0.0658003	0.253056	0.448976	0.399109	0.260224	8909.4	11904.2	10425.6	9460.71	9301.38	14082.4	16720.5	10094.4	8854.23	9837.22	10841	9948.55	17465.3	24612.4
bta-miR-1468	11668	0.297305	0.569056	0.0170536	0.972364	0.280251	0.591431	7365.6	19305.8	10205.3	11198.7	6465.25	7316.2	9253.83	17489.5	16193.4	4936.43	9323.2	9752.09	11573.2	22972.8
bta-miR-769	11023.9	0.108234	0.825639	0.268315	0.562421	-0.160081	0.74456	7016.18	16906.4	11013.8	7038.07	8348.61	20068.1	5805.07	15619.5	12196.6	6924.62	8282.68	10524.6	7472.71	17118
bta-miR-24-3p	9799.32	-0.55305	0.433172	-0.431004	0.517073	-0.122046	0.862686	22698	4078.19	11754	8712.81	12745.6	5049.24	24101.7	3306.22	2393.84	9642.28	9450.33	9629.13	8649.29	4979.75
bta-miR-378d	9684.63	0.174877	0.761835	0.25805	0.635257	-0.0831733	0.885388	4858.52	18323.5	6944.14	7658.46	5965.2	12811.4	5014.55	17805.6	9736.96	6952.92	4168.52	14258.6	6798.97	14287.4
bta-miR-146a	9546.14	2.11711	0.00988842	1.22392	0.113702	0.893183	0.276429	4428.89	2376.79	3164.03	3883.07	5783.22	14808.3	9956.22	6633.7	7427.9	7039.91	46503	2389.58	17900.2	1351.11
bta-miR-2285k	8958.2	-0.159918	0.681331	0.310632	0.397509	-0.470549	0.226941	7914.35	12600.6	7839.92	8144.38	5920.81	13988.2	4546.06	11658.2	14137.6	8287.12	6180.23	7919.81	7925.83	8351.61
bta-miR-423-5p	8748.48	0.566545	0.214315	0.0511189	0.905408	0.515427	0.258608	6145.02	12383.6	6939.64	8439.58	4115.87	10980.5	4183.76	9836.42	8005.41	6394.3	5795.44	14598.1	9838.48	14822.7
bta-miR-151-3p	8479.68	0.290867	0.326601	-0.0188653	0.946203	0.309732	0.296266	9140.49	7399.22	6834.41	9447.85	7206.46	4744.51	8651.39	9673.37	8545.02	7889.9	7911.58	9728.03	7986.76	13556.5
bta-miR-1388-5p	7357.68	-0.994906	0.0369452	0.404951	0.367651	-1.39986	0.00332973	4633.78	11041.7	6933.34	8833.89	6351.34	7873.65	9622.38	8549.09	16298.1	7697.05	4170.23	5391.25	1218.6	4393.09
bta-miR-191	6564.53	-0.0940619	0.886108	0.555571	0.369543	-0.649633	0.322557	10544.5	2892.64	4296.35	5285.65	5530.23	6880.15	19632	3759.9	3252.63	8433.85	7673.6	3350.48	8378.26	1993.09
bta-miR-21-5p	5653.27	1.17308	0.249126	0.539574	0.573954	0.633503	0.533694	7852.41	1127.25	645.757	3338.76	5626.4	6798.39	10807.8	2361.99	1736.53	5316.88	24172.6	1045.11	7798.37	517.531
novelmiR_8_98512268	5417.17	0.82765	0.65536	0.016256	0.992581	0.811394	0.661707	209.652	11277.4	568.41	211.083	9836.95	12573.6	0	0	9558.42	222.192	5673.02	5732.04	8769.75	11207.9
bta-miR-339a	5381.33	0.038262	0.925298	0.0490822	0.898492	-0.0108202	0.978848	3723.7	6384.53	7945.15	4306.85	4016.74	9023.23	4435.7	4121.43	6168.14	3546.68	7885.47	5142.67	4482.22	4156.05
novelmiR_1_37082106	5365.79	0.825775	0.539075	0.0490535	0.969131	0.776722	0.563453	212.828	11193.2	434.402	207.869	9709.72	12576	167.961	310.489	9251.21	205.422	5532.63	5613.1	8634.59	11071.6
novelmiR_4_30858043	5334.05	0.853766	0.605969	0.0704406	0.963995	0.783325	0.636019	127.856	11048.2	337.269	115.185	9733.39	12529	164.491	0	9600.31	137.298	5572.01	5631.81	8614.28	11065.7
novelmiR_8_68231372	5247.42	0.876636	0.663804	0.0971171	0.959266	0.779519	0.699119	58.766	10962.4	97.1334	0	9643.14	12690	39.5611	63.7992	9413.79	0	5490.26	5532.91	8497.32	10974.8
bta-miR-7	4817.95	-0.0815675	0.884138	-0.133422	0.80041	0.0518544	0.926194	10042.6	2188.1	3546.27	4375.42	5133.74	1092.6	4801.47	5951.76	5289.4	5914.28	5920.42	4070.83	5343.65	3780.74
bta-miR-199b	4787.81	-1.34534	0.0532676	-1.08501	0.0982636	-0.260327	0.708441	18136.5	2891.02	6309.17	3077.85	7111.78	2658.41	6295.77	1267.48	1308.63	6157.43	3375.39	3736.72	1629.71	3073.58
bta-miR-26a	4434.85	-0.63255	0.455592	0.3139	0.69451	-0.94645	0.264262	5856.75	1969.45	1603.6	6662.52	6411.99	3176.22	19509.2	2170.59	826.873	2288.99	3782.87	3150.02	3422.6	1256.3
bta-miR-26c	4434.85	-0.63255	0.455592	0.3139	0.69451	-0.94645	0.264262	5856.75	1969.45	1603.6	6662.52	6411.99	3176.22	19509.2	2170.59	826.873	2288.99	3782.87	3150.02	3422.6	1256.3
novelmiR_10_20364041-1	4419.33	0.865163	0.718842	-1.12648	0.619072	1.99164	0.407256	0	11067.7	336.369	90.5408	9728.95	0	0	0	9567.39	153.019	5548.89	5642.5	8635.99	11099.3
bta-miR-185	4131.93	0.480937	0.244011	-0.0293204	0.939962	0.510257	0.21651	3397.31	3866.03	3459.03	3899.15	4062.61	3607.31	4228.88	4290.14	3218.72	2962.9	10035	2402.94	5175.57	3241.48
novelmiR_X_55846706	4058.65	0.0527408	0.986269	1.10725	0.701559	-1.05451	0.730781	954.55	12281.6	0	1025.95	0	16198.2	966.124	1939.5	11621.1	0	0	0	0	11834.1
bta-miR-181a	3939.08	-0.281524	0.776281	-0.500855	0.591811	0.219331	0.824796	794.929	13670.4	974.931	6648.05	1230.91	1139.67	3607	6513.19	4336.85	882.478	1571.27	10064.8	2932.36	780.247
novelmiR_8_101955577	3532.78	0.250275	0.929783	-1.13647	0.671273	1.38675	0.625377	54.7953	10856.3	0	15.5366	9626.87	0	0	0	9334.99	13.625	5462.43	5598.4	8495.92	0
novelmiR_5_67169482-1	3529.97	0.249663	0.935612	-1.13795	0.696129	1.38761	0.653434	54.7953	10856.3	0	15.5366	9617.99	0	0	0	9334.99	0	5462.43	5598.4	8479.11	0
bta-miR-378c	3279.45	-0.0919621	0.830893	-0.0661898	0.870502	-0.0257723	0.952283	2102.87	5480.78	3874.54	2741.94	2765.12	5259.84	1794.13	2994.31	2332	3829.66	2414.91	3073.84	2766.37	4481.98
bta-miR-23a	3150.43	-0.00061269	0.999249	-0.224382	0.71457	0.223769	0.730953	6579.41	1715.98	2475.1	2880.7	2958.93	1003.41	5169.32	2394.6	2238.24	3409.38	5699.56	4930.17	1600.29	1050.86
novelmiR_10_33731080	2900.04	0.217622	0.940948	-9.47698	0.000671243	9.6946	0.00102946	0	11003.7	325.577	70.1825	9619.47	0	0	0	0	29.3461	0	0	8549.84	11002.5
novelmiR_13_21520934	2897.28	0.217197	0.94247	-8.35295	0.00332606	8.57015	0.00450064	0	11045.8	174.48	106.077	9657.94	0	63.853	0	0	0	0	0	8544.94	10968.9
novelmiR_23_14116595	2871.57	0.220608	0.936297	-7.54676	0.00379535	7.76737	0.00496237	0	10917.8	176.279	87.8621	9567.69	0	64.5471	0	0	46.1152	0	0	8483.31	10858.3
novelmiR_25_24747246	2738.3	-0.960316	0.790856	-1.14128	0.738159	0.180968	0.960142	0	10963.2	0	0	9598.76	0	0	0	9321.03	0	0	0	8453.2	0
bta-miR-423-3p	2699.16	-0.104924	0.816638	0.188447	0.658691	-0.293371	0.516822	1762.19	4344.62	2593.82	2555.5	1847.85	5210.29	2794.26	2753.29	2400.83	1779.63	2345.14	1788.17	3929.65	1682.96
bta-miR-339b	2685.53	0.000865663	0.998467	0.205523	0.628413	-0.204658	0.649598	1658.15	3755.89	3720.75	1961.36	1631.85	5004.65	1822.59	2220.21	3689.51	1945.22	3267.53	2471.1	2457.52	1991.11
novelmiR_22_13887295	2661.19	0.689911	0.848898	0.190381	0.95553	0.499531	0.890282	0	10857.1	0	0	0	12254	134.647	0	0	0	5491.97	0	8519.03	0
bta-miR-146b	2247.32	1.80764	0.0140053	0.92983	0.18013	0.87781	0.232754	1608.12	843.01	902.981	1023.81	1136.23	5140.91	1726.81	1311.43	883.727	1445.29	3219.59	1312.4	10033.2	875.062
bta-miR-2284x	2023.52	0.417965	0.135673	0.254547	0.335369	0.163418	0.559757	1890.84	1991.32	1259.14	1805.46	1735.41	2646.02	1654.63	2042.99	2158.45	1861.38	1502.36	2972.27	2472.23	2336.79
bta-miR-1	1703.27	-1.23428	0.200274	0.00837945	0.99264	-1.24266	0.197257	4120.77	114.183	535.133	2196.02	3200.08	448.436	6127.12	1422.01	422.912	1802.69	1144.53	1315.07	603.7	393.087
bta-miR-148a	1645.85	0.431398	0.64509	0.0606346	0.945261	0.370763	0.692229	3612.52	366.843	439.798	962.733	2000.23	1491.48	3772.19	1032.13	559.561	842.651	5725.67	263.281	1332.76	640
bta-miR-197	1498.77	-0.133932	0.797683	-0.753454	0.126295	0.619522	0.235978	2803.3	1305.41	1950.76	1238.11	1738.37	718.489	1161.15	609.637	540.61	2327.77	1858.05	1381.89	996.595	2352.59
bta-miR-23b-3p	1472.63	-0.405616	0.604761	-0.13859	0.851213	-0.267026	0.73334	3518.81	390.328	874.2	1570.27	1853.77	557.449	4023.44	781.186	493.73	1597.26	1266.95	2278.65	875.435	535.309
bta-miR-150	1412.6	-1.04932	0.0205165	-0.0106376	0.980111	-1.03869	0.0218668	2386.38	1250.34	1229.46	1896	1550.48	1984.52	1800.38	1324.19	1162.01	1981.91	1395.36	979.619	377.487	458.272
bta-miR-200a	1370.51	-0.250881	0.787036	0.5589	0.523198	-0.809782	0.383203	1014.9	919.942	563.913	2034.22	1568.23	143.698	5741.22	470.696	759.048	1870.81	1529.76	232.543	1925.26	412.84
bta-miR-2285q	1279.49	0.320871	0.550751	0.720967	0.155025	-0.400097	0.456874	500.305	1830.98	663.745	1003.98	909.87	2623.72	794.693	2102.54	1580.93	993.574	799.976	916.806	1016.9	2174.82
bta-miR-331-3p	1239.49	0.612278	0.167274	0.176317	0.673326	0.435961	0.32558	825.9	1476.28	1373.36	727.005	772.28	901.828	873.815	1477.31	1565.97	1028.16	1101.3	2898.76	936.365	1394.57
bta-miR-486	1232.81	0.497953	0.38811	-0.0419857	0.9385	0.539939	0.349491	777.458	2261.79	1014.5	866.834	645.046	743.265	796.081	1722.58	1509.12	635.133	2388.8	2337.45	640.818	920.494
bta-miR-669	1227.25	-0.0646922	0.902997	-0.766375	0.125904	0.701683	0.186493	1917.04	1699.79	1211.47	1005.06	1469.11	1013.32	1104.94	440.923	242.377	1491.41	1137.26	2186.43	1166.08	1096.3
bta-miR-2285aa	1192.81	0.271721	0.489615	0.647246	0.08084	-0.375525	0.339603	830.665	1161.27	948.849	1015.77	769.321	1627.75	748.885	1741.01	2071.67	1215.77	933.091	705.646	1116.35	1813.33
bta-miR-194	1177.53	-0.56028	0.561729	0.108679	0.904961	-0.668959	0.48844	1823.33	551.479	394.829	1644.74	1877.44	141.22	3679.18	436.67	291.251	2233.45	1519.05	303.375	1417.5	171.852
bta-miR-362-5p	1159.96	0.130274	0.71477	-0.370814	0.270369	0.501088	0.160262	1747.89	832.483	1457.9	853.441	1241.27	817.591	855.076	891.771	788.971	1387.65	1863.19	1273.64	1306.15	922.469
bta-miR-2285n	1107.93	-0.227175	0.452852	0.42397	0.136953	-0.651146	0.0314589	1141.97	1248.72	1076.56	853.441	806.307	1444.41	933.504	1480.14	1982.9	1040.74	883.868	757.768	1078.54	782.222
bta-miR-2285l	1104.52	-0.404436	0.286752	0.34302	0.337553	-0.747455	0.0490215	833.842	1759.71	1181.79	741.47	864.006	1927.53	964.042	1297.25	1657.74	983.093	633.903	698.964	1054.72	865.185
bta-miR-29a	1100.82	-0.0017594	0.998146	-0.198931	0.780498	0.197172	0.79456	1442.15	479.407	1136.82	1330.25	1384.78	592.134	3003.18	368.618	299.23	764.046	2008.29	867.357	1444.82	290.37
bta-miR-2285t	1084.15	0.396141	0.35984	0.58272	0.153135	-0.18658	0.666262	660.72	1611.52	585.498	567.353	849.212	1493.96	969.595	951.317	1896.12	1091.04	696.394	1099.9	1265.53	1440
bta-miR-504	1047.54	1.02292	0.165354	0.0817679	0.906406	0.941157	0.201893	1061.76	769.318	1171	408.773	569.593	185.816	469.875	1539.69	978.483	1037.59	379.229	2493.82	554.675	3045.93
bta-miR-133a	1033.29	0.465327	0.678207	-0.252281	0.811449	0.717608	0.522312	1354.79	251.041	1138.62	911.837	1257.54	0	1508.88	846.403	605.443	1163.36	329.15	3109.92	339.669	1649.38
bta-miR-574	1017.48	-0.0294652	0.960606	-0.159186	0.777196	0.12972	0.82791	968.051	1839.07	905.679	1163.64	440.88	175.906	928.645	1348.29	1539.04	768.238	1343.57	912.796	1211.6	699.259
bta-miR-2284k	982.204	0.478742	0.143543	0.408424	0.185903	0.0703177	0.829927	755.222	694.006	793.256	796.652	954.254	1142.15	707.936	1487.23	1167	797.584	908.694	1380.55	738.166	1428.15
bta-miR-19b	960.385	-0.647931	0.0727101	-0.308495	0.364636	-0.339436	0.347617	1615.27	874.593	1354.47	843.262	1114.04	1008.36	789.834	612.472	1247.79	1026.06	939.511	935.516	612.104	472.099
bta-let-7i	911.653	0.055013	0.95345	0.143184	0.871981	-0.088171	0.925466	1994.87	345.788	205.059	648.251	1155.46	262.62	2577.72	413.986	334.141	1212.62	2010.43	257.935	1206	138.272
bta-miR-133b	870.94	0.448263	0.688427	-0.210473	0.841743	0.658736	0.555732	1149.91	218.648	1096.35	707.718	952.774	0	1324.26	769.843	464.805	1005.1	276.931	2600.73	271.035	1355.06
novelmiR_14_23235903	852.417	-0.572405	0.689501	-0.552227	0.682671	-0.0201781	0.988764	834.636	1170.17	897.584	523.422	1949.93	1573.24	380.342	918.708	0	794.44	518.336	621.45	1751.57	0
bta-miR-122	852.206	-0.345506	0.848979	3.41515	0.045784	-3.76065	0.038157	107.208	434.057	24.2833	402.88	1.47946	1808.61	7570.06	2.83552	200.484	767.19	0.428023	0	16.8083	594.568
bta-miR-502a	828.192	-0.0306198	0.932241	-0.55421	0.103136	0.52359	0.146684	1139.58	1213.09	691.626	980.412	679.074	780.428	571.207	548.673	422.912	883.526	1233.99	1037.09	595.295	817.778
bta-miR-484	820.575	-0.0376854	0.930913	-0.437743	0.285873	0.400058	0.357907	817.165	970.15	1305.9	866.834	602.141	822.546	798.857	392.719	618.41	736.796	885.152	335.449	1140.87	1195.06
bta-miR-342	817.186	-0.652897	0.325624	0.38271	0.540891	-1.03561	0.118985	1421.5	596.019	192.468	758.614	1100.72	607	2053.71	572.775	612.425	1456.82	690.402	630.805	583.39	163.951
bta-miR-2285ad	803.744	-0.288263	0.418206	0.463633	0.166809	-0.751895	0.0347462	696.456	996.064	770.771	551.817	692.389	1459.28	779.424	782.603	1231.83	863.613	448.996	441.029	913.954	624.198
bta-miR-140	789.176	0.111828	0.835804	-0.129574	0.799021	0.241402	0.654734	894.196	647.847	831.03	676.109	929.103	493.032	1449.19	320.414	238.387	1131.92	1092.32	727.03	948.271	669.63
bta-miR-2285p	755.207	0.201885	0.662424	0.324999	0.456077	-0.123114	0.790109	476.481	1071.38	536.932	837.368	409.811	604.522	400.47	1168.23	1253.78	748.325	1082.9	546.609	726.961	709.136
bta-miR-652	743.511	0.0285253	0.943855	-0.0279416	0.941699	0.0564669	0.88921	491.57	1247.91	838.225	507.35	636.169	872.097	673.233	467.861	775.007	862.565	748.185	429.001	856.525	1003.46
bta-miR-92a	731.736	-0.632175	0.507848	-0.149725	0.867869	-0.482449	0.613362	1439.77	637.319	307.589	1006.13	847.732	307.216	1814.26	677.689	300.228	720.027	727.212	469.094	986.089	3.95062
novelmiR_15_67560019	672.007	4.35033	NA	-1.20669	NA	5.55701	NA	0	0	388.533	141.436	0	0	0	0	0	229.528	0	0	8648.59	0
bta-miR-425-3p	637.97	0.382437	0.5071	0.353139	0.515994	0.0292982	0.959476	434.392	568.485	652.952	531.458	501.538	673.893	312.325	1080.33	1089.2	279.836	569.271	779.151	214.306	1244.44
bta-miR-151-5p	627.962	-0.0143945	NA	0.594296	NA	-0.60869	NA	913.255	344.978	348.961	523.958	532.607	374.11	2422.95	408.315	276.289	536.614	660.868	332.776	556.776	559.012
bta-miR-129	618.429	1.17219	0.304866	-0.229586	0.831276	1.40177	0.219918	750.458	660.804	417.314	231.977	307.728	0	385.895	649.334	563.551	420.278	108.29	3001.67	163.181	997.531
bta-miR-129-5p	618.429	1.17219	0.304866	-0.229586	0.831276	1.40177	0.219918	750.458	660.804	417.314	231.977	307.728	0	385.895	649.334	563.551	420.278	108.29	3001.67	163.181	997.531
bta-miR-452	617.598	0.302875	0.589166	-0.226562	0.66855	0.529438	0.345499	974.404	135.238	560.316	563.067	809.266	738.31	578.148	334.591	366.059	583.777	704.098	1086.54	347.372	865.185
bta-miR-874	592.578	0.366568	0.51756	0.509661	0.33999	-0.143093	0.80058	280.33	867.305	604.385	318.232	328.441	1489.01	387.977	564.268	631.376	347.96	397.634	672.235	448.923	958.025
bta-miR-365-3p	576.017	0.359732	0.71435	0.618855	0.504217	-0.259123	0.792043	671.044	38.8708	395.729	577.532	581.429	250.232	2316.76	245.272	83.7845	579.585	773.438	1057.13	400.599	92.8395
bta-miR-2284z	571.322	0.762271	0.132447	0.0851749	0.858649	0.677096	0.181677	242.211	363.604	515.347	536.28	682.032	676.371	223.486	550.091	619.407	413.989	526.469	390.244	878.236	1380.74
bta-miR-2285j	564.251	0.841549	0.0711265	0.881941	0.0449373	-0.040392	0.930941	360.537	327.972	403.823	349.305	405.373	1152.06	309.548	564.268	980.478	401.412	735.344	391.58	1014.1	503.704
bta-miR-491	563.596	0.0871357	0.901152	-0.851761	0.198254	0.938896	0.181204	655.956	438.106	961.441	459.133	766.362	584.702	297.75	52.4571	216.443	667.623	277.787	423.655	611.403	1477.53
novelmiR_28_33317093-1	531.307	0.978699	0.634787	0.0862262	0.964599	0.892473	0.664919	376.42	0	617.876	433.417	616.936	0	522.623	768.426	395.982	483.162	0	0	612.104	2611.36
bta-let-7a-5p	524.748	-0.568296	0.575289	-0.60279	0.528515	0.0344937	0.972881	751.252	263.998	71.0513	458.061	1799.03	12.3877	1268.04	221.171	221.431	475.825	375.376	284.664	261.23	882.963
bta-miR-6119-5p	495.125	0.140319	0.749285	0.0171175	0.967041	0.123202	0.779216	350.214	368.463	718.607	391.093	569.593	545.061	721.817	331.756	424.907	401.412	776.862	334.113	709.452	288.395
bta-miR-370	465.907	0.346921	0.675778	0.340898	0.662958	0.00602215	0.994208	175.504	745.833	620.574	205.19	238.194	334.469	213.075	1209.35	676.261	81.7498	154.944	451.721	256.327	1159.51
novelmiR_8_76276272	451.933	2.34698	0.516934	0.923368	0.786834	1.42361	0.694239	0	0	0	0	908.39	0	0	0	1722.57	0	0	902.105	1225.61	1568.4
bta-miR-2898	450.215	0.267202	0.557836	-0.287013	0.505058	0.554215	0.224876	333.537	859.207	311.187	365.913	395.017	458.347	198.5	503.305	411.941	287.172	591.528	338.122	773.184	476.049
bta-miR-193a-5p	447.125	1.25442	0.0507985	0.252953	0.676524	1.00146	0.119048	137.385	494.793	352.558	396.987	143.508	369.155	174.902	501.887	662.297	111.096	426.311	863.348	426.512	1199.01
bta-miR-199a-5p	408.509	-0.292319	0.781946	-0.689355	0.488872	0.397036	0.707092	736.957	263.998	624.172	373.95	517.812	0	970.289	52.4571	178.541	357.393	586.392	467.758	397.797	191.605
bta-miR-103	397.869	-0.0750088	0.935788	0.17082	0.845702	-0.245829	0.791785	868.784	110.134	54.8624	377.164	520.771	257.665	1003.6	187.144	53.8615	670.767	797.835	132.309	373.285	161.975
bta-miR-2285r	390.078	-0.248306	0.489214	-0.0349925	0.917669	-0.213314	0.553144	336.713	385.469	459.585	336.447	542.963	416.228	206.828	398.39	611.427	378.355	288.488	461.076	293.446	345.679
bta-miR-1260b	382.424	-0.36705	0.355517	-0.0126225	0.973101	-0.354427	0.372965	216.799	581.442	360.653	563.603	326.961	359.245	253.33	306.236	592.476	520.893	326.582	326.094	297.648	321.975
bta-miR-328	379.355	0.842853	0.1124	0.247289	0.621816	0.595564	0.262232	258.888	352.267	420.911	168.759	264.824	267.575	269.987	391.302	608.435	201.23	219.148	664.216	308.853	914.568
novelmiR_X_37488592	377.855	-0.57086	0.781015	0.859397	0.657062	-1.43026	0.486103	0	565.246	388.533	409.309	214.522	2066.28	187.395	0	609.433	0	313.313	40.0935	495.846	0
bta-miR-2284h-5p	370.994	1.20877	0.00747473	-0.20055	0.639327	1.40932	0.00185981	216.799	185.446	504.554	284.48	205.645	205.637	425.456	178.638	244.372	159.307	460.125	628.132	924.459	570.864
bta-miR-2285y	356.189	1.1496	0.0747122	0.167569	0.783236	0.982029	0.128104	94.5021	156.293	288.702	330.018	409.811	203.159	120.766	448.012	380.023	284.028	290.628	189.776	670.933	1120
bta-miR-2284aa	356.189	1.1496	0.0747122	0.167569	0.783236	0.982029	0.128104	94.5021	156.293	288.702	330.018	409.811	203.159	120.766	448.012	380.023	284.028	290.628	189.776	670.933	1120
bta-let-7g	347.921	-0.370308	0.709887	-0.203624	0.828237	-0.166684	0.867061	515.394	127.14	57.5605	271.087	988.281	136.265	1073.7	29.773	184.525	274.595	452.421	112.262	98.749	549.136
bta-miR-296-3p	338.358	0.169138	0.780939	0.23189	0.686	-0.0627522	0.917856	148.503	571.725	435.301	276.98	106.521	582.224	241.531	544.42	269.307	173.98	267.515	196.458	375.386	547.161
bta-miR-141	336.364	-1.31299	0.145402	0.0526653	0.950549	-1.36566	0.130026	632.131	216.219	310.287	476.277	362.468	279.963	796.775	160.207	279.282	554.431	274.791	56.131	308.153	1.97531
bta-miR-152	325.039	-0.514605	0.649361	0.0575154	0.957009	-0.572121	0.613294	665.485	42.11	303.991	222.87	516.333	242.8	1171.56	1.41776	78.7973	325.951	558.998	138.991	188.394	92.8395
bta-miR-2285e	323.616	1.95074	0.00108749	0.443227	0.432484	1.50752	0.0116038	107.208	244.562	196.965	157.509	124.275	460.824	136.729	192.815	193.502	149.875	759.313	427.665	1209.5	169.877
bta-miR-4286	320.476	-0.109509	0.883367	0.179807	0.798332	-0.289317	0.698421	134.209	493.173	466.78	171.974	292.934	1013.32	129.788	143.194	315.189	168.74	84.3206	283.328	345.271	444.445
bta-miR-2285b	318.606	-0.164406	0.764336	0.279858	0.588143	-0.444264	0.418077	306.536	364.414	268.016	310.732	275.18	153.608	136.729	418.239	747.079	394.076	395.494	188.44	355.777	146.173
bta-miR-221	317.842	0.0945457	0.922846	0.441769	0.631216	-0.347223	0.722093	226.328	156.293	175.38	382.521	445.318	579.746	669.069	89.3189	162.582	381.499	516.196	124.29	539.268	1.97531
bta-miR-2890	316.565	0.0573635	0.956851	0.995376	0.319166	-0.938013	0.376206	317.654	156.293	500.956	42.3238	140.549	1075.26	173.514	147.447	857.794	55.5479	40.6622	761.777	35.7177	126.42
bta-miR-149-5p	302.353	0.415543	0.341141	0.0665321	0.87183	0.349011	0.424665	288.271	184.636	236.538	340.198	310.687	334.469	251.248	253.779	346.11	240.009	731.492	272.636	215.707	227.161
bta-miR-2888	294.329	-0.319305	0.776822	0.654874	0.537305	-0.974178	0.387116	8.73548	315.015	314.784	143.044	500.059	532.673	248.472	164.46	919.635	151.971	6.42035	642.833	142.871	29.6296
bta-miR-200c	292.331	-0.700954	0.507769	0.0121269	0.9903	-0.713081	0.500555	598.778	353.886	64.7556	263.586	356.551	2.47755	848.135	331.756	21.9436	445.431	314.169	108.253	215.007	167.901
bta-miR-345-5p	285.3	0.082448	0.890183	-0.585497	0.299263	0.667945	0.264263	306.536	400.045	334.571	170.902	378.743	242.8	200.582	103.496	261.328	251.538	824.801	236.552	118.359	163.951
novelmiR_4_85912823-1	278.613	-0.40269	0.775278	0.81031	0.542169	-1.213	0.389797	300.183	0	290.501	403.415	167.179	0	378.954	954.152	538.615	164.548	128.835	20.0468	259.829	294.321
bta-miR-204	277.835	0.171173	0.814274	0.0708156	0.917935	0.100358	0.890512	84.1783	583.872	287.803	248.585	113.919	225.457	301.22	418.239	330.151	110.048	622.774	355.496	119.059	88.8889
novelmiR_11_15687695	275.322	1.3575	0.642618	1.42632	0.605065	-0.0688199	0.98123	671.838	0	0	0	0	0	130.482	0	1050.3	624.652	404.91	315.403	656.926	0
bta-miR-93	275.187	0.264115	0.622664	0.296187	0.558547	-0.0320715	0.952377	241.417	80.171	316.583	243.228	328.441	279.963	243.613	175.802	360.074	424.47	343.275	335.449	387.292	92.8395
bta-miR-2285x	262.801	0.429854	0.360765	0.481429	0.277959	-0.0515753	0.912701	199.328	184.636	245.532	201.44	227.837	227.935	127.706	334.591	601.453	185.509	219.576	255.262	243.721	424.691
bta-miR-2285o	257.743	0.94445	0.120166	-0.116758	0.838958	1.06121	0.0812111	141.356	76.9318	451.49	215.369	156.823	205.637	319.959	150.283	214.448	70.2209	174.205	433.01	481.139	517.531
bta-miR-2284y	249.573	-0.132557	0.791131	-0.0255083	0.956906	-0.107048	0.83088	355.772	161.962	205.959	291.981	273.701	232.89	183.23	172.967	369.051	308.134	222.572	306.047	344.571	65.1852
bta-miR-490	242.383	1.11919	0.177454	-0.461319	0.556376	1.58051	0.0571929	293.83	111.754	95.3346	232.513	245.591	123.877	218.627	153.118	17.9538	197.038	76.1882	696.291	91.7455	839.506
bta-let-7f	242.278	-1.82785	0.316187	-0.402456	0.814829	-1.42539	0.434503	348.625	30.7727	0	110.899	1222.04	0	1029.28	143.194	55.8563	66.0286	286.348	70.8319	28.0139	0
bta-miR-1249	233.547	0.0910461	0.851687	-0.139521	0.761598	0.230567	0.636561	195.357	396.806	187.971	238.406	164.22	349.334	142.975	219.753	109.718	256.778	370.668	253.926	119.059	264.691
bta-miR-532	230.755	0.387097	0.802495	-0.313178	0.830112	0.700275	0.651019	584.483	0.809808	43.1704	249.121	255.947	0	290.809	2.83552	194.5	423.422	573.123	470.431	137.968	3.95062
bta-miR-382	229.669	1.34754	0.184957	0.501698	0.600953	0.845845	0.405375	142.944	193.544	205.959	99.6484	79.891	0	210.299	387.048	296.238	127.865	133.115	113.598	217.808	1007.41
bta-let-7c	226.751	-0.758188	0.445821	-0.759099	0.418252	0.000910689	0.99927	689.309	68.0239	180.776	345.019	255.947	4.9551	569.819	60.9637	101.738	169.788	181.482	387.571	62.3309	96.7901
bta-miR-2957	218.183	-0.262289	0.854384	0.401604	0.765615	-0.663893	0.642282	376.42	1.61962	259.922	102.327	282.577	240.322	787.752	1.41776	78.7973	242.105	397.206	121.617	162.481	0
novelmiR_3_93966867	214.219	-0.324321	0.541737	0.270324	0.589083	-0.594645	0.263555	185.033	287.482	294.098	96.434	192.33	109.012	206.828	282.134	493.73	178.173	136.539	101.57	250.024	185.679
novelmiR_13_38988077	213.365	1.52581	0.168959	0.541483	0.604935	0.984324	0.374872	105.62	0	312.086	82.5046	127.234	215.547	206.828	181.473	142.633	166.644	85.1766	489.141	40.6202	831.605
novelmiR_24_47959331-1	212.049	0.225032	0.897774	-3.59116	0.0302951	3.81619	0.029916	50.8246	0	78.2463	23.037	1319.68	0	29.1503	49.6216	0	42.971	34.6699	161.711	1070.13	108.642
novelmiR_11_15687694	211.653	-1.68969	0.570132	0.0317225	0.990976	-1.72142	0.562931	0	399.236	675.437	85.1833	144.987	1077.73	0	256.614	0	0	0	0	0	323.951
bta-miR-3432a	207.28	1.26226	0.160265	0.77746	0.359364	0.484796	0.589577	162.798	75.3122	74.6488	207.333	106.521	0	337.311	275.045	196.495	264.115	457.985	144.337	355.076	244.938
bta-miR-2305	195.393	1.03155	0.24951	0.870027	0.303198	0.161521	0.856857	20.6475	258.329	167.285	68.5753	97.6446	616.91	137.423	83.6478	182.531	101.663	101.014	52.1216	654.125	193.58
novelmiR_11_48813762-1	187.874	1.39178	0.669958	1.56966	0.610175	-0.177875	0.956556	375.626	0	0	57.8604	0	0	0	0	748.076	538.71	288.06	0	621.909	0
bta-miR-28	187.092	-0.379699	0.764687	0.230047	0.84742	-0.609746	0.630793	370.067	29.9629	165.486	136.615	238.194	0	825.925	34.0262	58.8486	182.365	130.975	295.356	143.571	7.90124
bta-miR-2285z	186	0.314951	0.62929	1.17322	0.0561513	-0.858272	0.187793	65.9132	132.809	185.273	108.756	118.357	649.118	96.4736	206.993	308.207	121.577	85.1766	85.5329	131.665	308.148
novelmiR_3_2790820-5	175.785	-1.25525	NA	1.20418	NA	-2.45943	NA	0	676.19	0	0	0	1558.38	0	0	0	0	226.424	0	0	0
bta-miR-409b	167.286	1.52643	0.0576951	0.470199	0.536105	1.05623	0.189141	77.0311	169.25	146.599	47.6812	57.6991	225.457	115.213	123.345	180.536	47.1633	86.8887	93.5516	94.5469	877.037
bta-miR-25	163.979	-0.471573	0.748513	-0.32305	0.815806	-0.148523	0.919602	387.538	76.9318	52.1642	247.514	202.686	0	429.62	2.83552	85.7794	253.634	255.102	42.7665	259.129	0
bta-miR-1307	162.789	1.3919	0.224174	0.997878	0.355625	0.39402	0.730672	0	242.133	147.499	42.3238	14.7946	188.294	29.1503	292.058	206.469	177.124	95.4492	101.57	266.132	476.049
novelmiR_21_16052250	159.6	0.00814865	0.997794	0.182958	0.947496	-0.174809	0.952699	614.66	0	0	31.6089	113.919	0	178.372	100.661	0	583.777	0	0	611.403	0
bta-miR-2284w	156.524	0.781069	0.38088	0.0205733	0.980499	0.760496	0.393936	111.179	174.919	113.322	143.044	105.042	0	190.865	79.3945	226.418	158.259	431.019	181.757	212.906	63.2099
novelmiR_17_70143917	152.71	0.143482	0.949232	1.42057	0.50362	-1.27709	0.570836	0	210.55	81.8439	71.254	105.042	616.91	67.3233	131.852	438.871	0	0	414.3	0	0
novelmiR_21_24514990	152.152	-0.927411	0.797923	-0.0851871	0.980097	-0.842224	0.816146	0	253.47	560.316	0	87.2883	849.799	0	0	0	0	0	0	0	379.259
bta-miR-1271	151.867	-0.795359	0.51334	-0.300832	0.793077	-0.494527	0.684601	377.214	67.2141	117.819	168.759	205.645	0	537.893	70.888	59.8461	90.1343	181.054	77.5142	170.184	1.97531
bta-miR-27a-3p	148.092	-0.576918	0.502682	-0.169456	0.834515	-0.407462	0.636254	138.179	162.771	213.154	119.471	221.919	270.053	346.333	21.2664	30.9205	92.2305	172.493	112.262	160.38	11.8519
bta-miR-6529a	146.538	0.623461	0.443174	-0.35682	0.642431	0.980281	0.228773	185.828	229.986	6.29568	170.367	87.2883	151.13	63.853	126.181	30.9205	160.355	237.125	209.823	76.3379	316.049
bta-miR-2889	145.23	0.954626	0.37036	0.112424	0.911019	0.842202	0.429594	57.9719	204.882	41.3716	159.652	96.1651	0	49.2779	243.855	237.389	74.4132	116.422	32.0748	518.257	201.482
novelmiR_28_9299865	139.227	0.193954	0.953534	0.196233	0.950142	-0.00227956	0.999454	561.453	0	0	0	75.4526	0	76.346	93.5721	0	559.671	0	0	582.689	0
novelmiR_18_48382179	133.393	0.152138	0.924163	-0.0669533	0.964569	0.219091	0.890998	190.592	0	256.324	95.8982	113.919	0	45.1136	394.137	187.518	0	112.57	80.1871	156.178	235.062
bta-miR-1839	131.768	-0.142711	0.923071	0.0681556	0.960987	-0.210867	0.886569	211.24	25.1041	89.0389	140.901	199.728	2.47755	432.396	0	79.7948	182.365	277.359	61.4768	142.871	0
bta-miR-361	130.184	-0.479539	0.678726	0.678817	0.533521	-1.15836	0.317005	176.298	44.5395	47.6673	156.437	149.426	257.665	399.776	76.559	1.99487	183.413	115.566	124.29	88.9441	0
bta-miR-2885	129.219	-0.161781	0.906881	1.07016	0.411426	-1.23194	0.372921	23.0299	195.974	73.7494	65.8965	115.398	384.02	54.8303	26.9374	503.705	26.2018	3.42419	326.094	9.80487	0
novelmiR_21_24514991	126.447	-0.486036	0.893284	1.48995	0.662623	-1.97599	0.585459	404.215	0	0	0	0	0	0	0	655.315	480.018	230.705	0	0	0
bta-miR-1343-5p	125.527	-0.927261	0.424211	1.19487	0.273266	-2.12213	0.0672689	15.0886	127.14	199.663	28.3944	103.562	203.159	49.2779	238.184	569.535	24.1057	28.2495	143	28.0139	0
bta-miR-147	122.924	1.45699	0.0115675	1.68983	0.00191122	-0.232843	0.684845	37.3243	66.4043	44.0698	76.0757	42.9044	351.812	88.839	124.763	163.579	138.346	76.1882	74.8413	295.547	140.247
bta-miR-450a	121.972	1.23398	0.462889	1.22157	0.440912	0.0124132	0.994106	73.8546	85.0299	44.9692	61.6106	62.1374	279.963	338.699	140.358	0	5.24037	330.006	0	285.742	0
bta-miR-148b	121.794	-0.216211	0.869047	-0.816534	0.509373	0.600323	0.647494	236.652	124.71	76.4476	267.336	50.3017	96.6244	106.19	161.625	0	64.9806	176.774	314.066	29.4146	0
bta-miR-30f	121.205	-0.474817	0.750494	-0.0809794	0.954122	-0.393838	0.792039	148.503	155.483	44.9692	144.115	180.494	0	436.561	0	0.997435	198.086	124.555	179.085	28.7143	55.3087
bta-miR-181b	110.766	-0.293964	0.748069	-0.184892	0.830374	-0.109071	0.905254	182.651	87.4593	169.084	78.2187	96.1651	0	319.959	65.2169	79.7948	72.3171	158.797	104.243	63.7316	73.0864
novelmiR_2_96489790	110.451	-0.387913	0.830901	-0.881463	0.606942	0.493551	0.785995	165.18	284.243	122.316	0	146.467	0	154.774	0	234.397	0	139.536	90.8787	117.658	90.8642
novelmiR_13_39793294	110.451	-0.387913	0.830901	-0.881463	0.606942	0.493551	0.785995	165.18	284.243	122.316	0	146.467	0	154.774	0	234.397	0	139.536	90.8787	117.658	90.8642
novelmiR_11_72585221	109.96	1.30078	0.719502	-0.391554	0.908742	1.69234	0.640396	0	412.192	0	0	0	314.649	0	0	0	0	194.323	0	0	618.272
bta-miR-183	104.905	-1.24127	0.289783	-1.32191	0.232026	0.0806421	0.945287	99.2669	454.302	131.31	117.328	42.9044	0	156.162	1.41776	85.7794	93.2786	56.0711	24.0561	44.8222	161.975
novelmiR_26_14604705	103.902	0.396895	0.91275	0.170404	0.960207	0.226491	0.950146	139.768	0	0	317.696	0	515.33	0	0	0	0	0	0	481.839	0
novelmiR_X_129914772	103.902	0.396895	0.91275	0.170404	0.960207	0.226491	0.950146	139.768	0	0	317.696	0	515.33	0	0	0	0	0	0	481.839	0
bta-miR-29d-5p	102.92	0.378617	0.729815	0.378488	0.714324	0.000128443	0.999907	174.71	0	112.423	40.1808	103.562	282.441	42.3373	93.5721	25.9333	117.384	89.4569	232.543	31.5156	94.8148
bta-miR-126-3p	99.1219	1.44788	0.361992	1.0288	0.492297	0.419082	0.791815	108.002	0	23.384	44.4668	90.2472	0	443.501	0	50.8692	47.1633	202.455	124.29	184.191	69.1358
bta-miR-27a-5p	98.259	-0.265002	0.766677	-0.267455	0.750898	0.00245319	0.997812	109.591	179.777	89.9383	62.1463	109.48	138.743	96.4736	68.0525	0	155.115	123.699	73.5048	86.1428	82.963
bta-miR-2284t-3p	94.958	0.992923	0.279884	0.540104	0.53367	0.452819	0.622168	44.4716	106.895	89.0389	55.7174	32.5482	0	154.08	124.763	171.559	26.2018	66.7716	89.5423	193.996	173.827
bta-miR-2284n	94.651	0.157802	0.79237	0.214713	0.704316	-0.0569109	0.924484	41.295	146.575	106.127	71.7897	68.0553	109.012	60.3828	116.256	192.505	26.2018	90.7409	138.991	95.9476	61.2346
novelmiR_1_1727074	94.3122	-0.24763	0.937732	0.103756	0.972304	-0.351386	0.91174	139.768	0	0	340.733	0	0	98.5558	0	277.287	140.442	323.586	0	0	0
bta-miR-2284a	91.9416	0.34102	0.651855	0.56978	0.424015	-0.22876	0.762136	10.3238	159.532	52.1642	69.6468	75.4526	116.445	35.3968	144.611	150.613	98.5189	49.6507	90.8787	36.4181	197.531
bta-miR-2284p	90.608	0.288563	0.708457	0.605468	0.405219	-0.316905	0.681277	10.3238	160.342	53.0636	61.0749	76.9321	113.967	35.3968	146.029	150.613	104.807	38.5221	89.5423	34.317	193.58
novelmiR_19_49127854	90.0134	-0.162035	NA	1.02275	NA	-1.18479	NA	0	0	288.702	47.6812	0	0	0	0	683.243	0	0	240.561	0	0
bta-miR-181c	87.1452	-0.821103	0.384113	-0.221626	0.80298	-0.599476	0.525735	137.385	46.9689	89.9383	95.3625	159.782	0	269.987	66.6347	50.8692	63.9325	63.3475	101.57	52.5261	21.7284
bta-miR-184	85.9953	-0.136179	0.874544	-0.133111	0.870061	-0.00306837	0.997166	195.357	38.061	68.3531	61.6106	93.2062	0	94.3915	170.131	92.7614	57.6441	53.0749	81.5235	114.857	82.963
bta-miR-493	80.0897	0.890513	0.351442	0.353249	0.695609	0.537264	0.574194	45.2657	101.226	69.2525	30.5374	51.7812	0	61.0768	195.651	50.8692	72.3171	90.7409	28.0655	63.7316	260.741
novelmiR_X_104619210	76.9627	0.257725	0.915478	-0.872231	0.703418	1.12996	0.641914	76.237	0	175.38	0	179.015	0	118.683	116.256	0	0	0	176.412	95.2473	140.247
novelmiR_12_79064549	76.4221	0.198171	0.926521	-0.260117	0.897877	0.458288	0.831179	87.3548	0	197.864	0	103.562	0	132.564	0	191.507	0	47.5106	21.3832	51.1254	237.037
bta-miR-2478	74.985	0.673318	0.337786	-1.09753	0.101879	1.77085	0.0125928	92.9138	105.275	52.1642	81.9689	50.3017	0	31.2325	41.115	70.8179	33.5384	80.0404	152.355	76.3379	181.728
bta-miR-101	73.6298	-1.62422	0.42331	-0.524106	0.78385	-1.10011	0.587777	207.269	0.809808	51.2648	133.936	134.631	0	228.344	0	23.9384	114.24	135.683	0	0.700348	0
bta-miR-2448-3p	73.4281	0.412754	0.600983	0.661525	0.374027	-0.248771	0.752508	43.6774	39.6806	118.719	37.5021	41.425	235.367	9.71677	90.7366	52.864	59.7402	76.1882	26.729	122.561	73.0864
bta-miR-2310	72.071	-0.985477	0.162371	-0.0675139	0.91872	-0.917963	0.19416	98.4727	83.4103	130.411	70.7182	42.9044	94.1469	12.493	189.98	60.8435	51.3556	29.1056	32.0748	30.1149	82.963
bta-miR-1814c	71.7265	-0.968864	0.170604	-0.0509452	0.938771	-0.917919	0.195234	98.4727	83.4103	130.411	65.8965	42.9044	94.1469	12.493	189.98	60.8435	51.3556	29.1056	32.0748	30.1149	82.963
novelmiR_4_89038484	71.6399	-3.29635	NA	2.00491	NA	-5.30126	NA	0	196.783	0	0	0	790.338	0	0	0	0	15.8369	0	0	0
bta-miR-30b-5p	71.4119	-0.345936	0.789398	-0.0525725	0.965654	-0.293364	0.820945	146.915	0	57.5605	51.4315	130.193	0	234.591	28.3552	24.9359	82.7978	70.1958	29.4019	52.5261	90.8642
bta-miR-2284v	70.825	0.963176	0.44648	0.0958111	0.936101	0.867365	0.493332	23.0299	0	49.4661	69.6468	131.672	0	45.1136	12.7598	133.656	99.567	55.215	61.4768	140.07	169.877
bta-miR-760-3p	70.7782	1.61503	0.118079	-0.123295	0.89984	1.73832	0.0932794	21.4416	69.6435	44.0698	79.2902	11.8357	0	7.6346	69.4702	115.702	14.673	86.4607	130.972	65.1323	274.568
bta-miR-139	70.0832	-0.77608	0.629418	-0.971932	0.52176	0.195852	0.903209	141.356	0	125.014	117.864	112.439	2.47755	139.505	42.5328	2.9923	64.9806	61.6354	168.393	0	1.97531
novelmiR_16_19928657-1	69.9689	-0.595554	0.808708	0.0539146	0.98145	-0.649469	0.791807	0	0	38.6735	245.371	97.6446	0	298.444	32.6085	64.8333	0	0	66.8226	135.167	0
bta-miR-210	69.3427	-0.0715051	0.951029	-0.754594	0.492753	0.683089	0.558378	38.1185	109.324	52.1642	68.5753	144.987	7.43265	63.853	124.763	0.997435	47.1633	112.142	96.2245	105.052	0
bta-miR-2284c	68.7351	0.975161	0.443881	0.179308	0.881506	0.795853	0.532326	23.0299	0	49.4661	60.5391	127.234	0	45.1136	12.7598	134.654	100.615	47.5106	49.4487	140.07	171.852
bta-miR-7862	68.1158	-1.09726	0.213394	-0.835799	0.314518	-0.261457	0.767742	141.356	96.3672	159.191	45.5383	50.3017	0	71.4877	94.9899	56.8538	51.3556	13.2687	53.4581	26.6132	92.8395
bta-miR-3604	65.8599	-1.25787	0.517328	1.15963	0.525545	-2.4175	0.213214	91.3255	0	0	15.0008	152.385	262.62	215.157	65.2169	0.997435	33.5384	73.192	0	12.6063	0
bta-miR-199a-3p	65.8599	-1.25787	0.517328	1.15963	0.525545	-2.4175	0.213214	91.3255	0	0	15.0008	152.385	262.62	215.157	65.2169	0.997435	33.5384	73.192	0	12.6063	0
bta-miR-378b	62.909	-0.202859	0.548055	-0.140986	0.659414	-0.0618737	0.856626	57.9719	78.5514	80.0451	55.7174	63.6169	64.4163	49.972	75.1413	55.8563	60.7883	48.3666	64.1497	39.2195	86.9136
bta-miR-455-3p	60.7169	-2.7874	0.0744132	-2.03913	0.165314	-0.748268	0.633039	82.59	97.9868	211.355	80.3616	153.864	0	55.5244	0	28.9256	67.0767	28.2495	44.1029	0	0
novelmiR_10_100146863-3	59.4759	-1.56838	0.564403	-0.898625	0.726064	-0.669759	0.805691	156.445	186.256	0	0	118.357	0	94.3915	0	152.608	0	0	0	35.7177	88.8889
bta-miR-31	58.6072	0.66128	0.669679	0.86167	0.555523	-0.20039	0.897106	54.0012	0	111.524	26.7872	8.87678	0	133.953	102.079	119.692	9.43266	73.62	61.4768	119.059	0
bta-miR-1224	58.2982	0.616162	0.619849	0.710424	0.544239	-0.094262	0.939489	34.9419	80.171	58.4599	10.1791	26.6303	237.845	6.24649	28.3552	49.8717	24.1057	16.6929	0	39.2195	203.457
bta-miR-409a	58.243	-0.325374	0.843408	-0.68605	0.658918	0.360676	0.826897	119.914	38.061	99.8315	48.7527	54.7401	0	208.911	0	0.997435	13.625	50.0787	0	111.355	69.1358
novelmiR_28_8553715	57.6918	0.0138741	0.992558	0.40159	0.774552	-0.387716	0.794397	38.1185	102.036	48.5667	69.111	0	0	60.3828	153.118	55.8563	71.269	0	38.7571	53.9268	116.543
novelmiR_10_17381553-1	56.6002	0.664461	0.830694	1.48333	0.612618	-0.818864	0.792111	0	0	156.493	0	0	104.057	0	189.98	143.631	0	63.7755	0	134.467	0
bta-miR-2387	55.1528	0.793123	0.502025	0.364891	0.743639	0.428232	0.717129	54.0012	0	62.9568	35.8949	57.6991	0	83.9806	106.332	39.8974	39.8268	28.6776	33.4113	148.474	80.9877
bta-miR-211	54.9224	-0.650363	0.680273	0.550304	0.711037	-1.20067	0.44679	0	121.471	47.6673	64.2893	25.1509	133.788	18.0454	69.4702	127.672	30.3941	120.275	10.6916	0	0
bta-miR-326	54.8639	1.48253	0.316523	-0.0175377	0.990002	1.50007	0.311384	0	73.6926	38.6735	25.18	44.3839	0	51.3601	70.888	56.8538	0	105.722	28.0655	22.4111	250.864
bta-miR-2285c	53.8126	-1.71845	0.0855947	0.0911497	0.922209	-1.8096	0.0705538	154.062	1.61962	93.5358	48.7527	28.1098	151.13	54.1363	52.4571	34.9102	56.596	42.8023	21.3832	11.9059	1.97531
bta-miR-2285ae	53.576	0.408437	0.711764	-0.188292	0.856988	0.596728	0.590064	14.2944	76.9318	51.2648	65.3608	47.3428	0	0.694055	119.092	58.8486	45.0672	29.9616	60.1403	109.955	71.1111
bta-miR-182	52.3488	-0.00427284	0.998538	0.123279	0.955275	-0.127552	0.956377	96.8845	0	0	31.6089	125.754	0	136.729	0	36.9051	102.711	93.7371	0	108.554	0
bta-miR-2299-5p	50.2751	0.252891	0.869549	0.571504	0.693805	-0.318613	0.836075	70.678	0	46.7679	32.1447	54.7401	131.31	72.8758	0	57.8512	41.923	11.5566	65.4861	0	118.519
novelmiR_8_46642190	50.1975	1.48124	0.6248	-1.16805	0.683033	2.64928	0.38232	106.414	25.1041	0	59.4676	0	0	0	0	0	84.894	0	0	201.7	225.185
bta-miR-500	49.7898	0.577323	0.667339	-0.0581982	0.963416	0.635521	0.636537	132.621	39.6806	1.79877	21.9655	25.1509	0	49.972	112.003	22.941	27.2499	115.566	109.589	38.5191	0
novelmiR_2_4151903	49.478	-0.397494	0.752313	-0.473652	0.690223	0.0761574	0.951884	97.6786	84.2201	43.1704	33.7519	38.466	0	0	90.7366	74.8076	48.2114	8.56047	72.1684	14.007	86.9136
novelmiR_13_31593808-1	47.542	-0.420531	0.860215	0.874698	0.697391	-1.29523	0.58749	0	0	89.0389	0	105.042	0	63.159	97.8254	117.697	76.5094	0	29.4019	0	86.9136
bta-miR-3431	47.2371	1.33839	0.154747	0.767991	0.388198	0.570394	0.543798	60.3543	3.23923	17.9877	28.9302	29.5893	0	43.7255	72.3057	66.8281	54.4998	60.7793	134.982	30.8153	57.284
bta-miR-193a-3p	45.7638	0.557717	0.631814	-0.509101	0.644158	1.06682	0.360975	113.561	0.809808	20.6858	16.6081	71.0142	0	15.9633	80.8123	34.9102	24.1057	64.2035	110.925	14.007	73.0864
novelmiR_20_42016363-1	44.9589	0.849205	0.621	-0.350148	0.829183	1.19935	0.485608	0	69.6435	89.9383	35.3591	0	0	25.68	69.4702	0	57.6441	16.6929	88.2058	38.5191	138.272
bta-miR-1296	44.7587	0.269711	0.789945	-1.40858	0.144353	1.67829	0.100661	42.8833	59.9258	35.0759	105.006	25.1509	0	21.5157	0	51.8666	26.2018	85.1766	86.8694	33.6167	53.3333
novelmiR_10_18690143-1	44.7381	1.49276	0.57161	-0.362593	0.884296	1.85535	0.482341	46.0598	109.324	0	0	0	0	55.5244	65.2169	0	0	59.4952	0	49.7247	240.988
novelmiR_10_18872629-1	44.7381	1.49276	0.57161	-0.362593	0.884296	1.85535	0.482341	46.0598	109.324	0	0	0	0	55.5244	65.2169	0	0	59.4952	0	49.7247	240.988
bta-miR-2332	44.2593	0.362538	0.851559	1.01046	0.579971	-0.647926	0.737939	133.415	0	0	10.7149	8.87678	260.143	24.986	0	13.9641	10.4807	72.764	24.0561	60.2299	0
bta-miR-1343-3p	43.6824	-1.03464	0.351107	-0.313587	0.763768	-0.721055	0.516736	23.0299	109.324	90.8377	20.894	35.5071	2.47755	23.5979	83.6478	96.7512	17.8173	67.6277	12.0281	28.0139	0
bta-miR-138	42.8594	0.461001	0.667599	-0.487428	0.631789	0.948429	0.378859	46.854	80.9808	37.7741	9.6434	38.466	0	32.6206	39.6973	75.805	3.14422	120.703	17.3739	14.007	82.963
bta-miR-30b-3p	41.225	0.0467592	0.973143	-0.732924	0.57675	0.779683	0.575665	23.0299	110.134	38.6735	47.1455	19.233	0	64.5471	0	35.9077	41.923	25.2534	64.1497	107.153	0
bta-miR-383	41.0746	0.361152	0.841601	0.197524	0.907761	0.163628	0.927887	14.2944	0	123.215	23.037	20.7125	0	49.972	130.434	0	27.2499	10.7006	94.8881	80.54	0
bta-miR-2447	40.3127	1.38934	0.245163	1.99672	0.076354	-0.607382	0.609528	18.2651	34.8218	21.5852	0	4.43839	183.339	14.5752	39.6973	67.8256	12.5769	14.5528	8.01871	30.1149	114.568
bta-miR-2285ac	39.841	0.334832	0.806157	1.02204	0.426467	-0.687205	0.614164	62.7367	0	0	28.3944	47.3428	4.9551	37.479	133.269	82.7871	22.0095	53.9309	16.0374	60.9302	7.90124
bta-miR-124a	39.6726	0.191655	0.888567	-0.562133	0.663803	0.753787	0.582594	94.5021	0.809808	63.8562	30.0017	25.1509	0	42.3373	59.5459	24.9359	17.8173	28.2495	110.925	0	57.284
bta-miR-124b	39.6726	0.191655	0.888567	-0.562133	0.663803	0.753787	0.582594	94.5021	0.809808	63.8562	30.0017	25.1509	0	42.3373	59.5459	24.9359	17.8173	28.2495	110.925	0	57.284
novelmiR_19_57151305	38.5659	-2.96328	NA	1.24091	NA	-4.20419	NA	0	0	0	139.294	16.2741	344.379	0	0	23.9384	0	0	16.0374	0	0
novelmiR_7_65551226	38.5636	-0.314775	0.830451	-0.0493707	0.97158	-0.265404	0.856884	34.1478	80.171	49.4661	0	42.9044	84.2367	22.2098	46.7861	0	47.1633	42.8023	0	40.6202	49.3827
novelmiR_2_118439373	38.4455	-0.69927	0.71405	2.80603	0.115687	-3.5053	0.065369	32.5595	0	0	10.1791	20.7125	262.62	48.5838	36.8618	95.7537	0	16.2649	14.701	0	0
bta-miR-130a	38.4341	-0.5793	0.622081	-1.20109	0.280312	0.621792	0.598901	15.0886	67.2141	68.3531	11.7864	110.96	0	43.0314	53.8749	0	20.9615	19.6891	37.4206	24.5122	65.1852
novelmiR_7_70741317	38.3413	0.795859	0.635565	-0.789664	0.619304	1.58552	0.34646	0	40.4904	0	79.8259	60.658	0	24.986	0	52.864	26.2018	34.6699	100.234	16.108	100.741
novelmiR_2_118439375	37.2837	-1.80526	0.402594	2.80609	0.160887	-4.61134	0.0320797	32.5595	0	0	10.1791	20.7125	262.62	48.5838	36.8618	95.7537	0	0	14.701	0	0
bta-miR-2483-3p	37.0387	-1.23143	0.53739	0.838048	0.655006	-2.06947	0.299846	19.0592	0	0	47.6812	99.124	111.49	86.7569	38.2795	0	59.7402	14.9808	41.43	0	0
bta-miR-497	36.7636	-0.760156	0.608353	-1.41031	0.314683	0.650152	0.662583	61.1484	34.8218	99.8315	13.9294	69.5348	0	46.5017	0	0.997435	56.596	61.6354	50.7852	18.9094	0
bta-miR-2892	36.1576	0.00406267	0.99783	1.10603	0.43134	-1.10196	0.46027	11.1179	36.4414	51.2648	0	29.5893	0	9.71677	56.7104	176.546	32.4903	28.6776	26.729	46.9233	0
novelmiR_11_13984517	35.9982	1.31477	0.585503	0.800239	0.724966	0.514529	0.830956	0	36.4414	52.1642	0	17.7536	128.833	0	0	56.8538	0	0	30.7384	35.0174	146.173
bta-miR-1434-3p	35.6149	-0.114114	0.948125	1.74489	0.289778	-1.859	0.288348	23.824	31.5825	27.8809	14.4651	0	126.355	0	170.131	21.9436	10.4807	0	1.33645	68.6341	1.97531
bta-miR-222	35.4939	0.627842	0.639875	0.443516	0.726259	0.184326	0.890777	15.8827	0	23.384	43.3953	56.2196	2.47755	88.145	1.41776	20.9461	74.4132	39.8062	29.4019	99.4494	1.97531
novelmiR_10_17381551-2	35.3193	0.739221	NA	1.29072	NA	-0.551498	NA	0	0	0	0	103.562	0	252.636	0	0	0	0	0	0	138.272
novelmiR_8_36026000	34.86	0.759032	0.834122	0.033957	0.992075	0.725075	0.841478	89.7373	0	54.8624	0	0	0	147.834	0	0	0	195.607	0	0	0
bta-miR-1842	34.347	0.237303	0.874676	-1.08795	0.445294	1.32525	0.380498	30.9713	80.171	0	68.5753	19.233	0	15.9633	0	51.8666	25.1538	11.5566	16.0374	11.2056	150.123
bta-miR-212	34.1475	-0.497038	0.751103	-0.543143	0.713327	0.0461049	0.976576	71.4721	81.7906	18.887	35.8949	4.43839	0	9.71677	68.0525	2.9923	64.9806	35.0979	0	84.7421	0
novelmiR_10_100146862-3	34.0468	0.589872	NA	2.91817	NA	-2.3283	NA	0	0	17.0883	31.6089	0	369.155	0	0	0	0	0	58.8039	0	0
bta-miR-30c	33.928	0.960398	0.626571	1.55781	0.402406	-0.597407	0.761827	30.9713	0	0	21.4298	34.0277	113.967	111.049	0	0	29.3461	35.0979	65.4861	33.6167	0
novelmiR_7_50584842	33.4745	0.702155	0.765043	0.0473967	0.982945	0.654758	0.780591	72.2663	37.2512	0	0	31.0687	0	49.2779	77.9768	0	17.8173	0	141.664	41.3205	0
novelmiR_14_29124376	33.4015	-0.033167	0.984413	1.00216	0.530567	-1.03532	0.541678	0	0	15.2895	65.3608	42.9044	113.967	62.4649	0	36.9051	34.5864	32.1017	22.7197	41.3205	0
bta-miR-195	33.2659	-2.62635	0.286861	-0.0331595	0.98856	-2.59319	0.293161	168.357	0	0	16.0723	36.9866	0	133.259	0	0.997435	81.7498	26.9655	1.33645	0	0
novelmiR_2_129449640	32.3869	0.0374119	0.991763	-1.79622	0.599626	1.83363	0.613374	0	112.563	102.53	0	0	0	0	0	0	61.8364	0	0	176.488	0
bta-miR-129-3p	31.9696	-1.28074	0.488112	-0.918396	0.59777	-0.36234	0.844803	85.7666	114.183	24.2833	12.3221	4.43839	0	85.3687	26.9374	0	14.673	3.42419	76.1777	0	0
bta-miR-2284ac	31.1654	1.31219	NA	0.466059	NA	0.846131	NA	34.1478	0	15.2895	22.5013	28.1098	0	16.6573	112.003	0	9.43266	198.175	0	0	0
bta-miR-214	30.9941	-0.158459	0.934988	-1.27257	0.48843	1.11411	0.567491	99.2669	66.4043	0	21.9655	16.2741	0	57.6066	0	0	26.2018	24.8254	97.561	23.8118	0
bta-miR-26b	30.4359	0.324311	NA	1.99696	NA	-1.67264	NA	17.471	4.85885	0	6.42893	42.9044	2.47755	258.188	0	0.997435	22.0095	47.0826	2.6729	21.0104	0
bta-miR-2284m	29.7989	-0.0330617	0.981483	2.96769	0.0251704	-3.00075	0.0335929	0	0	17.9877	23.5727	1.47946	116.445	16.6573	102.079	47.8769	57.6441	17.977	13.3645	2.10104	0
novelmiR_7_19542122	29.4277	-0.384318	0.817332	-0.671463	0.669056	0.287145	0.863316	21.4416	37.2512	53.0636	51.9672	20.7125	0	12.493	0	80.7922	22.0095	95.4492	0	16.8083	0
novelmiR_5_28440512	28.6196	-1.43984	0.531747	-0.390876	0.856865	-1.04896	0.648969	0	175.728	0	19.2868	0	0	11.7989	62.3814	20.9461	53.4518	42.3743	0	14.7073	0
novelmiR_11_88555109	28.3676	0.25963	0.924153	0.225659	0.93008	0.0339712	0.990064	34.9419	0	38.6735	0	53.2607	86.7142	0	0	0	61.8364	0	38.7571	0	82.963
bta-miR-488	28.2141	0.816775	0.593648	0.134401	0.926004	0.682374	0.656155	0	0	29.6796	22.5013	60.658	0	9.02271	69.4702	28.9256	15.7211	4.28023	69.4955	16.108	69.1358
bta-let-7e	27.8349	-0.10852	0.942112	-0.640537	0.65026	0.532016	0.722717	46.854	0	30.579	35.8949	50.3017	0	47.8898	26.9374	0	29.3461	34.6699	12.0281	2.10104	73.0864
novelmiR_8_70911319	27.5604	0.401174	0.881448	0.1617	0.949188	0.239474	0.929088	27.7947	0	24.2833	0	69.5348	0	0	62.3814	0	73.3652	0	0	45.5226	82.963
bta-miR-2284ab	27.5102	0.00469056	0.997667	-0.842895	0.578588	0.847585	0.598535	42.8833	0	35.9753	72.8612	11.8357	0	32.6206	0	34.9102	23.0576	54.359	37.4206	39.2195	0
novelmiR_7_60742520	27.1843	-0.439999	0.824872	1.02482	0.583641	-1.46482	0.461035	18.2651	0	19.7864	43.3953	23.6714	0	82.5925	104.914	0	26.2018	0	12.0281	49.7247	0
novelmiR_24_6153386-1	27.1373	-1.87851	0.521885	-1.76457	0.523432	-0.113939	0.969067	71.4721	72.8828	48.5667	58.3961	0	0	0	0	73.8102	0	0	54.7945	0	0
bta-miR-451	26.8576	-2.19056	0.168029	0.298906	0.839807	-2.48946	0.117359	12.7062	0	51.2648	19.2868	73.9732	0	102.72	26.9374	28.9256	33.5384	17.549	0	9.10452	0
bta-miR-2419-5p	26.5349	-1.18959	0.59097	-0.85717	0.681151	-0.332422	0.880814	92.1197	0	49.4661	17.1438	36.9866	0	52.0541	0	0	55.5479	51.3628	0	16.8083	0
novelmiR_20_56526859	26.3133	-2.96973	0.176757	1.69257	0.401993	-4.6623	0.0337264	13.5003	0	10.7926	16.6081	44.3839	0	0	32.6085	227.415	14.673	0	0	8.40417	0
novelmiR_1_82631540	25.931	0.656438	0.856364	0.745456	0.827432	-0.089018	0.980416	0	0	61.1581	0	31.0687	0	0	154.536	0	0	0	116.271	0	0
bta-miR-24	25.816	0.707678	0.670064	-1.22343	0.438189	1.93111	0.247887	50.0305	45.3493	0	10.1791	26.6303	0	10.4108	0	30.9205	14.673	14.5528	89.5423	0	69.1358
novelmiR_26_48891388-1	25.8047	-4.34898	0.18323	-2.24645	0.46275	-2.10253	0.520711	46.0598	0	50.3655	192.868	0	0	0	0	60.8435	0	11.1286	0	0	0
bta-miR-6123	25.5885	2.15759	0.216957	-0.063909	0.969275	2.2215	0.204775	0	8.90789	0	54.1102	1.47946	0	8.32866	24.1019	18.9513	10.4807	33.8138	163.047	35.0174	0
bta-miR-2346	25.4582	0.452996	0.718897	-1.60341	0.18343	2.0564	0.106957	28.5889	28.3433	43.1704	36.4306	10.3562	0	13.8811	0	0	33.5384	19.6891	37.4206	16.108	88.8889
novelmiR_1_138819324	25.4039	1.07791	0.766251	0.170092	0.960343	0.907815	0.802347	0	0	0	93.2195	0	0	104.802	0	0	0	45.3705	112.262	0	0
novelmiR_22_56110830	25.3131	0.145021	0.929753	0.275991	0.858808	-0.130971	0.936585	11.912	38.061	37.7741	26.7872	0	0	0	29.773	86.7768	22.0095	27.3935	50.7852	23.1115	0
novelmiR_3_99218006	25.2366	-0.429576	0.803357	0.774207	0.633105	-1.20378	0.485136	34.1478	27.5335	17.0883	0	28.1098	86.7142	13.187	35.444	47.8769	0	0	25.3926	37.8188	0
bta-miR-224	24.8279	-0.679663	0.528896	-1.26406	0.217403	0.584397	0.592234	31.7654	38.8708	54.8624	32.1447	25.1509	0	28.4562	1.41776	27.9282	16.7692	27.3935	18.7103	44.1219	0
bta-miR-450b	24.703	0.799959	0.760933	0.684977	0.782388	0.114983	0.965113	43.6774	0	0	25.18	17.7536	0	128.4	0	0	10.4807	86.0327	0	34.317	0
novelmiR_29_12872754	24.6766	2.83661	0.254714	2.69295	0.251884	0.143665	0.953793	0	0	0	0	26.6303	0	31.2325	109.167	28.9256	0	37.6661	33.4113	78.4389	0
bta-miR-200b	24.6543	0.941296	0.686164	1.9697	0.369428	-1.02841	0.658236	10.3238	1.61962	0	32.6804	8.87678	0	158.245	0	0	51.3556	21.8292	0	60.2299	0
bta-miR-485	24.6354	2.10924	0.196804	0.213554	0.890497	1.89568	0.246743	13.5003	0	24.2833	11.7864	11.8357	0	0	41.115	29.923	0	17.977	21.3832	42.7212	130.37
bta-miR-671	24.4667	2.11728	0.22704	-0.263089	0.874524	2.38037	0.175956	11.1179	36.4414	0	8.03616	8.87678	2.47755	0	0	49.8717	1.04807	11.5566	1.33645	39.9198	171.852
bta-miR-106b	24.1588	-1.13302	0.600848	-1.27642	0.5322	0.143396	0.947348	94.5021	32.3923	0	28.3944	35.5071	0	47.8898	0	0	30.3941	43.2304	0	25.9129	0
bta-miR-142-5p	23.8566	0.477711	0.815712	0.86141	0.655717	-0.383699	0.851432	31.7654	0	0	16.6081	36.9866	0	109.661	0	30.9205	13.625	61.6354	0	30.8153	1.97531
bta-miR-379	23.7766	-1.80936	0.495846	0.520122	0.834796	-2.32948	0.380603	67.5015	0	0.899383	39.1093	17.7536	0	135.341	0	0	44.0191	28.2495	0	0	0
bta-miR-3141	23.4613	-0.357138	0.835815	0.127507	0.937392	-0.484645	0.778717	0	94.7476	0	8.57191	17.7536	0	17.3514	29.773	64.8333	19.9134	10.2726	41.43	23.8118	0
bta-miR-2285g	23.4199	-0.116914	0.94874	0.86851	0.611772	-0.985423	0.58768	23.0299	0	39.5729	21.4298	7.39732	133.788	12.493	0	0	22.0095	6.42035	0	8.40417	53.3333
bta-miR-2285h	23.3347	0.194831	0.863978	-1.76005	0.107816	1.95489	0.0915811	22.2358	34.012	63.8562	10.1791	17.7536	2.47755	0.694055	25.5197	12.9667	2.09615	33.8138	53.4581	47.6236	0
bta-miR-29c	23.2136	-0.495094	0.794718	-0.4989	0.781055	0.00380523	0.998407	100.061	0.809808	0	24.6442	17.7536	0	77.7341	0	0.997435	22.0095	38.5221	20.0468	22.4111	0
novelmiR_17_50887526	23.1464	1.0296	NA	2.19249	NA	-1.16289	NA	0	0	44.9692	0	0	0	0	205.575	0	0	0	73.5048	0	0
novelmiR_3_114562016	22.962	-2.54006	0.314815	0.869986	0.712067	-3.41005	0.177081	0	43.7297	42.271	22.5013	0	0	7.6346	34.0262	156.597	0	0	0	14.7073	0
bta-miR-324	22.8426	0.307735	0.905907	0.810565	0.741158	-0.50283	0.846811	51.6188	0	0	0	34.0277	0	33.3146	38.2795	27.9282	50.3075	84.3206	0	0	0
bta-miR-6531	22.8221	-1.23993	0.428956	-1.06429	0.471412	-0.175636	0.911183	18.2651	80.171	18.887	19.2868	39.9455	0	31.2325	0	0	52.4037	18.833	17.3739	23.1115	0
bta-miR-505	22.6825	0.674286	0.614813	-0.719143	0.572566	1.39343	0.301572	18.2651	0	15.2895	33.7519	42.9044	0	13.8811	24.1019	0	28.298	23.5413	17.3739	23.1115	77.0371
novelmiR_28_24750917	22.6258	-2.17998	0.460254	-0.920024	0.740452	-1.25996	0.669857	56.3836	0	0	48.217	81.3705	0	0	79.3945	0	18.8653	32.5298	0	0	0
bta-miR-1388-3p	22.4274	-0.478837	0.781236	0.318674	0.844288	-0.797511	0.643868	0	29.1531	17.9877	39.1093	25.1509	0	2.77622	17.0131	54.8589	63.9325	14.5528	49.4487	0	0
novelmiR_17_60624769	22.0961	-0.433507	0.744873	-0.849006	0.500656	0.4155	0.756519	34.9419	32.3923	41.3716	19.8225	16.2741	0	6.94055	0	12.9667	59.7402	47.0826	14.701	23.1115	0
bta-miR-3578	22.0489	1.19679	0.526758	-0.310132	0.862515	1.50692	0.426622	15.0886	0	27.8809	30.0017	11.8357	0	33.3146	0	0	34.5864	15.8369	0	53.2264	86.9136
bta-miR-2881	21.722	-0.778114	0.610891	0.560891	0.695729	-1.339	0.381256	30.9713	0	17.0883	1.07149	54.7401	2.47755	10.4108	21.2664	116.7	1.04807	10.2726	33.4113	0.700348	3.95062
bta-miR-92b	21.4635	-1.37717	0.214069	-0.197847	0.848268	-1.17933	0.289122	38.1185	42.11	21.5852	25.18	11.8357	2.47755	28.4562	34.0262	43.8871	11.5288	20.9731	0	20.3101	0
novelmiR_17_60624771-1	21.3741	-0.731068	0.584995	-0.37141	0.768306	-0.359657	0.788909	34.9419	32.3923	25.1827	6.96468	34.0277	0	6.94055	0	42.8897	52.4037	25.6814	14.701	23.1115	0
bta-miR-2285ab	20.7476	-0.190346	0.806003	-0.734734	0.321132	0.544388	0.489832	19.0592	50.2081	17.0883	11.7864	28.1098	17.3428	2.77622	8.50656	12.9667	34.5864	11.1286	30.7384	34.317	11.8519
bta-miR-2435	20.6399	2.79651	0.0638355	3.08321	0.0305626	-0.286701	0.846617	1.58827	0.809808	0.899383	13.9294	1.47946	123.877	9.71677	21.2664	0	9.43266	33.3858	20.0468	52.5261	0
novelmiR_3_99250536	20.5686	-1.32907	0.554017	1.20684	0.56599	-2.53591	0.258458	34.1478	0	17.0883	0	28.1098	86.7142	13.187	35.444	47.8769	0	0	25.3926	0	0
bta-miR-154c	20.5057	-0.538046	0.856305	0.569958	0.838602	-1.108	0.709222	45.2657	0	49.4661	0	0	0	112.437	0	27.9282	0	23.9693	0	28.0139	0
novelmiR_7_60742518	20.23	1.6553	0.61889	3.43363	0.273343	-1.77834	0.591695	0	0	19.7864	0	0	0	82.5925	104.914	0	26.2018	0	0	49.7247	0
bta-miR-660	19.557	0.545757	0.773054	0.235399	0.895196	0.310358	0.869835	33.3537	0	0	29.4659	19.233	0	39.5611	32.6085	0	24.1057	56.0711	25.3926	14.007	0
bta-miR-365-5p	19.3979	3.26803	0.0976411	1.05959	0.571696	2.20844	0.261637	9.52962	0	0	9.6434	5.91785	0	16.6573	2.83552	0	32.4903	4.28023	40.0935	0	150.123
bta-miR-21-3p	19.2234	0.586986	0.778457	0.460696	0.81499	0.126289	0.951744	0	0	21.5852	43.3953	10.3562	0	13.8811	35.444	44.8846	9.43266	88.1728	0	0	1.97531
novelmiR_10_86624978-1	18.4647	0.303673	0.890638	-0.819033	0.69505	1.12271	0.612282	0	45.3493	22.4846	8.57191	25.1509	0	31.9265	0	0	25.1538	74.4761	25.3926	0	0
bta-miR-767	18.3579	-0.231532	0.904421	-0.492079	0.786948	0.260547	0.892778	0	39.6806	22.4846	24.6442	20.7125	0	29.1503	39.6973	0	7.33652	15.8369	57.4674	0	0
novelmiR_X_30040435	18.3385	-1.89237	0.527442	0.297857	0.915629	-2.19022	0.464638	44.4716	0	0	11.7864	48.8223	0	0	31.1907	97.7486	0	0	22.7197	0	0
bta-miR-181d	18.263	-2.69988	0.28547	0.976254	0.677249	-3.67613	0.145675	26.2065	0	0.899383	55.7174	0	0	71.4877	0	75.805	15.7211	9.84454	0	0	0
novelmiR_26_37221499	17.9041	-1.02505	0.561649	-2.15515	0.199266	1.1301	0.526607	39.7067	36.4414	20.6858	18.7511	39.9455	0	34.0087	0	0	0	4.28023	41.43	15.4076	0
bta-miR-29b	17.7028	-2.17606	0.334966	-0.196159	0.926003	-1.9799	0.380847	20.6475	30.7727	0	0.535744	69.5348	0	54.1363	0	22.941	28.298	20.9731	0	0	0
bta-miR-29e	17.7028	-2.17606	0.334966	-0.196159	0.926003	-1.9799	0.380847	20.6475	30.7727	0	0.535744	69.5348	0	54.1363	0	22.941	28.298	20.9731	0	0	0
novelmiR_4_97122231	17.3496	0.602144	0.81534	-0.566604	0.816164	1.16875	0.650974	18.2651	40.4904	0	25.18	0	0	12.493	0	0	44.0191	0	0	17.5087	84.9383
novelmiR_13_39567358	17.1818	-0.15603	0.898184	0.0966135	0.933011	-0.252644	0.836293	20.6475	36.4414	17.0883	12.3221	0	0	16.6573	25.5197	27.9282	22.0095	17.1209	29.4019	15.4076	0
novelmiR_29_42586688	16.8204	3.79581	0.299863	4.39503	0.203358	-0.599222	0.868803	0	0	0	6.96468	0	133.788	0	0	0	15.7211	0	0	0	79.0124
bta-miR-2484	16.6199	0.436869	0.863514	0.174476	0.942003	0.262392	0.917816	44.4716	0	15.2895	12.8579	0	0	65.9352	0	0	15.7211	51.7908	0	26.6132	0
bta-miR-432	16.5253	-1.73457	0.241117	-1.94625	0.164589	0.211689	0.887651	14.2944	83.4103	24.2833	18.2153	14.7946	0	19.4335	0	0	19.9134	5.5643	16.0374	15.4076	0
bta-miR-155	16.517	1.00839	0.702377	0.94455	0.704382	0.063845	0.980687	0	0	0.899383	19.2868	31.0687	0	77.0401	0	0	20.9615	32.9578	0	49.0243	0
bta-miR-330	16.3626	-0.185213	0.92757	-0.0331795	0.986222	-0.152033	0.940598	28.5889	33.2021	0.899383	10.7149	11.8357	71.8489	12.493	0	0	0	36.382	0	23.1115	0
novelmiR_19_62767811	16.3202	-0.172278	0.953628	-0.704873	0.800993	0.532595	0.857543	57.1777	0	0	0	41.425	0	42.3373	0	0	17.8173	21.4012	0	48.324	0
bta-miR-708	16.122	1.51469	0.545246	1.37288	0.56123	0.141811	0.954762	17.471	0	0	20.894	0	0	70.0995	0	0	29.3461	51.3628	26.729	9.80487	0
bta-miR-2320-5p	16.0298	0.753372	0.69504	0.341491	0.850814	0.411881	0.830399	17.471	31.5825	0	12.8579	0	0	12.493	0	46.8794	18.8653	3.42419	0	19.6097	61.2346
novelmiR_1_80474089	15.6465	0.356268	NA	-1.52762	NA	1.88389	NA	0	92.3182	0	0	0	0	0	0	31.9179	0	0	0	0	94.8148
novelmiR_23_50820706	15.4057	-0.734714	NA	4.04898	NA	-4.78369	NA	11.912	0	0	0	0	198.204	0	0	0	0	5.5643	0	0	0
novelmiR_3_12527243	15.2482	-0.740107	NA	1.73083	NA	-2.47094	NA	44.4716	0	0	0	0	0	0	0	147.62	0	0	21.3832	0	0
novelmiR_3_12569525	15.2482	-0.740107	NA	1.73083	NA	-2.47094	NA	44.4716	0	0	0	0	0	0	0	147.62	0	0	21.3832	0	0
bta-miR-6523a	14.597	1.05942	0.563888	-0.833708	0.633449	1.89313	0.305802	13.5003	9.7177	0	28.3944	11.8357	0	0	0	27.9282	7.33652	57.7831	38.7571	9.10452	0
novelmiR_19_62767810	14.4602	-1.28192	0.724175	-0.757718	0.824814	-0.524201	0.885378	0	0	17.9877	87.3263	0	0	0	62.3814	0	0	0	34.7477	0	0
bta-miR-2316	14.3943	1.23157	0.504091	0.704192	0.686245	0.52738	0.774683	0	0.809808	24.2833	10.7149	8.87678	0	11.1049	0	54.8589	6.28844	2.14012	0	13.3066	69.1358
bta-miR-107	14.3484	2.0611	0.349065	0.719647	0.729881	1.34146	0.54197	0	0	0	20.3583	13.3152	0	19.4335	0	0	35.6345	33.3858	20.0468	56.7282	1.97531
bta-miR-193a	13.7398	-1.2833	0.61512	0.403701	0.866156	-1.687	0.508743	35.7361	0	20.6858	0	16.2741	0	15.2692	80.8123	0	0	10.2726	0	13.3066	0
bta-miR-877	13.5491	1.46194	0.513385	0.552467	0.793989	0.909475	0.68431	10.3238	0	0	5.35744	25.1509	0	7.6346	25.5197	0	26.2018	11.9847	77.5142	0	0
bta-miR-19a	13.3208	0.64399	0.615709	0.261008	0.830063	0.382982	0.765833	29.383	0.809808	1.79877	13.3936	8.87678	4.9551	21.5157	1.41776	23.9384	12.5769	22.2572	42.7665	2.80139	0
novelmiR_21_68645105	13.2957	1.35749	0.708468	0.246681	0.942632	1.11081	0.759721	0	0	0	43.931	0	0	52.0541	0	0	0	58.6392	0	31.5156	0
bta-miR-2328-3p	13.0012	-2.02936	0.247279	1.4002	0.380483	-3.42957	0.0498964	0	3.23923	23.384	0.535744	20.7125	2.47755	1.38811	4.25328	115.702	1.04807	0.428023	5.34581	3.50174	0
novelmiR_8_70911321	12.9979	1.93774	0.593652	0.397899	0.907678	1.53984	0.67165	0	0	0	33.7519	0	0	44.4195	0	0	0	43.6584	60.1403	0	0
bta-miR-2431-3p	12.9329	0.943403	0.502988	-0.546338	0.685023	1.48974	0.294699	15.0886	0	16.1889	10.1791	14.7946	0	8.32866	0	21.9436	7.33652	14.1248	1.33645	10.5052	61.2346
novelmiR_17_72841714	12.8984	-0.461152	0.874471	1.17801	0.667703	-1.63916	0.574114	0	0	26.0821	20.894	0	0	0	76.559	29.923	0	12.4127	0	14.7073	0
bta-miR-1306	12.826	0.51992	0.762126	-0.815769	0.617689	1.33569	0.440191	14.2944	0.809808	0	40.7166	10.3562	0	9.02271	0	23.9384	4.1923	8.13244	54.7945	13.3066	0
bta-miR-1291	12.6114	4.18764	0.113293	1.19505	0.635168	2.9926	0.255459	0	0	0	9.6434	0	0	0	22.6842	0	0	5.13628	37.4206	26.6132	75.0617
bta-miR-34a	12.2246	0.365362	0.902434	-0.681688	0.808802	1.04705	0.725939	41.295	0	0	8.57191	14.7946	0	5.55244	0	0	34.5864	66.3436	0	0	0
bta-miR-2425-5p	12.0384	-1.64614	0.523369	-1.73954	0.474916	0.0933989	0.971261	38.1185	0.809808	0	10.7149	59.1785	0	0	0	23.9384	8.38459	27.3935	0	0	0
bta-miR-16a	12.0224	-0.080624	0.979009	0.207658	0.94269	-0.288282	0.92508	37.3243	0	0	0	20.7125	0	66.6293	0	0	0	26.9655	0	14.7073	1.97531
bta-miR-2284f	11.8501	-0.46093	0.855237	-0.269977	0.909761	-0.190954	0.939851	9.52962	38.8708	0	0	20.7125	0	18.0454	0	38.9	0	11.1286	0	28.7143	0
bta-miR-2399-5p	11.7956	1.2137	0.503461	-0.0552748	0.974414	1.26897	0.485704	15.8827	0	0	11.2506	16.2741	0	13.8811	0	0	27.2499	5.13628	20.0468	23.8118	31.6049
bta-miR-2284u	11.5814	-0.0775724	0.962991	-0.0513695	0.974033	-0.0262029	0.987531	8.73548	1.61962	22.4846	19.2868	7.39732	0	1.38811	55.2926	0.997435	0	20.1171	22.7197	2.10104	0
bta-miR-22-5p	11.3842	-0.593905	0.8385	1.01488	0.710896	-1.60879	0.580633	21.4416	0	0	0	23.6714	0	36.7849	34.0262	0	19.9134	23.5413	0	0	0
bta-miR-2284j	11.3642	0.334925	0.850173	0.916981	0.582732	-0.582055	0.742297	0.794135	0	0	31.0732	8.87678	2.47755	0.694055	48.2038	3.98974	22.0095	23.5413	16.0374	1.4007	0
bta-miR-2312	11.3642	0.334925	0.850173	0.916981	0.582732	-0.582055	0.742297	0.794135	0	0	31.0732	8.87678	2.47755	0.694055	48.2038	3.98974	22.0095	23.5413	16.0374	1.4007	0
bta-miR-2285v	11.3038	0.397355	0.63309	-0.751134	0.355727	1.14849	0.180568	3.17654	4.85885	23.384	14.4651	14.7946	2.47755	9.71677	7.0888	2.9923	12.5769	15.4088	5.34581	30.1149	11.8519
novelmiR_13_61456154	11.0372	2.58143	0.450181	1.19687	0.711064	1.38456	0.685024	19.0592	0	0	0	0	0	8.32866	35.444	0	0	10.7006	0	0	80.9877
bta-miR-6522	10.8796	-0.616974	0.77624	-0.747183	0.715454	0.130209	0.952359	16.6768	0	19.7864	9.10765	26.6303	0	29.8444	0	0	12.5769	4.28023	33.4113	0	0
novelmiR_26_25629342	10.7466	1.72812	0.475584	2.16058	0.344248	-0.432455	0.857493	0	0	9.89321	8.57191	0	0	0	22.6842	29.923	30.3941	13.2687	0	35.7177	0
bta-miR-345-3p	10.7334	0.435288	0.899191	0.904199	0.780099	-0.468911	0.891403	0	38.061	0	0	0	0	16.6573	0	0	54.4998	15.8369	0	25.2125	0
bta-miR-2422	10.6954	0.3326	0.911116	-1.33188	0.637138	1.66448	0.578126	11.1179	0	0	34.8234	16.2741	0	4.85838	19.8486	0	0	0	62.8132	0	0
bta-miR-374b	10.6649	-0.0270624	0.992746	1.26613	0.651136	-1.29319	0.663584	7.14721	0	0	24.1085	4.43839	0	74.2639	0	0	11.5288	27.8215	0	0	0
bta-miR-154b	10.5776	-0.264667	0.90635	-0.973645	0.647552	0.708978	0.753859	35.7361	0	0	25.18	7.39732	0	24.986	0	0.997435	8.38459	22.6852	22.7197	0	0
novelmiR_23_27534896-1	10.5429	0.810727	0.823296	-1.09511	0.749943	1.90583	0.600697	0	0	23.384	0	28.1098	0	0	0	23.9384	0	0	72.1684	0	0
bta-miR-1246	10.4903	-1.57074	0.28129	0.601457	0.652888	-2.1722	0.136112	0.794135	46.9689	1.79877	1.60723	1.47946	2.47755	6.24649	45.3683	4.98717	20.9615	6.84837	0	1.4007	5.92593
novelmiR_7_11294443-2	9.64801	-1.15746	0.750808	0.524809	0.878235	-1.68227	0.644406	18.2651	29.9629	0	0	0	0	0	69.4702	0	0	0	17.3739	0	0
bta-miR-29d-3p	9.48151	-1.696	0.316427	-0.198529	0.899523	-1.49747	0.378061	2.3824	0.809808	41.3716	1.07149	17.7536	0	29.1503	0	0.997435	24.1057	8.98849	4.00935	2.10104	0
bta-miR-615	9.4704	-2.05	NA	-3.88107	NA	1.83107	NA	0	105.275	0	0	0	0	6.94055	0	0	0	2.99616	17.3739	0	0
novelmiR_11_78607321	9.12634	1.72844	0.545109	1.70431	0.527262	0.0241295	0.993237	0	0	9.89321	8.57191	0	0	0	0	29.923	30.3941	13.2687	0	35.7177	0
bta-miR-142-3p	8.96662	-0.70264	0.79802	3.17447	0.209682	-3.87711	0.154303	4.76481	0	0	0	7.39732	0	12.493	0	83.7845	11.5288	5.5643	0	0	0
novelmiR_11_88555110	8.69346	0.52455	0.885262	0.0681072	0.984164	0.456443	0.90015	0	0	0	38.0378	0	0	0	0	39.8974	0	19.261	0	24.5122	0
novelmiR_6_49954223	8.65738	1.9781	NA	-0.876765	NA	2.85487	NA	0	0	0	25.7157	0	0	0	0	13.9641	0	0	81.5235	0	0
bta-miR-1777b	8.53344	2.35037	0.0285248	1.03861	0.318647	1.31176	0.215085	0	4.04904	6.29568	2.14298	4.43839	2.47755	2.77622	2.83552	15.959	9.43266	2.56814	12.0281	18.9094	35.5556
bta-let-7d	8.42783	0.827269	0.682522	0.713294	0.708934	0.113975	0.955024	9.52962	0.809808	0	14.4651	4.43839	0	40.2552	0	0.997435	6.28844	24.3973	0	16.8083	0
bta-miR-98	8.30467	-0.90159	0.600142	-0.526225	0.745061	-0.375365	0.828304	15.8827	0.809808	1.79877	1.60723	35.5071	0	18.7395	0	0.997435	17.8173	17.1209	4.00935	0	1.97531
bta-miR-1777a	8.20098	2.40923	0.0249122	0.971858	0.352962	1.43737	0.175142	0	3.23923	6.29568	2.14298	4.43839	2.47755	2.77622	2.83552	15.959	6.28844	2.56814	12.0281	18.209	35.5556
novelmiR_16_63478544	8.111	1.56087	NA	1.87745	NA	-0.31658	NA	0	0	0	0	16.2741	59.4612	0	0	0	0	0	0	37.8188	0
novelmiR_3_8811959	7.99483	-1.49735	NA	-1.22661	NA	-0.270736	NA	0	65.5945	0	0	0	0	0	0	27.9282	0	18.405	0	0	0
bta-miR-2284b	7.83363	0.28307	0.891345	-0.238128	0.903421	0.521198	0.802193	10.3238	0.809808	0	26.2515	1.47946	0	0.694055	24.1019	0	8.38459	20.1171	0	17.5087	0
novelmiR_8_52278273	7.75382	-2.20574	0.517931	-0.0296075	0.992594	-2.17613	0.523898	0	0	0	34.2876	16.2741	0	0	0	37.9025	11.5288	8.56047	0	0	0
bta-miR-2336	7.73479	1.29717	0.713111	0.977397	0.769135	0.31977	0.927718	0	0	0	0	22.1919	0	43.0314	0	0	0	17.977	0	23.1115	1.97531
bta-miR-2284g	7.67297	-1.05376	0.553905	-0.535331	0.748888	-0.518431	0.772274	0.794135	0.809808	21.5852	18.7511	10.3562	0	6.24649	1.41776	27.9282	0	11.1286	0	8.40417	0
novelmiR_6_115983639	7.65584	-1.33913	NA	1.56703	NA	-2.90616	NA	0	0	0	0	25.1509	74.3265	0	0	0	0	7.70442	0	0	0
bta-miR-96	7.6405	0.797263	0.815832	0.867214	0.788248	-0.0699508	0.983686	25.4123	0	0	0	0	0	20.8216	25.5197	0	0	18.405	0	16.8083	0
novelmiR_15_44307105	7.61422	-0.0501481	NA	-1.19912	NA	1.14897	NA	0	0	0	48.217	0	0	0	0	0	20.9615	0	37.4206	0	0
bta-miR-17-5p	7.57754	-2.74434	0.342962	-0.134058	0.960114	-2.61028	0.367679	34.1478	0	0	13.9294	4.43839	0	42.3373	0	0	5.24037	5.99233	0	0	0
novelmiR_15_29890849-1	7.56309	-1.6414	0.627321	-1.51157	0.635364	-0.129827	0.969488	23.824	0	31.4784	10.7149	0	0	0	0	0	23.0576	0	0	16.8083	0
novelmiR_2_28040017	7.19956	-0.208297	0.95432	-1.16259	0.735307	0.954291	0.793678	0	0	0	0	47.3428	0	0	0	0	20.9615	14.9808	0	17.5087	0
bta-miR-744	7.19615	-0.849178	0.734586	-0.828036	0.726084	-0.0211422	0.993297	22.2358	0	0	25.18	2.95893	0	0	0	21.9436	6.28844	8.13244	0	14.007	0
novelmiR_5_111568833	7.0867	0.783823	0.829492	0.488802	0.886854	0.295021	0.935406	26.2065	0	0	0	0	0	0	36.8618	0	0	9.41651	26.729	0	0
novelmiR_10_47258007	7.01442	-0.201422	0.953946	-0.423095	0.897732	0.221672	0.949416	15.0886	0	25.1827	0	0	0	0	0	29.923	0	0	14.701	13.3066	0
novelmiR_3_19088950	7.00751	-0.845321	NA	-0.512794	NA	-0.332527	NA	0	0	45.8685	0	0	0	31.9265	0	0	0	0	0	20.3101	0
bta-miR-3613a	6.98068	2.02466	0.55273	0.935075	0.771876	1.08958	0.749072	15.8827	0	0	0	0	0	27.0681	0	0	3.14422	43.2304	0	8.40417	0
bta-miR-876	6.42677	-0.747819	0.80584	0.517724	0.85617	-1.26554	0.677462	30.9713	0	0	0	0	0	9.71677	28.3552	0	6.28844	0	1.33645	13.3066	0
novelmiR_16_63478540	6.39075	-2.4123	0.510784	-0.607688	0.859451	-1.80461	0.623357	0	38.8708	0	10.7149	0	0	0	32.6085	0	0	7.2764	0	0	0
bta-miR-381	6.36211	3.09585	NA	-0.401728	NA	3.49758	NA	10.3238	0	0	0	0	0	7.6346	0	0	0	0	0	0	71.1111
bta-miR-6517	6.22338	-2.33096	0.52399	-1.78133	0.604716	-0.549628	0.881119	19.0592	41.3002	0	0	0	0	17.3514	0	0	0	9.41651	0	0	0
bta-miR-128	6.0879	-0.896157	0.759351	0.755337	0.782731	-1.65149	0.572195	11.1179	0	0	13.3936	2.95893	0	38.8671	0	0	7.33652	11.5566	0	0	0
novelmiR_29_43991698	5.87973	1.68344	NA	-0.813506	NA	2.49695	NA	19.8534	0	0	0	0	0	11.1049	0	0	0	0	0	0	51.358
novelmiR_2_22797966	5.69213	1.21115	0.739341	-0.547312	0.874019	1.75846	0.630254	0	0	0	22.5013	0	0	15.2692	0	0	0	9.84454	32.0748	0	0
bta-miR-2285w	5.38505	-1.16035	0.505147	-1.41452	0.392423	0.254168	0.886166	0	29.1531	0	11.7864	2.95893	0	10.4108	1.41776	2.9923	1.04807	2.56814	0	9.10452	3.95062
bta-miR-338	5.23434	-1.23788	0.712968	1.73386	0.578784	-2.97174	0.37576	0	0	0	6.96468	8.87678	0	10.4108	0	41.8923	0	5.13628	0	0	0
bta-miR-6521	5.19383	0.442554	0.90364	1.31342	0.702714	-0.870862	0.811369	15.8827	0	0	0	0	0	0	0	27.9282	11.5288	0	17.3739	0	0
bta-miR-2284e	5.07074	-0.879079	0.809492	-1.3297	0.699665	0.450626	0.902119	0	38.8708	0	0	0	0	9.02271	0	0	6.28844	0	0	16.8083	0
novelmiR_19_40007141-1	4.99814	-0.768835	0.833344	0.00348806	0.99919	-0.772323	0.83279	10.3238	0	17.9877	0	0	0	0	0	0	28.298	0	13.3645	0	0
bta-miR-2411-3p	4.95943	1.04633	0.757863	1.8495	0.562821	-0.803171	0.812137	11.1179	0	0	0	0	0	22.2098	0	0	17.8173	4.28023	0	14.007	0
bta-miR-2454-3p	4.87602	2.94632	0.367006	0.843776	0.786075	2.10254	0.518858	0	0	0	7.50042	0	0	0	0	0	13.625	3.85221	17.3739	25.9129	0
bta-miR-2411-5p	4.65664	-0.375112	0.91109	-1.46227	0.646486	1.08716	0.748055	11.1179	0	0	21.9655	0	0	11.7989	0	0	0	7.70442	0	12.6063	0
novelmiR_11_106207726	4.54335	0.0616659	NA	1.0807	NA	-1.01903	NA	0	0	0	0	16.2741	0	0	34.0262	0	0	0	0	13.3066	0
novelmiR_11_10217903-1	4.34974	0.696664	0.848377	-1.05645	0.760367	1.75312	0.632639	0	0	0	21.9655	0	0	10.4108	0	0	0	4.70826	0	23.8118	0
novelmiR_28_27026226	4.32353	-1.29134	0.726026	0.922265	0.788604	-2.21361	0.547727	0	0	18.887	0	0	0	9.71677	0	25.9333	0	5.99233	0	0	0
novelmiR_10_59314541	4.22378	-0.668716	NA	0.18072	NA	-0.849436	NA	0	0	22.4846	0	0	0	0	25.5197	0	0	11.1286	0	0	0
bta-miR-429	4.08484	1.06295	0.762961	1.59517	0.631027	-0.532226	0.879509	9.52962	0	0	0.535744	0	0	0	0	19.9487	10.4807	16.6929	0	0	0
novelmiR_1_2786653	4.0468	1.00863	NA	1.95571	NA	-0.947081	NA	8.73548	0	0	0	0	0	0	0	33.9128	0	0	0	14.007	0
bta-miR-411c-3p	3.8857	-1.42171	0.618328	0.191567	0.942504	-1.61328	0.572388	7.94135	0	0	4.28595	10.3562	0	15.9633	0	0	9.43266	6.42035	0	0	0
novelmiR_13_44602929	3.74089	-0.26	NA	1.36346	NA	-1.62346	NA	0	0	0	12.3221	0	0	0	0	31.9179	0	8.13244	0	0	0
bta-miR-2325c	3.22142	0.711655	0.663882	0.789643	0.610669	-0.0779876	0.961832	5.55894	2.42943	0.899383	2.14298	0	2.47755	0.694055	15.5954	0	1.04807	1.71209	1.33645	11.2056	0
novelmiR_4_118359080	2.97149	1.08376	NA	0.758181	NA	0.325575	NA	9.52962	0	0	0	0	0	15.9633	0	0	0	0	0	16.108	0
bta-miR-218	2.93327	-0.110773	0.975849	-0.854428	0.805457	0.743656	0.839959	0	0	0	9.10765	8.87678	0	9.71677	0	0	0	0	13.3645	0	0
bta-miR-433	2.92113	2.19428	0.550273	0.697074	0.841805	1.4972	0.683272	0	0	0	6.42893	0	0	10.4108	0	0	0	0	24.0561	0	0
bta-miR-132	2.78437	-1.69106	0.648058	-0.0926831	0.978586	-1.59838	0.666815	0	0	17.9877	0	0	0	8.32866	0	0	8.38459	4.28023	0	0	0
novelmiR_7_68561176	2.78088	-1.19445	0.745631	-0.461373	0.893845	-0.733074	0.842761	0	0	18.887	0	0	0	0	0	0	13.625	6.42035	0	0	0
novelmiR_20_58073193	2.78088	-1.19445	0.745631	-0.461373	0.893845	-0.733074	0.842761	0	0	18.887	0	0	0	0	0	0	13.625	6.42035	0	0	0
novelmiR_29_50573774	2.78088	-1.19445	0.745631	-0.461373	0.893845	-0.733074	0.842761	0	0	18.887	0	0	0	0	0	0	13.625	6.42035	0	0	0
bta-miR-9-5p	2.78043	0.996826	NA	0.95619	NA	0.0406364	NA	0	0	0	8.57191	0	0	16.6573	0	0	0	13.6967	0	0	0

## Sheet: TableS3B-JELN
Table S3B Expression of miRNAs identfied in jejunal lymph node
	Row.names	baseMean	log2FoldChange.MAPI vs HC	pvalue.MAPI vs HC	log2FoldChange.MAPT vs HC	pvalue.MAPT vs HC	log2FoldChange.MAPI vs MAPT	pvalue.MAPI vs MAPT	1376-MIDLN	3403-MIDLN	6528-MIDLN	8176-MIDLN	8664-MIDLN	0398-MIDLN	1117-MIDLN	6424-MIDLN	7928-MIDLN	1180-MIDLN	5144-MIDLN	5678-MIDLN	8156-MIDLN
81	bta.miR.143	637023	-0.214615	0.626039	0.323189	0.463044	-0.537804	0.246667	510742	573520	663129	885992	444836	404542	396347	835579	1.44444e+06	668094	416260	552080	485743
46	bta.miR.2285f	158585	-0.927373	0.000101386	-0.350354	0.141908	-0.577019	0.0217567	202212	168262	221287	159874	254944	165599	195146	140755	130138	102883	85368.9	96735.6	138401
88	bta.miR.2285i	116653	-1.19926	0.00050527	-0.362324	0.293326	-0.836935	0.0212988	164030	131820	166552	117217	189913	130396	145536	104146	98821.3	68683.9	30870.4	69027.4	99483
82	bta.miR.145	105831	-0.471001	0.350679	0.0876865	0.862059	-0.558687	0.293618	130293	123887	113266	134048	65302	66089.2	85809.6	99627.9	230325	34754.6	134967	94367.4	63070.9
27	bta.miR.186	63564.9	-0.104857	0.760756	0.209026	0.543829	-0.313883	0.387196	51158.2	56886.5	68293.2	71967.1	61360.7	83011.5	66811.6	54467.2	82064.8	60187.9	24157.3	77836.2	68141.9
13	bta.miR.10b	63160.8	-0.069243	0.913507	0.797662	0.210838	-0.866905	0.197027	31602	48836.6	35447.8	121292	23227	68463.7	31443.3	83172.6	179049	35391.6	32781.4	84516.8	45865.9
188	bta.miR.3600	58661.2	0.0523227	0.88364	0.0339733	0.924285	0.0183494	0.961163	39248.9	49206.9	65686.8	45261.7	88529	53004.4	89572.2	45185.8	48069.8	65833.1	41738.7	78773.5	52484.3
5	bta.miR.99a.5p	57001.9	-0.931121	0.0770156	0.403639	0.443319	-1.33476	0.0161828	49147.8	60155	72508.3	86239.1	31019.3	88090.6	91678	29589.8	107139	32187.5	11221.1	49985.3	32064
32	bta.miR.378	53422.5	0.827348	0.103508	-0.100419	0.84335	0.927767	0.0832718	51068.2	47667.5	41128.1	29394.7	50106.1	34452.3	52283	47427.9	29528.5	51262.2	176138	54331.8	29704.7
30	bta.miR.30e.5p	49395.2	0.769097	0.140807	0.327197	0.530929	0.4419	0.422086	23446.8	31176.7	45444.2	46669.6	43984.3	51797.4	36927.7	37932.9	64760.1	118281	15111.8	70636.3	55969.3
213	bta.miR.127	43454	-0.97206	0.121412	-0.357969	0.568395	-0.614091	0.353262	45997.4	84270.8	45875.9	78077.2	23763.9	20586.8	35957.8	82187.2	34790.8	15497.4	60300.2	10597.8	26998.5
8	bta.miR.2285k	43165.9	-0.957666	0.0207655	-0.278769	0.500846	-0.678897	0.119932	61775.6	37813.9	57474.4	46946.2	66920.2	41771.5	41709	56820	38359.3	32566.5	9398.32	26631.2	42969.8
324	novelmiR_8_88166417.1	36767.6	-0.804437	0.76111	0.408723	0.877239	-1.21316	0.663589	90493.8	63795.5	0	35379.1	0	28389.1	50244.8	81922.6	40861.4	50260.2	0	0	36632.8
84	bta.miR.146a	33450.9	2.62477	0.000174697	0.71779	0.304731	1.90697	0.00968611	6329.07	7311.25	14421.4	18634.8	13286.8	19921.7	13104.3	21204.3	24691	94357.7	10378.3	163981	27240.5
174	bta.miR.125a	33111.3	-1.40298	0.000237392	-0.559182	0.142838	-0.843798	0.0359785	31166.3	82346	46948	47681.6	25105.5	28870.8	37193.7	29247.2	31332.3	11965.6	15788	23766.7	19035.3
395	novelmiR_25_24747246	29596.9	-0.435604	0.848341	-0.477877	0.833828	0.0422726	0.985953	33364.2	0	48134.3	38608.1	57536.8	0	44676.6	31523	25840.7	30389.2	48892.8	25793.8	0
137	bta.miR.30d	26853.1	0.260421	0.54395	0.108643	0.800119	0.151777	0.737217	17105.8	34079.2	22445.1	35275.4	14856.1	27927.5	17727.8	24077.7	37022.3	33767.5	13063.6	38280.4	33461.6
143	bta.miR.100	26424	-0.691242	0.0938371	0.333023	0.419439	-1.02426	0.0185025	26364.3	30060.8	23626.1	43822.8	13355.5	22878.9	31958.1	26393	57061.9	12142.2	16395.6	20237.9	19215.1
322	novelmiR_8_68231372	25001.5	-0.543041	0.849501	-0.1781	0.950377	-0.364941	0.903709	0	18.8273	48065.2	38550.4	57435.6	0	44587.3	31463.4	25797.6	30326.2	48775.2	0	0
348	novelmiR_13_21520934	24096	-2.19973	0.342918	-0.473758	0.838147	-1.72597	0.48021	33785.7	0	48779.9	38880.2	57522.3	446.38	44810.9	31738.6	26121.9	30405.8	0	0	756.746
320	novelmiR_8_101955577	24007.7	-2.21807	0.422416	-0.482861	0.861359	-1.73521	0.551586	33331.6	0	48388	38889.3	58312.4	13.8413	44920	31498	25985.5	30761.6	0	0	0
3	bta.miR.125b	23422	-1.07119	0.118162	-0.805599	0.239907	-0.265587	0.713223	11613.4	67483.8	17584.4	60339.7	8596.89	17430.3	21700.5	19457.7	17216.1	5923.9	18904.4	11548.6	26685.6
102	bta.miR.30a.5p	23316.7	0.571333	0.357558	0.305218	0.623058	0.266116	0.684341	13456.9	21565.4	17515.3	34369.7	8501.07	23278.9	14134.7	14882	42015.2	41468.9	5978.08	36678.5	29272.7
91	bta.miR.320a	23135.6	-1.24073	0.000228322	-0.0990911	0.768392	-1.14164	0.00129414	24392.9	38848.2	29193.5	23867	27913.2	22022.8	43833.7	23608.1	18250.6	7749.51	14161.2	13478.1	13443.3
325	novelmiR_8_98512268	21948.4	-0.540648	0.86674	-1.01401	0.752975	0.473358	0.889153	0	0	49019	39245.6	58354	0	0	31771.3	26306.3	30810.6	49412.2	0	409.904
286	novelmiR_1_37082106	21684.5	-0.546681	0.84787	-1.01438	0.721872	0.467696	0.876272	0	314.415	48596.6	38809.6	57312.6	0	0	31437.4	26000.2	30225.8	48794.8	0	407.539
331	novelmiR_10_33731080	21640.9	-1.93345	0.536919	-0.184319	0.953059	-1.74913	0.596151	0	0	49186.4	39239.8	58603.5	430.463	44917.3	31864.7	26298.6	30791.5	0	0	0
59	bta.miR.3596(bta.let.7b)	21626.8	-0.884373	0.271261	-1.63882	0.0414727	0.754448	0.37327	17910	84573.3	14982	44432.5	4427.72	7432.06	10657.8	11267.6	13371.1	5212.23	34231.8	7651.9	24998.6
389	novelmiR_23_14116595	21319.4	-1.93599	0.536973	-0.176434	0.95513	-1.75956	0.594496	0	0	48596.6	38668.3	57316.2	319.041	44586.4	31393.1	26046.9	30225.8	0	0	0
310	novelmiR_5_67169482.1	21017.6	-1.86369	0.52123	-0.129304	0.964502	-1.73439	0.571183	33331.6	0	48388	0	58312.4	13.8413	44920	31498	25985.5	30746.7	0	0	32.3194
256	bta.miR.192	20601.9	1.15969	NA	2.12333	NA	-0.963648	NA	10368.2	6270.73	3669.12	19672	2711.95	9826.6	12311.1	109800	16873.4	8946.4	50421.6	8252.38	8700.22
18	bta.miR.375	19556.5	4.41286	NA	1.61722	NA	2.79565	NA	5140.2	3222.6	745.248	2973.74	321.819	1915.63	3741.9	22922	1863.4	1383.51	208586	313.999	1105.17
170	bta.miR.769	18874.2	-0.424623	0.191373	-0.438798	0.176834	0.0141747	0.966995	23676.6	21118.5	20670.3	16885.5	29865.8	18533.4	20079.7	16278.3	11337.6	18709.8	23941.7	9695.46	14571.3
185	bta.miR.423.5p	17831.1	0.256051	0.530587	-0.475084	0.244549	0.731135	0.0893579	20115.4	24356.8	16665.1	18406.1	12026.6	9657.74	16780.4	14523	11742.9	13313.4	40944.9	13534.6	19736.9
194	bta.miR.10a	17643.8	0.0981877	0.891311	1.11061	0.122164	-1.01243	0.181319	11776	15865.7	8857.96	24343.2	3153.1	12502.1	8089.58	47817.7	42147	6635.56	24784.5	15398.4	7998.65
302	novelmiR_4_30858043	17007.5	-1.92191	0.581778	-1.37608	0.693313	-0.545839	0.882028	0	0	48297.7	38919.7	58307	0	44854.2	0	0	30719.3	0	0	0
385	novelmiR_22_13887295	16620.5	-1.08234	0.736775	0.645072	0.841221	-1.72741	0.610805	33648.1	0	48544.7	0	0	87.892	45075	31492.2	26168	30774.9	0	0	275.897
187	bta.miR.22.3p	15765.1	0.248563	0.582583	0.496155	0.272517	-0.247592	0.603479	7801.88	14475	14477.2	14359.5	15463.6	15027.5	25826.4	15309.2	18959.6	15822.5	5066.66	26403.4	15953.9
136	bta.miR.151.3p	13967.8	-0.261658	0.480971	-0.154559	0.677102	-0.107099	0.784338	13102.5	16492.7	16206.8	18601.1	11713.8	12485.5	11993.7	15183.2	15046.1	15900.5	4723.66	12515.6	17616.4
171	bta.miR.150	13885.4	-0.443134	0.379531	-0.759244	0.132103	0.316111	0.552044	23303.8	17830	14558.2	14124.9	17776	10585.1	6384.04	7461.68	16968.6	20286.6	3420.24	12138.5	15672.5
95	bta.miR.27b	13812.8	-0.157902	0.68053	0.519253	0.175573	-0.677155	0.0938777	11901.7	7131.76	17945.7	11946.8	13784	16710.5	12776.2	17356.1	25054.9	15828.3	10152.9	13027.3	5950.71
172	bta.miR.99b	12270.4	-0.637572	0.36114	-0.376977	0.589189	-0.260595	0.723263	8491.14	28658.8	10846.6	23103.2	3785.89	7695.05	8977.5	8459.58	21001.4	9196.89	2136.43	15302.3	11860.4
280	bta.miR.1468	11723.3	-0.679999	0.100474	-0.255231	0.537386	-0.424768	0.330335	8607.1	17558.9	13575.2	22785.7	7721.84	8497.84	11016.6	18047	9528.53	9658.89	6046.68	8204.7	11154.1
224	bta.miR.191	11174.4	1.32451	0.0536845	0.956397	0.163545	0.368112	0.610942	6646.61	5758.63	5822.5	9001.56	4659.14	10823.2	7140.36	7630.08	23909.4	15573.7	2244.23	36818.6	9239.4
247	bta.miR.146b	10686.6	3.55779	4.31657e-05	0.947014	0.276326	2.61078	0.00440747	1512.91	1196.79	2728.59	4587.59	1587.4	3375.88	2001.21	4909.66	7624.95	12976.7	2724.43	85068.8	8630.85
21	bta.miR.2285t	10536.3	2.40834	NA	0.434514	NA	1.97383	NA	3191.63	5828.92	2659.51	3340.44	6620.78	6059.01	7046.61	5959.53	4332.39	1756.77	79920	4656.07	5599.92
245	bta.miR.339a	9961.79	0.0825295	0.830868	-0.0821062	0.831666	0.164636	0.686032	6449.36	9929.49	13349.4	7112.36	12917.9	10292.4	13179.1	8201.69	5929.93	16687.6	9143.52	7428.14	8882.31
332	novelmiR_10_42856196	9824.75	0.864448	0.804338	0.0112401	0.99743	0.853208	0.816564	0	0	0	39145.2	0	0	0	31562.5	0	30937.5	0	26076.6	0
179	bta.miR.21.5p	9620.95	3.76413	3.93644e-06	2.20192	0.00694408	1.56221	0.0691755	1260.39	1508.06	584.508	2430.82	2259.96	3452.01	2193.22	9911.7	14050	22210.1	5968.28	54699.7	4543.63
330	novelmiR_10_20364041.1	8482.52	-7.30961	0.0364238	1.19368	0.732282	-8.50329	0.0209325	0	0	0	38899.6	0	331.498	44869.5	0	25976.6	0	0	0	195.493
111	bta.miR.181a	8114.65	0.290794	0.747795	-0.82907	0.359256	1.11986	0.240096	997.045	22629.1	2516.04	15605.3	1679.6	4626.44	3287.57	7943.79	3699.04	2977.71	15200	7047.38	17281.4
347	novelmiR_13_13919706	7788.79	-0.0184142	NA	0.0172883	NA	-0.0357024	NA	0	0	0	38952.8	0	0	0	31536.5	0	30765	0	0	0
371	novelmiR_19_33600193	7788.79	-0.0184142	NA	0.0172883	NA	-0.0357024	NA	0	0	0	38952.8	0	0	0	31536.5	0	30765	0	0	0
71	bta.miR.24.3p	7461.3	0.145442	0.820082	0.505983	0.428704	-0.360541	0.592713	5808.87	6067.4	8339.87	8327.12	3570.74	8809.27	9366.03	4586.32	13722.7	9270.71	1097.61	13818.5	4211.77
166	bta.miR.185	6258.35	0.42147	0.186231	0.214679	0.500469	0.206792	0.538291	3127.69	5409.07	6238.3	5273.69	7080.01	5846.55	7849.79	4535.32	6950.84	9171.18	5850.67	8732.92	5292.5
126	bta.miR.1388.5p	6255.55	-0.402997	0.547311	-0.136862	0.83802	-0.266136	0.706144	5998.53	5748.59	10331.2	8358.22	4433.14	7361.47	7533.39	6531.13	3945.41	7732.09	597.808	2550.14	10201.1
236	bta.miR.193b	6032.38	-0.348498	0.482486	-0.0100933	0.983764	-0.338404	0.517613	11655.7	5043.19	6191.8	4776.77	4686.26	5645.85	6499.43	4476.62	9080.11	3076.41	10505.7	3742.68	3040.39
113	bta.miR.199b	6018.66	-0.574008	0.312289	0.392569	0.489322	-0.966577	0.106457	9015.67	4594.48	7065.91	6307.7	3259.77	7033.43	8445.65	3097.65	13184.4	7318.2	1724.82	5034.26	2160.67
353	novelmiR_14_23235903	5889.88	-2.00139	0.211833	-0.43107	0.787967	-1.57032	0.352701	8194.19	2758.19	11124.3	7909.89	12715.4	2692.82	9356.11	7695.52	5593.17	6013.48	0	0	2515.39
80	bta.miR.874	5647	-0.165112	0.719981	0.287674	0.532	-0.452786	0.350948	3250.15	5611.78	9302.98	5835.4	3285.08	6845.19	9913.2	7093.12	2795.11	4201.14	6115.28	3387.6	5774.92
48	bta.miR.26a	5284.68	0.806394	0.264362	0.774097	0.283893	0.0322972	0.96617	1694.98	5614.91	1651.24	7271.73	2005.04	3669.32	2657.46	3939.66	14686.9	5041.37	3008.64	12845	4614.58
222	bta.miR.26c	5284.68	0.806394	0.264362	0.774097	0.283893	0.0322972	0.96617	1694.98	5614.91	1651.24	7271.73	2005.04	3669.32	2657.46	3939.66	14686.9	5041.37	3008.64	12845	4614.58
1	bta.miR.2284x	5052.11	-0.0776014	0.742936	-0.133021	0.573246	0.0554198	0.824094	5277.84	5493.16	5131.72	4299.29	6185.06	4301.17	4738	5102.12	5106.93	3285.43	6428.88	6035.68	4292.17
75	bta.miR.339b	4642.42	0.0216034	0.957504	-0.292044	0.471033	0.313648	0.462943	3143.94	3682.61	7105.76	2988.64	7557.31	4099.78	5111.2	4259.14	2521.56	6333.64	5576.27	3274.25	4697.35
186	bta.miR.423.3p	4034.21	0.0693572	0.835848	0.138666	0.6783	-0.0693084	0.844222	2101.38	5309.91	3588.08	4343.34	3941.37	4561.39	5990.11	3466.21	2968.21	3551.68	3302.64	4353.44	4966.94
176	bta.miR.378d	3894.73	1.18722	NA	0.220254	NA	0.966961	NA	1934.48	2728.7	2067.03	2739.86	4008.27	3232.63	3371.41	3763.56	2193.07	3151.06	15660.6	3016.37	2764.49
276	bta.miR.502a	3455.1	-0.429365	0.278085	-0.642421	0.104259	0.213056	0.609617	3123.35	6316.54	3105.86	6649.13	2122.56	3484.54	2991.9	1855.32	2596.01	3100.47	3371.24	2604.07	3595.33
375	novelmiR_19_59005927	3377.93	-2.18179	0.531817	-0.546159	0.875623	-1.63563	0.656561	0	0	8867.26	6443.75	10159	0	8482.61	5470.68	0	4489.79	0	0	0
393	novelmiR_23_6903221.1	3377.93	-2.18179	0.531817	-0.546159	0.875623	-1.63563	0.656561	0	0	8867.26	6443.75	10159	0	8482.61	5470.68	0	4489.79	0	0	0
98	bta.miR.2285n	3240.61	-0.485688	0.0981428	-0.153047	0.601301	-0.332641	0.282349	3681.48	2665.94	3419.37	3895.66	4745.92	3409.1	3520.15	3625.95	2687.58	3162.67	1538.62	2236.14	3539.37
394	novelmiR_24_47959331.1	3065.96	-7.37825	0.00320016	-0.442303	0.859181	-6.93595	0.00854009	4304.63	0	7205.39	5354.03	8148.52	0	6580.56	4762.43	3382.96	0	0	0	119.03
277	bta.miR.362.5p	2947.44	0.305618	0.43188	0.191288	0.622377	0.114331	0.78022	2842.66	2843.54	2829.55	3052.78	1638.02	3829.18	3337.15	1608	3290.2	4607.57	2430.43	4168.56	1839.05
76	bta.miR.7	2841.09	0.986827	0.0136869	0.754217	0.0593089	0.23261	0.581227	1557.34	1245.11	1667.18	2468.4	2453.41	2006.98	1801.99	4656.57	4205.36	4581.86	2616.63	4479.26	3194.1
323	novelmiR_8_76276272	2827.78	-0.654043	0.842005	-0.926426	0.777677	0.272384	0.93723	0	0	5830.47	5361.15	7862.86	0	0	4925.05	3095.24	5714.05	0	3972.31	0
201	bta.miR.2285q	2718.6	0.380131	0.359293	0.0638373	0.877539	0.316294	0.469181	2583.65	1792.35	2668.81	2184.63	3039.2	3092.83	3095.57	2497.17	1572.14	1798.24	6036.88	2068.51	2911.9
251	bta.miR.486	2681.78	-0.632518	0.268234	-0.581417	0.308443	-0.0511011	0.932372	1564.93	5605.5	2108.22	6156.74	1563.89	2524.64	1669.48	3150.57	1745.83	2149.09	2077.63	960.706	3585.87
36	bta.miR.148a	2664.01	2.32841	0.00493597	1.81834	0.0281132	0.510064	0.558949	829.065	412.317	482.219	1305.47	1390.33	1042.25	690.508	4426.58	6308.04	8359.15	950.612	6941	1494.57
68	bta.miR.23a	2652.9	0.765493	0.135141	0.194442	0.704162	0.571051	0.290226	1835.86	2424.95	2620.99	2590.2	1061.28	1617.35	1276.45	2862.84	3886.92	4343.8	1871.82	6102.44	1992.77
41	bta.miR.29a	2591.21	1.01541	0.0439086	0.292812	0.561034	0.722602	0.173621	1647.29	1670.6	1734.93	2276.63	2041.2	2573.09	1490.09	1182.67	3936.55	5587.97	1421.02	5698.21	2425.53
12	bta.miR.2285aa	2575.19	-0.410145	0.188972	-0.382133	0.21984	-0.0280119	0.932151	3342.27	2930.78	2646.23	1957.87	4221.61	3074.83	1963.35	2455.79	1771.83	1548.57	2959.64	2239.81	2364.83
16	bta.miR.2285l	2573.04	-0.360645	0.332579	0.135436	0.715379	-0.496081	0.20589	2747.29	1740.89	3068.67	1961.76	3840.13	3690.08	3558.91	2466.38	2019.97	1585.07	3273.24	1472.79	2024.3
24	bta.miR.197	2532.63	0.0448725	0.926591	-0.461541	0.34296	0.506414	0.323879	4318.72	1181.1	3309.11	2643.32	2223.8	2777.25	1647.84	958.451	2560.56	3127.01	4253.25	2337.75	1586.01
221	bta.miR.2284k	2489.66	-0.171099	0.478786	-0.295865	0.218992	0.124766	0.623975	3371.53	2591.26	2795.01	2115.31	2807.78	2021.52	2523.15	2498.13	1872.27	2511.56	3312.44	2186.26	1759.44
120	bta.miR.19b	2478.25	0.631615	0.266486	-0.319948	0.573391	0.951563	0.112226	2640	1576.47	2396.48	1804.33	2755.35	2386.92	1418.88	1265.43	2087.91	1215.97	8614.31	1864.55	2190.62
387	novelmiR_22_28012542	2346.67	-1.69887	0.600874	-0.808228	0.803441	-0.890646	0.79472	4378.33	928.811	7368.79	5235.47	0	0	0	4725.86	3456.81	4412.65	0	0	0
266	bta.miR.504	2253.85	1.79169	NA	-0.24931	NA	2.041	NA	1469.56	1391.33	859.493	1406.53	1460.84	871.307	1240.39	1128.78	1193.43	1020.22	14935.4	1315.42	1007.42
230	bta.miR.2285ad	2234.22	-0.265568	0.422661	0.134765	0.683234	-0.400334	0.25123	2651.92	1304.1	2435.01	1978.61	3037.39	2908.74	2897.25	2378.81	1830.91	1372.73	2744.03	1573.3	1932.07
202	bta.miR.2889	2143.05	3.24089	NA	-1.1081	NA	4.34898	NA	577.636	394.117	309.524	397.147	1439.14	140.489	0	520.605	495.687	136.029	21883.7	512.45	1053.14
47	bta.let.7i	1785.66	2.042	0.00513567	1.70833	0.0191838	0.333666	0.664267	290.444	683.429	445.023	796.885	1146.25	1158.51	468.752	2398.05	4761.9	3025.82	1156.41	5582.29	1299.87
209	bta.miR.342	1783	0.78735	0.219833	0.52371	0.414169	0.26364	0.696635	1424.04	1037.38	1438.69	1313.89	1355.98	1318.38	897.84	1361.66	3977.31	2596.16	490.006	4736.4	1231.29
163	bta.miR.2285j	1688.04	-0.0608695	0.868155	-0.168745	0.644606	0.107876	0.780079	1367.69	1590.28	1632.64	2204.71	2073.74	1506.62	1553.19	1925.56	1326.95	2130.84	646.808	2323.81	1661.69
168	bta.miR.140	1631.89	-0.259119	0.64593	-0.262993	0.640623	0.00387418	0.9948	1341.68	2105.51	1715	2455.44	1475.3	1010.41	1616.29	596.626	2838.83	2032.14	401.805	2060.07	1565.52
232	bta.miR.378c	1618.38	0.719653	0.234	0.0250864	0.96689	0.694567	0.275759	1627.78	1294.06	1451.97	600.579	1733.84	1328.76	1856.08	1374.17	900.98	1360.29	5527.27	1276.91	706.297
121	bta.miR.92a	1541.29	1.75055	0.00811967	0.752454	0.255058	0.998097	0.152034	1084.83	1177.33	434.396	1034.01	238.652	1640.19	1183.6	961.338	1566.82	1245.83	6193.68	2455.5	820.597
237	bta.miR.484	1512.42	0.788634	0.0543492	-0.0932583	0.819832	0.881893	0.0411623	1044.73	743.049	1780.09	1113.05	1585.59	1492.78	1107.88	1216.35	880.302	1716.12	3969.05	1549.45	1463.04
411	novelmiR_X_37488592	1478.46	-1.56167	0.406237	-0.439189	0.815269	-1.12248	0.571161	2192.42	0	2302.17	1849.68	3984.76	1560.6	1320.62	2114.17	1098.9	1635.67	0	1160.99	0
23	bta.miR.2284z	1352.71	-0.362945	0.341948	-0.20461	0.590919	-0.158334	0.693949	1163.94	1185.49	1974.04	1017.81	2243.69	1300.39	1536.06	1710.01	717.239	1208.5	1617.02	1065.98	845.034
159	bta.miR.669	1341.11	1.2452	0.00297868	0.371605	0.374954	0.873595	0.0479074	726.109	962.073	867.464	1176.54	697.876	1408.35	939.307	507.132	1731.06	1516.23	2753.83	2798.11	1350.32
93	bta.miR.2898	1327.79	2.60843	NA	-0.367693	NA	2.97612	NA	424.828	692.843	649.601	272.107	612.902	511.434	358.776	491.736	282.406	537.481	11319.1	411.941	696.049
43	bta.miR.331.3p	1303.83	0.91394	0.0549861	0.0141273	0.976315	0.899812	0.0729667	1038.23	1321.67	1131.82	687.394	923.872	639.466	1081.74	1568.55	833.628	2266.04	3518.24	1059.38	879.718
87	bta.miR.491	1244.3	-0.565512	0.399597	-0.466787	0.486342	-0.0987255	0.889036	2683.35	295.588	1943.49	923.868	1780.85	1224.26	1830.84	292.539	1066.41	811.197	1724.82	904.215	694.473
391	novelmiR_23_43382369	1165.47	-0.79012	NA	-0.991807	NA	0.201687	NA	0	0	0	0	8125.01	0	0	0	3268.34	0	0	3757.72	0
254	bta.miR.2285r	1164.25	-0.444714	0.166472	-0.17509	0.583806	-0.269624	0.425724	1407.78	875.467	1026.87	1352.76	1923.68	1090	1608.18	1026.77	939.974	912.39	1136.81	663.947	1170.59
311	novelmiR_5_67366531	1145.59	-2.04201	0.558467	-0.701278	0.840721	-1.34073	0.715514	1354.68	3270.29	0	4207.29	0	4345.46	0	0	0	0	0	1714.89	0
343	novelmiR_12_17694991	1131.27	0.688364	NA	0.541538	NA	0.146826	NA	0	0	0	4258.47	0	0	0	4958.73	0	5489.27	0	0	0
225	bta.miR.425.3p	1129.56	0.163271	0.735307	-0.380311	0.430308	0.543582	0.285512	1398.03	798.276	1469.24	977.641	1189.64	899.682	863.585	1069.12	752.097	1028.51	2842.04	482.003	914.402
175	bta.miR.574	1085.63	0.638463	0.251299	0.078344	0.887937	0.560119	0.339511	529.951	1422.71	823.625	1271.13	518.887	948.126	385.819	1989.08	536.453	1654.74	1332.82	1831.17	868.682
124	bta.miR.2305	1020.05	1.36299	0.128207	-1.73668	0.0527303	3.09968	0.00103751	934.188	398.51	211.22	253.319	2220.19	402.781	96.4547	191.498	272.953	356.661	5282.27	737.678	1902.9
135	bta.miR.151.5p	996.929	1.3477	0.14471	1.10413	0.231926	0.243567	0.802468	309.951	407.924	462.293	840.292	706.916	1398.66	434.497	893.015	1963.84	1743.49	9.80012	2834.8	954.604
158	bta.miR.2285x	990.287	0.518897	0.38158	-0.704076	0.234862	1.22297	0.0504296	607.981	547.245	839.567	868.799	2006.85	543.269	742.792	556.21	548.269	941.42	3292.84	553.167	825.327
11	bta.miR.2285e	964.668	2.46121	0.000481181	0.648486	0.357645	1.81272	0.0146516	179.902	386.586	366.646	610.945	339.898	364.717	1261.12	422.45	315.491	2941.21	960.412	3993.22	398.08
61	bta.miR.2284h.5p	957.918	0.998706	0.0263	0.423459	0.345382	0.575247	0.224296	539.705	870.447	902.003	574.016	508.039	1192.42	1192.61	451.319	805.86	1155.42	1058.41	2441.2	761.476
260	bta.miR.6119.5p	837.868	0.628746	0.134093	0.421882	0.313401	0.206864	0.63966	399.902	682.174	936.542	575.312	705.108	1208.34	717.551	787.162	821.221	910.731	607.608	1884	656.635
52	bta.miR.2285y	818.967	-0.471382	0.241847	-0.232968	0.560977	-0.238414	0.574121	679.508	746.814	1268.65	530.609	1491.57	903.834	1007.82	860.297	436.606	772.214	705.609	747.215	495.827
105	bta.miR.2284aa	818.967	-0.471382	0.241847	-0.232968	0.560977	-0.238414	0.574121	679.508	746.814	1268.65	530.609	1491.57	903.834	1007.82	860.297	436.606	772.214	705.609	747.215	495.827
57	bta.let.7a.5p	781.562	0.532094	0.68236	2.02675	0.118762	-1.49466	0.275279	332.71	321.946	116.902	171.039	934.72	35.9873	104.568	704.404	5272.36	505.132	9.80012	1470.22	180.516
141	bta.miR.1260b	766.119	2.21435	NA	0.0140246	NA	2.20032	NA	709.853	186.39	414.47	338.838	150.061	181.32	464.245	375.297	433.061	233.904	5762.47	341.511	368.126
234	bta.miR.122	728.894	3.8799	0.00923103	2.62641	0.0779953	1.25349	0.424521	140.887	104.177	49.1518	141.236	99.4383	335.65	1321.52	876.656	109.299	0	9.80012	1046.54	5241.26
338	novelmiR_11_48813761.2	712.868	1.63801	0.602273	0.410313	0.896136	1.2277	0.710968	0	564.818	1470.57	0	0	0	1887.63	276.18	0	0	2410.83	2323.81	333.441
123	bta.miR.2285p	704.161	-0.162291	0.723759	0.0489546	0.914743	-0.211245	0.662236	877.833	763.759	609.748	496.271	860.593	701.752	388.523	1312.58	583.126	756.454	343.004	1024.53	435.917
74	bta.miR.199a.5p	697.645	0.418193	0.614694	0.489664	0.555156	-0.0714714	0.934926	126.798	597.451	879.419	787.166	453.8	921.828	743.693	369.523	1160.34	1339.55	29.4004	1155.12	505.286
301	novelmiR_3_93966867	672.744	1.59686	0.209511	-0.0752261	0.952856	1.67209	0.212505	460.591	346.421	653.587	240.361	388.713	289.974	359.677	549.474	387.569	345.879	4400.26	323.17	0
223	bta.let.7g	648.532	0.638913	0.631618	1.80666	0.174867	-1.16774	0.405612	233.005	72.7987	62.4361	151.602	1153.48	163.327	90.1446	519.642	3906.41	580.612	9.80012	1421.43	66.2153
94	bta.miR.23b.3p	635.583	0.131871	0.900429	0.865611	0.410989	-0.733739	0.508818	382.562	690.96	488.862	765.787	151.869	503.822	229.869	998.868	1883.49	427.164	0	1476.82	262.496
26	bta.miR.2285b	615.243	-0.113583	0.668109	-0.345781	0.187215	0.232198	0.405005	821.478	703.512	653.587	474.891	705.108	530.12	632.815	544.662	406.475	452.048	882.011	593.15	598.303
272	bta.miR.652	608.475	-0.325015	0.717195	-0.441525	0.622273	0.11651	0.901952	791.134	604.355	681.484	244.248	1234.84	339.803	553.488	754.444	446.65	810.368	0	951.168	498.191
200	bta.miR.2285z	597.207	0.754206	0.248636	-0.273368	0.675552	1.02757	0.135827	495.271	331.987	599.121	442.498	697.876	511.434	476.865	412.827	297.176	312.701	2479.43	298.96	407.539
60	bta.miR.2285o	594.418	0.317613	0.46711	0.552519	0.203661	-0.234906	0.609268	392.316	663.347	669.528	412.696	296.507	942.589	1033.06	272.331	609.713	481.078	705.609	581.779	666.883
97	bta.let.7f	580.565	0.489079	0.812818	1.81016	0.380631	-1.32108	0.543919	431.33	1.25515	3.98528	1.94362	1093.82	56.7491	0	279.067	3961.36	408.917	0	1053.51	255.402
282	bta.miR.221	573.236	2.06848	0.000266803	1.6624	0.00333854	0.406082	0.495995	120.296	331.36	140.813	301.261	188.029	393.784	917.672	402.242	1029.78	865.941	637.008	1758.91	364.973
9	bta.miR.2284y	568.297	0.0710764	0.845415	-0.113669	0.75373	0.184745	0.630239	570.05	514.612	613.734	528.665	652.677	564.031	632.815	368.561	562.448	665.215	205.803	660.279	848.975
368	novelmiR_18_48382179	550.565	-1.53112	0.474622	-0.509733	0.811761	-1.02139	0.65091	0	537.832	1113.22	789.11	1453.61	479.599	1210.64	0	497.459	628.72	0	447.155	0
131	bta.miR.296.3p	532.234	-1.00312	0.0260459	-0.596139	0.182543	-0.406978	0.391366	622.069	879.86	907.316	440.554	737.651	597.942	382.213	666.874	251.684	248.004	362.605	205.053	617.221
167	bta.miR.328	523.817	-0.526029	0.306467	-0.815826	0.111311	0.289797	0.592982	622.069	1064.37	552.626	454.159	679.796	177.86	521.036	607.212	228.051	324.313	901.611	347.013	329.5
270	bta.miR.452	510.178	-1.35919	0.0329557	-0.0640705	0.91941	-1.29512	0.0536724	655.665	768.779	495.504	533.848	748.499	478.907	659.859	549.474	762.141	447.071	9.80012	358.018	164.75
259	bta.miR.2284w	503.642	0.116922	0.751799	0.202957	0.580164	-0.0860353	0.824905	625.321	356.463	518.087	401.682	455.608	597.25	849.162	303.125	420.064	549.093	303.804	615.893	551.794
339	novelmiR_11_48813762.1	489.78	-4.83053	0.167177	-0.570765	0.870074	-4.25976	0.247747	1507.49	0	0	1052.79	1504.23	2188.99	0	0	0	113.634	0	0	0
184	bta.miR.193a.5p	477.948	-0.356153	0.581177	-0.44726	0.487182	0.0911069	0.893465	198.325	1309.12	239.117	812.434	245.884	250.527	397.538	729.424	270.59	326.801	558.607	381.494	493.462
197	bta.miR.4286	470.21	2.91016	NA	-0.0787369	NA	2.9889	NA	280.69	204.589	187.308	81.6321	30.7355	44.292	0	383.958	166.608	99.5334	4439.46	105.645	88.2871
162	bta.miR.2284n	461.505	-0.179326	0.681608	-0.1808	0.677241	0.00147378	0.997445	407.488	399.765	336.092	526.721	809.97	519.739	572.418	223.254	433.061	432.97	646.808	217.525	473.755
242	bta.miR.93	457.056	0.447649	0.618252	0.0157477	0.985998	0.431901	0.648199	110.542	305.629	507.46	534.496	594.822	423.542	317.309	374.335	544.724	834.422	0	857.629	536.817
275	bta.miR.532	433.1	0.877051	0.28088	0.964358	0.23497	-0.087307	0.91881	120.296	417.337	293.583	387.428	180.797	606.247	296.576	370.486	912.206	1080.77	19.6002	690.358	254.614
37	bta.miR.129	423.631	1.0164	0.398068	-0.767867	0.523169	1.78427	0.159353	466.01	710.415	122.215	91.3502	388.713	115.574	1.80289	376.26	342.077	166.719	2440.23	72.9975	212.835
150	bta.miR.129.5p	423.631	1.0164	0.398068	-0.767867	0.523169	1.78427	0.159353	466.01	710.415	122.215	91.3502	388.713	115.574	1.80289	376.26	342.077	166.719	2440.23	72.9975	212.835
381	novelmiR_21_16052250	410.3	-4.62455	0.186151	-0.233457	0.94666	-4.39109	0.233585	0	0	0	1259.47	1854.98	2119.1	0	0	0	100.363	0	0	0
397	novelmiR_26_14604705	379.791	-1.86619	0.586204	-0.061684	0.985639	-1.80451	0.617523	0	930.066	1139.79	416.583	0	761.961	1143.94	0	0	544.946	0	0	0
407	novelmiR_X_129914772	379.791	-1.86619	0.586204	-0.061684	0.985639	-1.80451	0.617523	0	930.066	1139.79	416.583	0	761.961	1143.94	0	0	544.946	0	0	0
125	bta.miR.103	368.173	1.93305	0.0222474	1.40237	0.0968505	0.530678	0.550937	87.7833	237.851	51.8087	188.531	211.532	334.958	320.013	287.728	701.878	656.091	19.6002	1376.31	312.158
400	novelmiR_28_33317093.1	367.361	3.39919	0.15944	0.657707	0.785467	2.74149	0.281598	0	116.101	0	264.98	65.0869	0	0	306.974	256.41	1333.75	0	2173.05	259.343
303	novelmiR_4_85912823.1	357.515	0.0996193	0.943876	-0.198122	0.88858	0.297742	0.841765	111.626	0	518.087	844.179	347.13	147.409	617.491	256.934	248.139	501.814	0	606.356	448.53
6	bta.miR.6529a	350.345	0.610471	0.424655	-0.541903	0.478062	1.15237	0.152773	710.936	229.065	136.828	255.262	305.547	344.647	352.465	28.869	173.697	209.85	1097.61	335.275	374.432
206	bta.miR.3432a	325.203	0.718133	0.462653	0.0133796	0.989071	0.704753	0.493941	127.882	414.827	126.201	450.272	236.844	319.733	72.1157	262.708	440.742	430.482	0	1044.71	301.122
210	bta.miR.345.5p	323.001	0.645704	0.487685	-0.485916	0.601213	1.13162	0.248532	356.552	138.694	504.803	257.854	233.228	92.0443	322.718	175.139	261.727	1060.03	0	549.499	246.731
380	novelmiR_21_16052249	322.22	-4.05898	0.245917	0.267691	0.938854	-4.32667	0.240527	0	387.841	1695.07	0	0	0	2006.62	0	0	0	0	0	99.323
56	bta.miR.1249	314.178	-0.551821	0.487851	-0.918204	0.24709	0.366383	0.662147	463.843	271.112	336.092	305.148	705.108	222.844	321.816	143.383	192.603	565.682	0	331.24	225.447
31	bta.miR.149.5p	308.856	2.26341	0.0129721	0.385626	0.672072	1.87778	0.0503186	1.08374	90.9984	119.559	250.727	218.764	196.546	256.011	104.891	154.201	779.679	1097.61	506.214	238.848
408	novelmiR_X_20537324	307.024	3.20549	NA	3.10655	NA	0.0989397	NA	0	261.071	0	0	0	0	1800.19	0	0	0	1891.42	0	38.6256
409	novelmiR_X_29085222	303.425	-0.583987	0.867143	0.969444	0.781166	-1.55343	0.672888	0	0	1272.63	0	0	764.729	1228.67	0	0	678.486	0	0	0
243	bta.miR.25	281.298	2.22857	0.0640819	1.60604	0.181798	0.622532	0.623214	76.9459	166.935	0	104.956	160.909	49.1365	294.773	157.817	739.69	510.938	19.6002	984.182	390.986
153	bta.miR.215	274.641	0.352404	0.751151	0.861164	0.437506	-0.50876	0.663817	272.02	73.4263	2.65686	578.551	101.246	301.739	164.965	737.122	291.268	472.784	137.202	420.011	17.3421
356	novelmiR_14_8041469	273.675	3.0206	NA	2.94284	NA	0.0777549	NA	0	260.444	0	0	0	0	1581.14	22.1329	0	0	1656.22	0	37.8373
4	bta.let.7c	260.561	-0.093009	0.928533	0.12303	0.905351	-0.216039	0.843249	192.907	410.434	71.7351	445.089	169.949	149.486	2.70434	152.043	820.04	80.4562	392.005	319.135	181.304
244	bta.miR.2890	259.795	3.84253	NA	0.558875	NA	3.28365	NA	118.128	0	27.897	48.5905	52.4311	0	65.8056	144.345	80.9405	0	2763.64	75.5652	0
182	bta.miR.365.3p	259.723	1.38737	0.312354	1.08954	0.427201	0.297837	0.836878	110.542	201.452	1.32843	345.965	45.1992	157.79	10.8174	521.567	510.457	462.83	0	838.187	170.268
79	bta.miR.1271	254.58	0.814463	0.318391	0.705817	0.386021	0.108646	0.899387	324.04	113.591	148.784	242.953	65.0869	116.959	147.837	320.446	582.536	376.568	19.6002	627.265	223.871
34	bta.miR.1814c	245.948	1.55887	0.177508	0.578649	0.616462	0.980225	0.420836	234.089	148.108	102.289	102.364	112.094	135.644	242.489	357.976	99.2555	71.3323	1411.22	0.733643	179.727
140	bta.miR.2310	245.948	1.55887	0.177508	0.578649	0.616462	0.980225	0.420836	234.089	148.108	102.289	102.364	112.094	135.644	242.489	357.976	99.2555	71.3323	1411.22	0.733643	179.727
296	novelmiR_2_96489790	218.311	-0.248681	0.90112	0.442256	0.824966	-0.690937	0.743242	558.128	252.285	0	218.333	0	290.666	0	453.244	374.572	303.577	0	119.217	268.014
352	novelmiR_13_39793294	218.311	-0.248681	0.90112	0.442256	0.824966	-0.690937	0.743242	558.128	252.285	0	218.333	0	290.666	0	453.244	374.572	303.577	0	119.217	268.014
154	bta.miR.194	216.315	2.66385	0.103415	3.43854	0.0353603	-0.774688	0.652507	9.7537	0	0	176.222	3.61594	103.117	243.39	1105.68	198.511	82.9445	774.21	42.9181	71.7333
367	novelmiR_18_48382177	209.309	0.171316	NA	0.0200354	NA	0.151281	NA	1003.55	0	0	0	0	0	0	814.106	0	0	0	0	903.366
321	novelmiR_8_36026000	206.464	3.83917	NA	1.15288	NA	2.68629	NA	0	0	0	188.531	0	335.65	0	0	0	0	0	2159.85	0
238	bta.miR.2284v	201.439	-0.701883	0.349952	-0.523117	0.483345	-0.178766	0.821225	324.04	35.1442	135.5	267.572	522.503	190.317	77.5244	270.406	176.06	202.385	29.4004	195.516	192.34
231	bta.miR.2284c	199.948	-0.743897	0.319189	-0.52378	0.480235	-0.220117	0.779638	322.956	35.7718	135.5	267.572	522.503	190.317	77.5244	270.406	175.47	192.431	29.4004	186.345	193.128
258	bta.miR.210	198.739	1.83244	0.0134234	0.0551704	0.94065	1.77727	0.0227516	44.4335	131.163	144.799	82.9278	142.83	98.2729	54.9882	157.817	142.384	133.541	1146.61	191.114	112.724
305	novelmiR_4_9646179.3	195.864	-0.240599	NA	-0.812527	NA	0.571928	NA	1194.29	0	0	0	0	543.961	0	0	0	0	0	0	807.984
405	novelmiR_X_104665787.1	193.383	4.24922	0.223725	2.35071	0.500896	1.89851	0.605829	0	0	0	123.744	0	0	505.711	0	0	0	0	1659.87	224.659
92	bta.miR.2285ae	189.713	0.242172	0.733865	-0.490833	0.489298	0.733005	0.328776	153.892	65.2678	164.725	176.222	417.641	241.53	91.0461	43.3035	179.014	306.065	382.205	187.813	57.5443
133	bta.miR.1839	183.025	2.20095	0.0608497	1.08689	0.354269	1.11406	0.367294	59.606	66.523	1.32843	77.097	169.949	98.965	60.3969	86.607	389.342	515.915	0	572.975	280.627
114	bta.miR.126.3p	177.642	2.12876	0.134764	1.25243	0.378623	0.876325	0.558717	16.2562	74.0539	45.1666	149.659	75.9347	0	144.231	87.5693	456.694	423.847	0	704.297	131.642
129	bta.miR.1	177.041	1.04207	0.460115	1.36974	0.330866	-0.32767	0.82543	218.916	62.1299	75.7204	127.631	1.80797	0	138.823	449.394	417.7	53.9139	578.207	154.432	22.86
208	bta.miR.2284a	176.213	-0.543787	0.468135	-0.232947	0.754286	-0.310839	0.693702	138.719	133.673	324.136	218.333	218.764	103.809	155.95	307.936	135.886	249.663	0	79.2334	224.659
285	novelmiR_1_156362188	176.171	4.06615	NA	2.35333	NA	1.71282	NA	0	0	0	123.744	0	0	506.613	0	0	0	0	1659.87	0
294	novelmiR_2_129449640	176.171	4.06615	NA	2.35333	NA	1.71282	NA	0	0	0	123.744	0	0	506.613	0	0	0	0	1659.87	0
178	bta.miR.142.5p	171.531	2.61819	0.104399	1.95363	0.225366	0.664558	0.69534	2.16749	0.627575	0	27.2107	218.764	340.495	147.837	91.4186	187.877	426.335	0	575.91	211.258
195	bta.miR.152	170.21	1.25759	0.284973	1.47895	0.207681	-0.221357	0.85807	83.4483	72.1711	92.99	53.1256	130.174	164.019	116.287	3.8492	677.655	275.376	0	469.532	74.0981
148	bta.miR.1343.5p	169.874	3.27166	NA	-1.71127	NA	4.98293	NA	0	0	15.9411	0.647874	229.612	38.0635	0	0	21.8599	14.1006	1852.22	9.90418	26.0132
273	bta.miR.361	167.359	1.76717	0.131597	0.856933	0.464249	0.910237	0.460665	73.6946	221.534	1.32843	69.3225	54.2391	83.7396	0.901446	272.331	252.865	208.191	274.403	495.209	167.903
328	novelmiR_10_18690143.1	166.141	1.54859	0.568063	-2.93214	0.280389	4.48073	0.117549	223.251	0	199.264	0	204.301	0	0	0	65.5796	0	686.009	319.502	461.931
329	novelmiR_10_18872629.1	166.141	1.54859	0.568063	-2.93214	0.280389	4.48073	0.117549	223.251	0	199.264	0	204.301	0	0	0	65.5796	0	686.009	319.502	461.931
7	bta.miR.28	164.664	1.00751	0.389499	1.13398	0.331763	-0.126469	0.91827	121.379	0	200.593	90.7023	79.5506	207.619	208.234	100.079	347.394	147.641	19.6002	542.162	75.6746
402	novelmiR_28_9299864	161.103	-2.51571	NA	3.12046	NA	-5.63617	NA	0	258.561	0	0	0	0	1800.19	0	0	18.2478	0	0	17.3421
304	novelmiR_4_9646179.1	160.105	-0.531584	NA	-1.26994	NA	0.738353	NA	0	0	0	0	1104.67	0	0	0	366.3	0	0	610.391	0
326	novelmiR_10_100146863.3	159.734	-1.41242	0.541369	0.468761	0.839052	-1.88118	0.440149	490.936	153.756	0	218.333	0	290.666	0	366.637	298.357	0	0	78.133	179.727
44	bta.miR.148b	159.554	1.43979	0.35432	0.739755	0.633907	0.700034	0.669005	50.936	58.9921	1.32843	349.204	0	137.028	0.901446	170.327	307.81	286.988	9.80012	279.151	421.728
112	bta.miR.181b	158.079	0.760811	0.608017	0.603133	0.683929	0.157677	0.919626	55.271	155.011	163.397	200.841	1.80797	143.949	246.095	0	310.764	267.081	0	423.312	87.4988
383	novelmiR_21_24514991	148.57	-5.31383	NA	0.640884	NA	-5.95472	NA	0	0	0	851.954	0	0	0	0	1062.86	16.5889	0	0	0
278	bta.miR.500	147.222	0.468666	0.447278	-0.520055	0.397096	0.988721	0.128153	292.611	134.929	47.8234	172.982	65.0869	146.717	147.837	57.738	46.6737	205.702	294.004	176.441	125.336
373	novelmiR_19_47239410	144.094	-1.82272	0.601735	-2.45581	0.481734	0.63309	0.863481	480.099	0	585.837	299.965	0	0	0	0	199.102	0	0	0	308.217
157	bta.miR.200a	139.58	0.777586	0.718016	4.4261	0.0388606	-3.64852	0.106885	1.08374	1.88273	0	89.4066	0	0	310.999	1239.44	46.0829	49.7667	0	2.56775	73.3098
204	bta.miR.2888	136.144	3.0635	0.0595358	0.662727	0.683668	2.40077	0.160778	37.9311	11.9239	0	1.29575	146.446	63.6698	0.901446	30.7936	153.61	14.1006	1107.41	190.747	11.0359
214	bta.miR.370	133.415	-1.85756	0.0048917	0.328467	0.607782	-2.18603	0.00160082	165.813	147.48	195.279	187.883	86.7825	107.962	128.907	478.263	73.26	74.6501	9.80012	33.3808	44.9318
33	bta.miR.2284b	132.77	0.137305	0.908343	0.127529	0.914609	0.00977625	0.993791	43.3498	132.418	286.94	165.856	0	100.349	155.95	146.27	147.111	230.586	0	101.976	215.2
345	novelmiR_12_79064549	131.907	-1.25295	0.702744	-0.870444	0.790778	-0.382507	0.911992	445.419	0	0	80.9842	441.144	207.619	0	0	215.644	0	0	0	323.982
35	bta.miR.2419.5p	128.035	0.721282	0.58106	-1.22073	0.350371	1.94201	0.158978	217.833	85.3502	168.71	55.0693	97.6303	0	0	78.9086	135.295	171.695	294.004	173.14	186.822
132	bta.miR.2285u	126.583	0.22365	0.786483	0.128986	0.875182	0.0946643	0.913252	43.3498	132.418	248.416	109.491	56.047	101.041	156.852	103.928	154.201	166.719	0	75.9321	297.181
64	bta.miR.2448.3p	124.333	-0.501771	0.506857	-0.817517	0.276115	0.315746	0.691918	97.537	84.7226	318.823	104.308	202.493	118.343	83.8345	122.212	41.9473	179.16	0	173.873	89.0754
351	novelmiR_13_39567358	123.968	-1.11538	0.00464872	-0.222926	0.556249	-0.892451	0.0307833	172.315	127.398	167.382	126.335	207.916	126.647	157.753	140.496	122.888	82.1151	0	81.8012	98.5347
264	bta.miR.450a	123.549	3.09664	0.064225	2.59526	0.120619	0.501376	0.775578	1.08374	37.0269	1.32843	86.8151	0	214.539	0.901446	242.5	155.973	426.335	0	373.424	66.2153
218	bta.miR.382	117.806	0.879552	0.381054	0.768104	0.442672	0.111448	0.915972	141.971	92.2535	49.1518	111.434	0	103.117	126.202	161.666	148.293	90.4095	411.605	58.3246	37.049
401	novelmiR_28_8553715	112.808	2.3179	0.320569	0.158547	0.945838	2.15935	0.379883	0	194.548	0	0	54.2391	141.873	0	0	80.3497	142.665	627.208	103.444	122.183
340	novelmiR_11_88555109	110.262	0.895764	0.797517	-0.155063	0.964569	1.05083	0.775227	352.217	94.1363	0	0	0	156.406	0	0	164.244	0	666.408	0	0
319	novelmiR_7_70741317	109.665	0.726824	0.654617	0.89311	0.581861	-0.166285	0.922582	0	64.0127	81.0341	143.18	86.7825	366.101	0	164.553	26.5863	107.828	0	189.28	196.281
281	bta.miR.222	108.574	1.15194	0.485157	0.865626	0.599446	0.286313	0.86915	212.414	0.627575	49.1518	69.9704	1.80797	243.606	78.4258	0	164.835	132.711	0	376.726	81.1926
363	novelmiR_17_60624769	108.288	-1.63858	0.300338	0.168748	0.91451	-1.80733	0.278047	111.626	36.3994	143.47	0	363.402	194.47	84.7359	153.006	155.973	0	0	107.112	57.5443
249	bta.miR.2285c	107.453	-0.624463	0.251272	-0.531088	0.320684	-0.0933744	0.870524	146.306	112.336	79.7057	121.8	224.188	145.333	73.9186	67.361	90.9842	151.788	9.80012	74.8316	98.5347
406	novelmiR_X_119204272	106.918	0.841428	NA	0.40014	NA	0.441287	NA	0	0	0	398.442	0	420.774	0	0	0	0	0	0	570.713
70	bta.miR.27a.3p	104.349	0.812487	0.515064	-0.126827	0.91894	0.939315	0.475018	54.1872	45.1854	77.0488	146.419	110.286	1.38413	86.5388	95.2678	134.113	269.57	88.2011	248.338	0
128	bta.miR.133a	103.786	-1.61214	0.110914	0.495133	0.618511	-2.10727	0.0474797	126.798	82.2123	200.593	35.6331	121.134	0.692063	151.443	299.275	186.695	20.7361	19.6002	42.9181	61.4856
67	bta.miR.181c	101.418	-0.220372	0.87384	0.00796805	0.995404	-0.22834	0.87589	136.552	0	138.157	145.772	110.286	136.336	156.852	0	133.522	113.634	19.6002	122.885	104.841
72	bta.miR.3604	101.33	1.53749	0.464877	2.13935	0.308577	-0.601854	0.785817	11.9212	0	0	95.8853	84.9746	78.8952	105.469	1.9246	492.733	182.478	0	263.011	0
73	bta.miR.199a.3p	101.33	1.53749	0.464877	2.13935	0.308577	-0.601854	0.785817	11.9212	0	0	95.8853	84.9746	78.8952	105.469	1.9246	492.733	182.478	0	263.011	0
283	novelmiR_1_108974145	101.181	-0.141058	0.967783	0.30033	0.931433	-0.441388	0.904554	485.518	0	0	0	0	244.298	0	0	233.959	0	0	0	351.572
196	bta.miR.2957	99.0409	1.46834	0.368879	1.70514	0.295865	-0.236795	0.890473	76.9459	0	50.4803	25.9149	68.7028	164.019	116.287	0	297.767	188.284	0	275.483	23.6483
69	bta.miR.27a.5p	96.8706	1.87897	0.106106	1.11403	0.337134	0.764939	0.531436	115.961	77.1917	0	25.2671	1.80797	46.3682	75.7215	96.2301	164.244	49.7667	333.204	195.516	78.0395
54	bta.miR.200c	96.4413	-4.08307	0.147542	1.58062	0.568043	-5.66368	0.0561589	328.375	0	0	36.2809	0	101.041	1.80289	769.84	0	14.93	0	1.46729	0
101	bta.miR.30f	95.0111	0.722482	0.625656	0.961454	0.515151	-0.238971	0.878179	50.936	107.943	0	95.2374	65.0869	42.9079	292.97	0	161.881	150.959	9.80012	232.198	25.2249
229	bta.miR.6531	94.9706	-1.08825	0.497055	-0.949831	0.552015	-0.138416	0.934683	173.399	33.2615	304.21	73.8576	106.67	0	0	179.95	106.345	136.029	0	64.9274	55.9677
122	bta.miR.2892	92.6225	2.13405	0.155665	-1.14356	0.447906	3.27761	0.0388552	0	25.103	43.8381	64.7874	112.094	0.692063	0	38.492	49.6278	66.3556	656.608	81.0676	65.427
77	bta.miR.1434.3p	92.5884	1.04862	0.490956	1.0611	0.484906	-0.0124771	0.993788	177.734	31.3788	41.1813	25.9149	0	98.965	252.405	95.2678	14.7702	0	392.005	43.2849	30.7428
147	bta.miR.326	91.5588	-1.15194	0.328684	-1.64218	0.161775	0.490243	0.693575	172.315	198.941	189.965	79.0406	99.4383	51.9047	66.707	71.2102	0	166.719	0	71.1634	22.86
388	novelmiR_22_56110830	91.3421	-0.138686	0.944538	0.989555	0.618732	-1.12824	0.591049	81.2808	31.3788	154.098	91.9981	0	463.682	0	39.4543	66.7612	131.882	0	0	126.913
89	bta.miR.204	88.0275	1.12403	0.422095	0.222488	0.873571	0.901541	0.540955	1.08374	99.1569	0	115.969	95.8224	40.1396	73.0171	96.2301	82.1221	476.102	9.80012	19.4415	35.4725
28	bta.miR.101	87.9176	0.728749	0.701949	0.0126207	0.994707	0.716129	0.721176	118.128	74.0539	91.6615	81.6321	0	49.1365	0	0	245.776	301.089	0	77.3993	104.053
404	novelmiR_X_104619210	87.531	2.36082	NA	1.92346	NA	0.437366	NA	139.803	0	0	0	0	424.234	0	0	0	0	0	0	573.866
149	bta.miR.1343.3p	83.8782	-0.077914	0.939125	-1.52246	0.134971	1.44454	0.180074	113.793	47.0681	57.1224	141.236	169.949	80.9713	0	36.5674	29.5403	50.5962	274.403	41.084	48.0849
350	novelmiR_13_38988077	83.1878	-0.212086	0.892781	0.190386	0.903376	-0.402472	0.808133	246.01	60.2472	0	52.4778	57.855	51.9047	243.39	0	85.0762	102.022	0	74.4648	107.994
382	novelmiR_21_17783366	81.7437	-0.230744	NA	-0.667902	NA	0.437158	NA	486.601	0	0	0	0	244.99	0	0	0	0	0	0	331.077
53	bta.miR.141	81.5698	3.92488	0.0933214	2.45739	0.293308	1.46749	0.55047	2.16749	0	1.32843	56.365	0	0	164.965	99.117	0.590807	11.6122	676.209	48.0536	0
248	bta.miR.1307	80.657	0.0262814	0.974954	0.226586	0.784621	-0.200304	0.819962	61.7734	26.3582	147.456	109.491	39.7753	39.4476	79.3273	198.234	43.7197	92.0684	0	73.7311	137.16
2	bta.miR.155	80.1763	2.33804	0.321466	1.68007	0.475943	0.657966	0.790997	4.33498	0	0	66.0831	66.8949	44.9841	0	0	306.629	161.742	0	367.188	24.4366
357	novelmiR_15_44307108	80.15	-2.33121	0.505446	0.14702	0.966403	-2.47823	0.501683	300.197	0	0	0	209.724	0	451.625	0	0	0	0	0	80.4043
109	bta.miR.147	78.3542	1.88471	0.317697	0.82268	0.662514	1.06203	0.59284	0	34.5166	78.3773	77.097	0	0	70.3128	151.081	47.8554	51.4256	0	435.417	72.5215
161	bta.miR.29d.5p	76.6022	0.842237	0.631153	-0.476891	0.7856	1.31913	0.475592	56.3547	0	195.279	22.0277	56.047	154.33	0	0	34.8576	72.1617	313.604	40.7172	50.4498
314	novelmiR_7_19542122	76.5588	-0.601591	0.649255	-0.327109	0.803661	-0.274482	0.843835	58.5222	0	38.5244	29.1543	336.282	97.5808	76.6229	85.6447	34.2668	80.4562	0	45.4859	112.724
138	bta.miR.30b.5p	76.0375	1.98075	0.376184	2.67278	0.231729	-0.692029	0.768823	4.33498	39.5372	0	0	63.2789	0	0.901446	270.406	274.134	170.036	0	165.07	0.788278
25	bta.miR.760.3p	75.9247	0.420234	0.841851	-0.540709	0.797229	0.960943	0.665115	0	237.851	0	0	137.406	31.8349	78.4258	96.2301	0	40.6428	284.204	10.271	70.1567
226	bta.miR.133b	74.9667	-1.6541	0.0801642	-0.487697	0.599007	-1.1664	0.240914	125.714	82.2123	172.696	34.3373	121.134	0.692063	76.6229	118.363	109.89	19.9067	19.6002	31.9135	61.4856
318	novelmiR_7_60742520	74.4403	-1.77965	0.416564	-1.55265	0.477064	-0.227002	0.921696	206.995	89.7432	0	224.164	122.942	0	0	79.8709	95.7107	0	0	56.8573	91.4402
403	novelmiR_29_12872754	70.6131	-0.0887344	0.962405	-0.745891	0.691482	0.657157	0.740515	0	64.0127	124.872	84.8714	139.214	0	0	118.363	78.5773	33.1778	0	172.406	102.476
103	bta.miR.2478	70.4915	0.317538	0.814482	0.688209	0.609434	-0.370671	0.794636	59.606	33.8891	0	1.29575	186.221	94.1205	73.9186	92.3809	100.437	74.6501	0	142.327	57.5443
361	novelmiR_16_61442534	69.9736	-0.733501	0.784757	-1.23547	0.645132	0.501969	0.859272	173.399	0	273.656	53.1256	0	0	0	94.3055	75.6233	125.246	0	0	114.3
288	novelmiR_1_80474089	69.7318	-3.13481	0.371441	-0.404603	0.907725	-2.73021	0.460015	125.714	0	203.249	0	206.108	0	0	323.333	0	48.1078	0	0	0
183	bta.miR.193a.3p	69.2359	0.639947	0.655831	-0.0695473	0.961287	0.709494	0.63902	50.936	41.42	21.2548	78.3927	108.478	0	137.921	0	90.9842	146.812	9.80012	158.1	55.9677
364	novelmiR_17_60624771.1	67.7414	-1.24205	0.269454	-0.0401437	0.971138	-1.20191	0.309757	53.1035	36.3994	143.47	31.0979	155.485	53.2888	84.7359	94.3055	93.3475	0	0	81.8012	53.6029
327	novelmiR_10_13047659	67.3578	-1.26594	0.637409	0.348154	0.896551	-1.6141	0.568417	50.936	0	0	200.841	121.134	159.174	167.669	52.9265	0	0	0	0	122.971
337	novelmiR_11_13984517	67.2279	4.49073	0.093391	2.78826	0.297501	1.70247	0.544611	0	0	19.9264	15.549	0	0	0	144.345	51.991	19.9067	597.808	0	24.4366
317	novelmiR_7_60742518	63.9227	-2.48047	0.409314	-2.42717	0.418219	-0.0533019	0.986584	206.995	89.7432	0	224.164	122.942	0	0	0	95.7107	0	0	0	91.4402
63	bta.miR.2284ab	63.309	-0.521371	0.760374	0.498856	0.769282	-1.02023	0.570833	175.567	102.295	0	29.1543	0	0.692063	160.457	138.571	47.8554	53.9139	0	92.439	22.0718
62	bta.miR.2447	62.1601	1.63123	0.475565	-1.62565	0.477831	3.25688	0.177185	0	111.708	0	56.365	47.0072	0	55.8897	0	0	22.395	431.205	16.507	67.0036
181	bta.miR.2332	60.8533	4.50222	0.0451862	3.27893	0.144476	1.22328	0.603071	2.16749	0	18.598	0	9.03985	53.2888	0	0	175.47	23.2245	0	454.125	55.1794
117	bta.miR.2285ab	60.2107	-1.37982	0.0731444	-0.557816	0.457018	-0.821999	0.310069	123.547	21.3376	31.8823	55.7171	195.261	56.0571	101.863	20.2083	53.1726	26.5422	9.80012	33.7476	53.6029
299	novelmiR_3_2790820.4	59.5971	-3.66169	0.297959	-0.43472	0.900896	-3.22697	0.383836	355.468	112.964	0	0	0	63.6698	0	213.631	0	29.0306	0	0	0
191	bta.miR.497	58.6124	-0.746602	0.7406	-0.768892	0.732559	0.0222907	0.992518	136.552	0	236.46	19.4362	0	87.1999	0	0	96.8923	82.9445	0	74.0979	28.378
362	novelmiR_17_53510870	58.4193	0.607114	NA	-1.24418	NA	1.85129	NA	0	0	0	0	296.507	0	0	100.079	0	9.95334	333.204	0	19.7069
349	novelmiR_13_31593808.1	58.2986	-0.875948	0.802264	0.788499	0.821316	-1.66445	0.651564	86.6996	0	0	0	182.605	0	249.701	122.212	0	0	0	0	116.665
192	bta.miR.324	57.6698	1.28093	0.524034	-2.25865	0.262878	3.53958	0.0959292	67.1922	45.813	74.392	0	52.4311	0	0.901446	0	38.9932	86.2623	343.004	40.7172	0
293	novelmiR_2_129449639	57.29	-0.347095	0.920856	-2.4191	0.488696	2.07201	0.573906	249.261	0	0	0	169.949	0	0	0	62.6255	262.934	0	0	0
253	bta.miR.708	56.8731	-0.989023	0.552648	0.0319559	0.984589	-1.02098	0.560478	119.212	111.708	102.289	0.647874	0	97.5808	0	2.8869	172.516	40.6428	9.80012	62.3597	19.7069
398	novelmiR_26_34922974	56.6372	-0.505048	0.88507	-1.47955	0.671808	0.974497	0.791365	177.734	0	0	0	220.572	114.19	0	0	0	109.487	0	0	114.3
386	novelmiR_22_14891084	56.6112	3.57958	NA	-2.356	NA	5.93558	NA	0	0	0	0	68.7028	0	0	0	10.6345	0	656.608	0	0
268	bta.miR.3431	56.4022	-1.51896	0.297972	-0.443329	0.758861	-1.07563	0.483957	57.4385	109.826	0	136.701	90.3985	0	90.1446	55.8134	86.2578	23.2245	0	28.2453	55.1794
399	novelmiR_27_36572784	56.2938	-0.523119	0.815633	-0.566442	0.800242	0.0433226	0.985382	57.4385	74.0539	99.6321	118.561	0	188.933	0	0	0	76.309	0	12.8388	104.053
220	bta.miR.1247.5p	55.8639	-0.0803501	0.968209	-0.31222	0.876658	0.23187	0.913088	0	175.093	67.7498	60.2522	0	104.501	0	90.4563	0.590807	30.6895	0	60.5256	136.372
55	bta.miR.2285m	55.6622	-1.2069	0.0430049	-0.414437	0.470342	-0.792463	0.205632	61.7734	45.813	111.588	79.0406	81.3586	46.3682	78.4258	30.7936	71.4876	17.4184	0	34.1144	65.427
199	bta.miR.2284p	55.4593	-2.17199	0.133464	-1.01506	0.476908	-1.15693	0.447891	96.4533	0.627575	91.6615	51.8299	218.764	4.15238	0.901446	165.516	11.2253	38.9839	9.80012	1.10046	29.9545
115	bta.miR.2285h	54.6199	-0.408846	0.78516	1.10165	0.45861	-1.5105	0.338158	54.1872	0	156.755	0.647874	3.61594	141.873	59.4955	130.873	36.63	50.5962	0	46.2195	29.1663
17	bta.miR.26b	52.8883	1.14678	0.448048	0.891113	0.554298	0.255665	0.872241	11.9212	85.3502	1.32843	7.77448	56.047	4.84444	1.80289	55.8134	178.424	4.97667	9.80012	266.312	3.15311
374	novelmiR_19_57151305	52.1293	-2.22124	NA	0.0199823	NA	-2.24123	NA	0	0	0	342.077	0	0	277.645	0	0	0	0	57.9578	0
139	bta.miR.30b.3p	51.1492	-0.194922	0.913145	-0.161344	0.927808	-0.0335781	0.98577	49.8523	88.4881	53.1371	84.8714	0	55.365	0	0	142.384	69.6734	0	61.2592	59.9091
376	novelmiR_19_62767811	50.9786	-2.00869	0.509605	0.293484	0.922858	-2.30218	0.473072	0	0	0	183.348	121.134	104.501	136.118	0	57.8991	59.7201	0	0	0
144	bta.miR.2284t.3p	50.7184	0.702967	0.67582	1.19738	0.474494	-0.494413	0.779772	0	59.6196	38.5244	0.647874	61.471	51.9047	214.544	0	27.1771	53.9139	0	82.168	69.3684
344	novelmiR_12_76309468.1	49.1789	-0.214343	0.934621	-1.11335	0.669718	0.899009	0.744164	0	144.342	0	115.969	50.6231	0	0	42.3412	72.6692	90.4095	0	0	122.971
346	novelmiR_12_79064550	48.2375	4.02076	0.250686	2.09789	0.548947	1.92287	0.60148	0	35.7718	0	0	0	0	0	123.174	0	82.1151	333.204	52.8223	0
130	bta.miR.6123	47.5701	-0.0654332	0.952954	1.57202	0.149201	-1.63745	0.158638	57.4385	35.7718	0	12.3096	45.1992	42.2158	149.64	84.6824	81.5313	29.0306	0	8.07007	72.5215
86	bta.miR.31	46.3273	-0.207381	0.861876	-1.53056	0.197873	1.32318	0.293487	40.0985	48.3233	115.573	33.6894	70.5108	0.692063	0	58.7003	25.9955	24.0539	9.80012	81.8012	93.0168
341	novelmiR_11_88555110	45.972	0.338373	0.922859	-0.631571	0.856503	0.969944	0.792299	0	0	0	0	236.844	0	0	122.212	0	141.006	0	97.5745	0
279	bta.miR.660	45.5494	0.857546	0.694891	-0.494757	0.820853	1.3523	0.557331	62.8572	28.2409	27.897	77.7448	0	0	0	0	111.662	165.889	0	100.509	17.3421
110	bta.miR.2285ac	45.4746	-0.857473	0.604442	-0.58064	0.724124	-0.276833	0.873873	52.0197	101.04	96.9752	0	50.6231	98.2729	0.901446	0	61.4439	33.1778	0	29.7125	67.0036
207	bta.miR.2284f	45.222	-0.218114	0.919376	-1.14966	0.593096	0.931542	0.681828	0	35.7718	189.965	62.1959	0	54.673	0	0	49.037	24.8834	0	59.4251	111.935
307	novelmiR_5_109588750	45.1397	-1.14987	NA	-1.88195	NA	0.732078	NA	0	0	0	0	372.442	0	0	80.8332	0	133.541	0	0	0
300	novelmiR_3_8811959	43.9265	3.04095	0.215719	0.122382	0.96031	2.91857	0.25926	0	33.2615	0	33.6894	0	0	0	0	58.4899	34.8367	303.804	66.7615	40.2022
173	bta.let.7e	43.511	0.389852	0.789482	1.26949	0.380974	-0.879638	0.566348	3.25123	0.627575	42.5097	30.4501	66.8949	42.9079	0	110.665	122.297	26.5422	0	94.2731	25.2249
22	bta.miR.92b	42.6151	1.47279	0.325624	1.96854	0.18652	-0.495742	0.752346	2.16749	84.0951	0	0.647874	0	96.1967	32.4521	42.3412	103.982	46.4489	9.80012	86.2031	49.6615
190	bta.miR.195	42.3637	0.0542056	0.975527	-0.184535	0.91653	0.238741	0.89794	53.1035	35.7718	74.392	55.0693	0	52.5968	0	0	101.028	29.86	0	101.61	47.2967
50	bta.miR.2435	41.4407	-0.513208	0.685112	0.0295844	0.981145	-0.542792	0.683504	60.6897	34.5166	0	64.7874	68.7028	86.5078	0.901446	59.6626	39.5841	38.9839	0	57.591	26.8014
164	bta.miR.2284g	41.1242	-1.06204	0.562433	0.677932	0.708771	-1.73998	0.367048	1.08374	0	43.8381	0	157.293	97.5808	92.849	44.2658	23.0415	0.829445	0	56.4905	17.3421
261	bta.miR.2483.3p	40.6921	-1.22682	0.423443	-0.410966	0.786351	-0.815857	0.613148	55.271	99.7844	0	42.7597	75.9347	3.46031	85.6374	0	75.6233	33.1778	0	13.2056	44.1435
106	bta.miR.2285v	40.5675	-0.78221	0.274779	-1.54534	0.0286127	0.763129	0.315215	70.4434	38.2821	47.8234	64.1395	88.5905	9.68888	12.6202	14.4345	47.2645	33.1778	9.80012	78.4998	12.6124
104	bta.miR.7862	40.2368	-1.46231	0.578211	-1.44505	0.581468	-0.0172517	0.995036	126.798	0	160.74	0	43.3913	0	71.2143	0	25.9955	70.5028	0	0	24.4366
354	novelmiR_14_29124376	39.4353	-1.64896	0.57577	1.44536	0.62083	-3.09432	0.318448	0	0	43.8381	105.603	0	95.5047	0	178.988	51.4002	37.325	0	0	0
410	novelmiR_X_30040435	38.7503	-0.658908	0.828724	0.926107	0.760268	-1.58501	0.621238	0	0	0	42.1118	124.75	157.098	0	96.2301	0	59.7201	0	23.8434	0
198	bta.miR.2346	38.7271	-3.05378	0.180819	-2.9687	0.188963	-0.0850774	0.971826	250.345	0	0	49.8863	121.134	0	0	0.962301	41.9473	26.5422	0	10.271	2.36483
42	bta.miR.671	38.4523	-0.900669	0.529867	-0.195055	0.890575	-0.705613	0.640058	5.41872	1.25515	128.858	22.0277	79.5506	54.673	75.7215	18.2837	16.5426	50.5962	0	46.9532	0
205	bta.miR.6522	37.7835	-0.967675	0.669986	-1.47336	0.515177	0.505685	0.832748	167.98	0	43.8381	18.7883	59.663	0	0	83.7201	0	93.7273	0	7.70325	15.7656
212	bta.miR.493	36.709	-0.886741	0.682703	-0.041416	0.984681	-0.845325	0.71138	0	33.8891	92.99	28.5064	61.471	0	0	98.1547	70.306	20.7361	0	71.1634	0
38	bta.miR.182	36.3334	2.41943	0.239431	3.48804	0.0885116	-1.06861	0.619251	1.08374	0	0	31.7458	0	0	141.527	104.891	52.5818	25.7128	0	67.4952	47.2967
291	novelmiR_2_118439375	36.0579	1.95721	0.575882	1.96536	0.573948	-0.00814927	0.998235	0	0	0	64.7874	0	0	0	48.115	154.791	63.8673	0	137.191	0
262	bta.miR.363	35.8611	1.81241	0.604034	-2.66947	0.446664	4.48188	0.225221	0	0	58.4508	0	59.663	0	0	0	14.7702	0	313.604	0	19.7069
152	bta.miR.130a	35.5401	-0.394081	0.845112	1.96667	0.3242	-2.36075	0.265246	0	32.0063	41.1813	24.6192	0	108.654	0	148.194	49.6278	29.86	0	27.8784	0
219	bta.miR.409a	35.4872	-1.7552	0.431998	1.26942	0.56379	-3.02461	0.197752	0	43.3027	102.289	0.647874	0	0	82.0316	138.571	61.4439	6.63556	0	26.4111	0
263	bta.miR.450b	35.401	3.68236	0.138221	2.30431	0.35335	1.37804	0.596746	2.16749	0	0	27.8586	0	0	0	108.74	11.2253	199.067	0	89.8713	21.2835
289	novelmiR_2_118439373	34.8308	1.95721	0.575881	1.84724	0.597194	0.109974	0.976182	0	0	0	64.7874	0	0	0	48.115	138.84	63.8673	0	137.191	0
100	bta.miR.455.3p	34.5587	-0.793411	0.652208	-0.498954	0.775319	-0.294457	0.873835	49.8523	50.206	90.3331	32.3937	0	0	0	32.7182	93.3475	53.0845	0	26.0443	21.2835
14	bta.miR.2285w	34.167	-0.719778	0.610879	0.607074	0.663051	-1.32685	0.371966	1.08374	1.25515	0	108.843	54.2391	51.9047	63.1012	59.6626	27.1771	29.0306	0	18.7079	29.1663
20	bta.miR.2284u	33.9531	-1.85667	0.355385	-0.52867	0.790121	-1.328	0.530139	0	1.25515	43.8381	0.647874	204.301	0	92.849	2.8869	42.5381	0.829445	0	34.1144	18.1304
217	bta.miR.3578	33.5852	-0.545868	0.732986	1.76775	0.260714	-2.31361	0.167926	0	26.9857	47.8234	27.8586	0	44.292	126.202	64.4741	45.4921	21.5656	0	31.9135	0
316	novelmiR_7_50584842	33.3914	0.0341211	0.989407	0.801775	0.754235	-0.767654	0.776647	0	24.4754	0	69.3225	41.5833	105.194	0	83.7201	0	68.0145	0	0	41.7787
227	bta.miR.877	32.6	-1.45368	0.568559	-2.14488	0.398775	0.6912	0.797231	186.404	0	0	55.0693	47.0072	0	0	40.4166	11.8161	38.1545	0	0	44.9318
255	bta.miR.2885	32.3992	-1.06507	0.521702	0.149824	0.927283	-1.21489	0.487211	1.08374	37.0269	34.5391	70.6182	43.3913	0	148.739	0	17.1334	14.93	0	30.0794	23.6483
379	novelmiR_20_42016363.1	31.0513	1.36304	0.642192	1.88931	0.518693	-0.526276	0.864619	67.1922	0	0	0	0	39.4476	56.7911	102.966	0	0	0	72.6307	64.6388
252	bta.miR.1296	30.6721	1.7939	0.450571	0.25605	0.914202	1.53785	0.539084	0	56.4818	0	27.8586	0	51.9047	0	0	28.9495	72.9912	0	72.2638	88.2871
241	bta.miR.106b	30.6075	0.633822	0.80364	0.824306	0.745785	-0.190483	0.943418	48.7685	60.2472	0	0	0	47.0603	0	95.2678	12.4069	14.93	0	119.217	0
265	bta.miR.2484	30.5529	0.248817	0.936179	-0.349257	0.910397	0.598074	0.855092	2.16749	99.7844	0	0	52.4311	0	0	0	96.8923	94.5568	0	51.355	0
146	bta.miR.139	30.4853	-0.583202	0.715214	-0.152013	0.923528	-0.431189	0.797731	1.08374	62.7575	29.2254	22.6756	61.471	0	59.4955	0	67.9428	44.79	0	21.6425	25.2249
333	novelmiR_10_59314541	29.9019	-1.9534	0.57888	0.90166	0.796288	-2.85506	0.441025	106.207	0	0	0	37.9674	116.267	0	99.117	0	0	0	0	29.1663
119	bta.miR.19a	29.2694	-0.756338	0.512384	-0.222225	0.844516	-0.534113	0.659896	102.956	4.39303	11.9559	5.18299	52.4311	96.1967	5.40868	4.8115	14.1794	23.2245	19.6002	32.2803	7.88278
116	bta.miR.2299.5p	29.2417	0.501082	0.792077	0.878843	0.642062	-0.37776	0.850108	0	21.9651	43.8381	40.1682	0	139.797	0	0.962301	15.361	49.7667	0	30.4462	37.8373
336	novelmiR_11_106207726	28.0365	-3.21093	0.16807	0.972236	0.667778	-4.18316	0.0872737	54.1872	33.2615	0	0	50.6231	71.9745	109.075	0	35.4484	0	0	9.90418	0
177	bta.miR.142.3p	27.6045	0.718991	0.728657	-1.7882	0.389224	2.50719	0.252526	0	33.2615	1.32843	0.647874	106.67	0.692063	0	0	31.9036	84.6034	0	52.4555	47.2967
180	bta.miR.21.3p	26.9185	1.4393	0.547716	0.646342	0.786847	0.792961	0.752993	0	0.627575	27.897	0.647874	50.6231	0	79.3273	0	20.0874	106.169	0	64.5606	0
359	novelmiR_16_45875279	26.6472	0.595366	0.864881	0.197405	0.954953	0.397961	0.914034	0	64.0127	0	0	47.0072	0	101.863	0	0	53.9139	0	0	79.616
155	bta.miR.214	26.5252	-1.52505	0.567115	0.457994	0.862269	-1.98304	0.479557	57.4385	0	0	28.5064	59.663	141.181	0.901446	0	17.7242	0	0	0	39.4139
246	bta.miR.107	26.2827	1.09304	0.632521	-0.301989	0.894797	1.39503	0.562473	3.25123	0	0	46.6469	52.4311	0	0	0	66.1704	29.86	9.80012	43.6518	89.8636
396	novelmiR_25_38043179	25.9635	-2.62309	0.45581	-1.54736	0.65789	-1.07573	0.771657	121.379	0	119.559	0	0	54.673	0	0	11.2253	30.6895	0	0	0
269	bta.miR.224	25.7945	-1.19346	0.567931	0.515439	0.802782	-1.7089	0.436867	1.08374	72.7987	1.32843	29.1543	30.7355	0	140.626	0	14.1794	5.80612	0	39.6167	0
156	bta.miR.2320.5p	25.3747	-3.05225	0.209079	0.277325	0.906971	-3.32957	0.192381	105.123	55.2266	0	0	0	42.2158	0	85.6447	27.7679	9.1239	0	4.76868	0
358	novelmiR_16_19928657.1	25.1862	-0.387453	0.912322	2.3513	0.501226	-2.73875	0.459377	0	0	0	0	57.855	122.495	0	112.589	0	0	0	34.4812	0
240	bta.miR.2387	25.0716	-1.04294	0.553866	-2.01635	0.250066	0.973407	0.601216	62.8572	46.4406	26.5686	34.9852	36.1594	40.8317	0	0	0	19.0772	0	1.46729	57.5443
203	bta.miR.184	24.8002	2.78797	0.250677	2.86304	0.236924	-0.0750697	0.976428	0	0	0	25.9149	0	36.6793	0	83.7201	32.4944	0.829445	0	99.4086	43.3553
134	bta.miR.193a	24.723	-0.949809	0.748098	0.273311	0.925979	-1.22312	0.694543	50.936	0	0	28.5064	56.047	0	71.2143	0	59.6715	0	0	55.0232	0
274	bta.miR.374b	24.4083	1.76147	0.55578	2.27821	0.445	-0.516739	0.8694	2.16749	0	39.8528	0	0	0	0	102.966	59.6715	25.7128	0	86.9367	0
250	bta.miR.2284ac	23.931	0.819357	0.767527	1.20971	0.661566	-0.390357	0.893534	0	32.0063	41.1813	0	0	49.8285	84.7359	0.962301	0	102.022	0	0.366822	0
284	novelmiR_1_152962178	23.3693	1.82903	NA	0.0262142	NA	1.80281	NA	0	65.2678	0	0	0	53.2888	0	0	0	0	0	185.245	0
49	bta.miR.2431.3p	22.9637	-2.33423	0.257127	-0.834995	0.679447	-1.49924	0.489243	45.5173	28.8685	49.1518	0	63.2789	0	0	65.4364	18.315	16.5889	0	11.3715	0
160	bta.miR.29c	22.374	1.47612	0.582747	-0.0953847	0.971667	1.57151	0.578781	71.5271	0	1.32843	0.647874	0	0	0	0	54.945	65.5262	0	80.3339	16.5538
108	bta.miR.6517	22.0753	-1.29267	0.620741	0.675508	0.793807	-1.96818	0.473951	0	0.627575	45.1666	0	65.0869	56.0571	0	0	85.0762	0	0	12.1051	22.86
40	bta.miR.335	21.1909	-2.05572	0.428633	-1.49098	0.562218	-0.564749	0.836561	1.08374	0	65.093	20.0841	101.246	0	0	0	53.1726	9.1239	0	25.6775	0
29	bta.miR.30c	20.9644	1.51261	0.665739	0.776611	0.824294	0.736001	0.841779	1.08374	0	0	0	57.855	0	0	0	80.3497	92.8979	0	40.3504	0
334	novelmiR_10_86624978.1	20.6651	1.54532	0.651639	-0.833381	0.807749	2.3787	0.509889	0	0	50.4803	20.732	0	0	0	0	31.9036	111.975	0	53.5559	0
66	bta.miR.181d	19.847	1.46324	0.582341	3.39531	0.198411	-1.93207	0.487606	0	0	0	22.0277	0	49.1365	63.1012	0	75.6233	32.3484	0	15.7733	0
392	novelmiR_23_50820706	19.4491	1.17668	0.680242	2.60306	0.359299	-1.42638	0.634083	0	0	33.2107	0	0	110.73	0	50.0396	0	24.8834	0	9.53736	24.4366
306	novelmiR_5_109588749	18.3338	1.384	NA	0.576473	NA	0.807529	NA	0	0	0	55.7171	0	0	66.707	0	0	0	0	115.916	0
127	bta.miR.1388.3p	18.1253	1.23298	0.638817	2.43614	0.350817	-1.20315	0.662352	1.08374	0	31.8823	0	0	44.9841	0.901446	96.2301	0	41.4723	0	19.0747	0
298	novelmiR_3_2790820.3	17.7532	-0.0955769	NA	-0.552938	NA	0.457361	NA	0	0	100.961	0	0	0	0	0	54.945	0	0	0	74.8864
142	bta.miR.378b	17.5174	0.51286	0.348815	0.380476	0.47079	0.132383	0.813419	10.8374	17.5721	9.299	12.9575	14.4638	13.8413	24.339	16.3591	14.1794	14.93	49.0006	21.2756	8.67105
372	novelmiR_19_40312625	17.2407	-0.415402	0.905719	-0.189877	0.956688	-0.225525	0.951334	49.8523	0	47.8234	0	0	0	68.5099	0	0	39.8134	0	0	18.1304
83	bta.miR.1777b	16.7509	1.40157	0.290591	0.17355	0.895418	1.22802	0.377334	9.7537	3.13788	33.2107	0.647874	5.42391	1.38413	7.21157	36.5674	1.77242	1.65889	88.2011	20.9088	7.88278
189	bta.miR.212	16.5605	2.52457	0.450454	2.06555	0.53632	0.459014	0.896056	0	0	0	23.9713	0	0	0	51.9642	28.9495	34.8367	0	75.5652	0
169	bta.miR.330	16.3744	-0.115092	0.962478	-0.197015	0.935474	0.0819228	0.974634	0	0	0	35.6331	52.4311	51.2126	0	0	10.0437	12.4417	0	28.2453	22.86
10	bta.miR.15b	15.5363	-0.416609	0.887497	-0.342152	0.907079	-0.0744569	0.980852	0	0	0	27.8586	63.2789	0	0	0	57.3083	6.63556	0	31.9135	14.9773
151	bta.miR.129.3p	15.1754	-1.20609	0.664845	-2.25589	0.416146	1.04981	0.72117	61.7734	30.7512	38.5244	0	0	0	0	0	21.8599	15.7595	0	28.6121	0
45	bta.miR.1291	15.1515	1.94085	0.458003	0.817287	0.754273	1.12356	0.682715	0	35.1442	0	0.647874	0	0	0	51.0019	0	20.7361	9.80012	10.271	69.3684
342	novelmiR_12_11256600	15.1142	-0.811727	0.818199	1.61684	0.6439	-2.42857	0.513146	0	0	50.4803	0	0	105.886	0	0	17.7242	22.395	0	0	0
308	novelmiR_5_111568833	14.9681	1.29727	0.703682	2.10548	0.535551	-0.808204	0.8216	0	0	30.5538	0	0	62.2856	0	0	42.5381	48.9373	0	10.271	0
370	novelmiR_19_23377237	14.6979	-0.197388	0.955664	3.34621	0.340068	-3.5436	0.341051	0	0	0	19.4362	0	49.8285	0	109.702	0	0	0	12.1051	0
118	bta.miR.17.5p	14.4087	1.15159	0.742364	-0.916129	0.793763	2.06772	0.575744	1.08374	0	0	0	57.855	0	0	0	24.8139	42.3017	0	61.2592	0
290	novelmiR_2_118439374	13.7815	1.45725	NA	0.726201	NA	0.731053	NA	0	0	39.8528	0	0	52.5968	0	0	0	0	0	0	86.7105
292	novelmiR_2_118439376	13.7815	1.45725	NA	0.726201	NA	0.731053	NA	0	0	39.8528	0	0	52.5968	0	0	0	0	0	0	86.7105
315	novelmiR_7_38944029	13.6527	-3.19322	NA	-1.23983	NA	-1.95339	NA	0	0	124.872	0	0	0	0	42.3412	0	0	0	10.271	0
107	bta.miR.2285g	13.4511	1.83068	0.451531	1.38155	0.568508	0.449135	0.8602	0	0	29.2254	0.647874	0	47.0603	0	0	14.7702	39.8134	0	21.2756	22.0718
19	bta.miR.2887	12.4394	-1.7093	0.530476	-2.7416	0.311812	1.0323	0.720469	0	34.5166	0	25.2671	59.663	0	0	0	14.1794	4.97667	0	23.1098	0
335	novelmiR_10_9344147	12.2955	1.28386	NA	2.07264	NA	-0.788783	NA	0	0	0	25.2671	0	0	85.6374	0	0	48.9373	0	0	0
378	novelmiR_20_22082639	12.0645	0.107183	NA	1.94737	NA	-1.84019	NA	0	0	31.8823	0	0	0	0	98.1547	0	0	0	0	26.8014
233	bta.miR.6523a	11.986	1.66074	0.636279	1.12875	0.747413	0.531993	0.885466	0	29.496	0	0	0	0	0	51.9642	0	34.0073	0	40.3504	0
390	novelmiR_23_43127328	11.9718	-1.31941	0.707517	-2.59638	0.459323	1.27697	0.73116	0	69.0333	38.5244	0	0	0	0	0	14.1794	0	0	0	33.8959
365	novelmiR_17_70143917	11.938	0.491877	NA	1.32231	NA	-0.830429	NA	0	37.6545	0	0	0	0	75.7215	0	0	0	0	41.8177	0
39	bta.miR.183	11.548	3.17987	0.266652	3.32915	0.242948	-0.149277	0.959974	0	0.627575	0	8.42236	0	0	73.0171	0	1.77242	14.93	0	51.355	0
313	novelmiR_7_1606182	11.0245	-2.5052	0.47854	-2.68012	0.444949	0.174915	0.962641	56.3547	0	0	0	57.855	0	0	0	14.1794	14.93	0	0	0
271	bta.miR.767	10.972	0.984843	0.779273	0.906505	0.795811	0.0783376	0.983094	0	0	34.5391	0.647874	0	0	0	0	52.5818	0	0	35.9485	18.9187
267	bta.miR.505	10.7751	0.318329	0.92557	-0.553541	0.870658	0.87187	0.808184	0	18.1997	37.196	0	0	0	0	0	30.1311	34.0073	0	20.542	0
235	bta.miR.1842	10.3077	-0.489516	0.889318	-0.575579	0.869424	0.0860622	0.981475	63.9409	0	0	0	0	0	0	0	34.2668	24.0539	0	11.7383	0
369	novelmiR_18_52520689	10.2972	-1.38166	NA	1.43634	NA	-2.818	NA	0	38.9097	0	0	0	0	0	84.6824	0	0	0	10.271	0
309	novelmiR_5_35523721	10.2142	1.26985	0.718198	1.47603	0.673755	-0.206176	0.95554	0	25.7306	0	0	0	0	57.6926	0	0	25.7128	0	0	23.6483
65	bta.miR.1777a	10.0173	0.658954	0.574924	-1.77997	0.138354	2.43892	0.0550568	8.66996	3.13788	31.8823	0.647874	5.42391	0.692063	7.21157	1.9246	1.77242	1.65889	39.2005	20.9088	7.0945
366	novelmiR_18_37619411	9.51649	0.30497	0.930937	0.505945	0.885151	-0.200975	0.956721	0	0	39.8528	0	0	0	0	45.2281	0	0	0	15.7733	22.86
15	bta.miR.128	9.435	-0.330519	0.894244	-1.76554	0.476558	1.43502	0.585409	2.16749	0	0	22.6756	41.5833	0.692063	0	0	14.7702	9.95334	0	30.813	0
384	novelmiR_21_65440132.1	8.94316	-0.888516	NA	0.431363	NA	-1.31988	NA	46.601	0	0	0	0	0	0	0	50.2186	0	0	19.4415	0
257	bta.miR.2410	8.86648	-0.799914	NA	1.4607	NA	-2.26062	NA	0	0	0	31.7458	0	0	70.3128	0	0	0	0	13.2056	0
228	bta.miR.7857	8.84862	0.462855	0.89514	-1.65471	0.63779	2.11756	0.568237	0	0	49.1518	0	0	0	0	0	12.4069	13.2711	0	0	40.2022
295	novelmiR_2_22797965	8.69832	-0.0604697	NA	1.6404	NA	-1.70087	NA	0	0	0	26.5628	0	0	66.707	0	0	0	0	19.8084	0
377	novelmiR_19_9308177	8.68065	1.17329	0.739112	1.34615	0.701184	-0.172858	0.962755	0	0	0	23.3235	0	47.7523	0	0	0	15.7595	0	0	26.0132
211	bta.miR.345.3p	8.58108	0.861024	0.75427	-1.31515	0.633153	2.17617	0.454327	2.16749	38.2821	0	0	0	0	0	0	12.9977	27.3717	0	21.2756	9.45933
215	bta.miR.379	8.4774	-1.15391	0.72994	-1.74198	0.60013	0.588076	0.867641	0	28.2409	41.1813	0	0	0	0	0	16.5426	0	0	13.2056	11.0359
96	bta.miR.24	8.22537	1.18493	0.735918	-0.896081	0.79881	2.08101	0.574556	0	0	33.2107	0	0	0	0	0	14.1794	23.2245	0	36.3153	0
90	bta.miR.2474	7.89707	-2.69538	NA	-0.710888	NA	-1.9845	NA	0	64.0127	0	0	0	0	0	0	31.3128	0	0	7.33643	0
355	novelmiR_14_68790544	7.73014	0.382271	NA	-1.3314	NA	1.71367	NA	0	0	0	42.7597	0	0	0	0	13.5886	0	0	0	44.1435
165	bta.miR.130b	7.68757	-1.80521	NA	-0.909989	NA	-0.895222	NA	0	0	0	0	61.471	0	0	0	25.9955	0	0	12.4719	0
145	bta.miR.6518	7.65442	1.1124	0.752533	1.37105	0.696112	-0.258656	0.944347	0	0	0	20.732	0	0	0	43.3035	0	14.93	0	20.542	0
216	bta.miR.154c	7.58071	0.650196	0.824914	-0.857466	0.770144	1.50766	0.626819	0	0	0	34.9852	1.80797	0	0.901446	0	15.361	0	0	24.2102	21.2835
239	bta.miR.2325c	7.55732	0.852792	0.477639	-0.0520453	0.964968	0.904838	0.470984	13.0049	2.5103	1.32843	4.53512	5.42391	0.692063	0.901446	16.3591	2.95403	4.14723	39.2005	4.03504	3.15311
312	novelmiR_7_15053414	6.98024	-1.84758	NA	-0.554158	NA	-1.29342	NA	0	0	0	0	52.4311	0	0	0	28.3587	9.95334	0	0	0
78	bta.miR.2457	6.84834	-0.407024	0.908073	-1.5483	0.659504	1.14127	0.759146	0	0	47.8234	0	0	0	0	0	12.9977	12.4417	0	0	15.7656
51	bta.miR.2436.3p	6.75048	0.28403	NA	-0.537014	NA	0.821044	NA	0	34.5166	0	0	0	0	0	19.246	0	11.6122	9.80012	11.0046	1.57656
99	bta.miR.7863	6.42407	0.794456	NA	-0.352822	NA	1.14728	NA	0	0	0	27.8586	0	0	0	0.962301	16.5426	0	0	38.1494	0
287	novelmiR_1_7155009	6.26342	-0.464689	NA	-0.935148	NA	0.470459	NA	0	0	41.1813	0	0	0	0	0	17.1334	0	0	23.1098	0
85	bta.miR.9.5p	5.63861	-0.295178	NA	0.941674	NA	-1.23685	NA	0	0	0	23.3235	0	0	0	0	36.0392	0	0	13.9392	0
360	novelmiR_16_50520128.1	5.38055	0.270872	0.938807	-1.10313	0.754037	1.374	0.712201	0	30.1236	0	0	0	0	0	0	11.2253	15.7595	0	12.8388	0
193	bta.miR.744	5.3443	-0.129902	0.97001	-0.325071	0.924487	0.19517	0.957219	0	28.8685	0	0.647874	0	0	0	0	18.9058	10.7828	0	10.271	0
297	novelmiR_3_118935568	4.97613	-1.23828	NA	-1.62791	NA	0.389635	NA	0	0	0	0	41.5833	0	0	0	10.6345	0	0	12.4719	0

## Sheet: TableS3C-CPP
Table S3C Expression of miRNAs identfied in caecal Peyer’s patches
Row-names	baseMean	log2FoldChange.MAPI vc HC	pvalue.MAPI vc HC	log2FoldChange.MAPT vs HC	pvalue.MAPT vs HC	log2FoldChange.MAPI vs MAPT	pvalue.MAPI vs MAPT	3403-CPP	6528-CPP	8176-CPP	8664-CPP	0398-CPP	1117-CPP	2442-CPP	7928-CPP	1180-CPP	5144-CPP	5678-CPP	8156-CPP
bta-miR-143	1.46272e+06	-2.30087	0.00788049	-0.981579	0.256974	-1.31929	0.12761	4.13129e+06	3.05778e+06	1.99466e+06	1.08468e+06	400453	3.73503e+06	462607	602212	319448	991154	570323	203004
bta-miR-145	346836	-2.54601	0.00877683	-1.24967	0.198341	-1.29634	0.182077	1.05065e+06	743834	626993	193141	94822.3	830748	50863.3	123246	41979.7	208796	164216	32750.7
bta-miR-378	86077.2	-1.19127	0.11363	-0.124634	0.868533	-1.06664	0.156443	78575.3	191121	131920	36696.7	105547	59256.7	127506	110154	30606.9	108128	41906.7	11507.9
bta-miR-100	73886.7	-2.68441	0.00281704	-0.980319	0.275346	-1.70409	0.0578758	257628	139880	107478	28198.5	30725.2	193973	18359.9	27391.6	13730.9	31525.9	27815.8	9932.72
bta-miR-10b	59496.5	-0.380332	0.680573	0.1872	0.839424	-0.567533	0.538815	171514	27785.2	18336.9	27812.3	33657.1	145967	42489	57633.3	22790.2	11789.2	104311	49873.9
bta-miR-127	53468	-1.99906	0.0031831	-1.13925	0.0927849	-0.859813	0.204324	102122	105464	150472	18155.2	43691.2	23396.6	69672.6	34355.2	36670.9	21904.8	14937	20775.6
bta-miR-192	47314.5	1.58605	0.108508	1.55233	0.116227	0.0337234	0.972743	7144.88	12916.9	16270.2	45967.5	50554.2	28636.7	62945.5	97764.1	14959.5	37410.5	187644	5560.15
bta-miR-3600	34184.9	-1.18578	0.0525993	-0.747919	0.221521	-0.437865	0.473594	39789.3	61485.7	76837.8	23176.9	34472.5	38342.3	24837.5	22545.3	44475.7	10570	15417.9	18268.5
bta-miR-30e-5p	32583.1	-0.19064	0.807899	0.323134	0.680254	-0.513774	0.511757	59472.7	25263.3	13955.8	26267.1	26739.6	97722.9	14549.7	17445.4	36552.6	9580.32	35019	28428.8
bta-miR-99a-5p	29019.6	-1.92125	0.0249465	-0.667705	0.435826	-1.25355	0.143179	110679	35851.9	21372.4	15837.5	22787.3	75271.8	6322.61	11506.9	10125.4	10363.9	12815.7	15300.7
bta-miR-2285f	27076.2	0.485837	0.393825	0.0605806	0.915324	0.425256	0.454004	17730	27388.3	27170.2	22018	29832.3	16091.6	24389.4	28119.3	44536.1	18884	12795.4	55959.7
bta-miR-125a	26864.7	-2.55148	0.000207084	-2.14952	0.00177371	-0.401953	0.558533	84175.1	59107.7	79720.5	7725.63	10425.8	19986.3	13281.3	8472.94	7824.62	13671	7791.17	10194.9
bta-miR-320a	25208.5	-2.8591	7.08952e-05	-1.29682	0.0715132	-1.56228	0.0297647	28156	80618.8	78319	8498.19	23111.6	9280.97	33206.4	14267.6	8057.27	6870.75	6651.63	5464.22
bta-miR-186	25092.1	0.857583	0.0194085	0.81732	0.0258924	0.0402633	0.91172	22980.8	16001.1	12964.9	13519.9	36999.3	28434.8	26813.2	23927.9	27059.8	33597.9	28941.7	29864.6
bta-miR-10a	24512.5	1.15448	0.216574	1.17643	0.207966	-0.0219452	0.981221	8777.77	7565.61	7974.77	29743.7	25055.6	13576.7	35894.1	46430.7	7001.45	20471.9	87446.3	4211.68
bta-miR-125b	22089.1	-2.28588	0.00508831	-1.67326	0.040305	-0.612628	0.452398	117373	22495.1	22173.3	12361	11685.6	25320.8	13663.6	4146.46	5508.26	12193.8	6458.02	11690.6
bta-miR-27b	20047.6	-1.4116	0.0932933	-0.411813	0.624406	-0.999784	0.233991	32359.7	29635.7	28612.5	22404.3	14250.5	54195.8	2713.45	13875.2	7910.47	9939.25	21354.9	3319.65
bta-miR-2285i	17056	0.795722	0.190907	0.30495	0.616208	0.490772	0.417524	8440.98	15240.4	13647	14292.4	20659.4	8231.43	15908.5	18834.3	27244	13780.2	8103.96	40288.6
bta-miR-375	16984.7	1.13306	0.279014	2.06913	0.0480549	-0.936078	0.369587	775.619	9884.08	5539.92	11588.4	34601.3	5121.05	56835.9	19048	11788.9	10177.8	37442.7	1012.4
bta-miR-99b	15862.6	-2.04224	0.0268704	-1.64171	0.0751913	-0.400532	0.663916	89441.2	18238.5	9308.42	4635.38	5200.06	22494.4	5439.47	5969.6	3553.73	11982.8	6816.51	7271.52
bta-miR-30d	15692.3	-0.602011	0.384143	-0.50821	0.462532	-0.0938005	0.891861	49788.6	10960.6	8324.3	10429.6	12223	23263.2	12163	8521.12	10622.9	9889.45	16240	15882.3
bta-miR-30a-5p	15663.1	-0.869347	NA	-0.179016	NA	-0.690331	NA	43318.3	11956.1	9951.49	11974.7	9415.04	48381.3	4252.97	6330.94	11302.8	10872.9	9959.54	10241.1
bta-miR-193b	14986.1	-3.41315	0.000143819	-1.78982	0.0462046	-1.62333	0.0703369	32872	52939.4	41384	2703.97	7760.88	22814.7	2584.81	4536.95	2397.77	5174.33	3220.29	1444.11
bta-let-7b (bta-miR-3596)	11638.9	-0.773535	0.367295	-0.748399	0.383071	-0.0251362	0.97658	37649.2	11488.1	11600.7	3090.25	6663.45	3899.43	18301.3	9385.15	3575.15	20796.9	4602.44	8614.63
bta-miR-22-3p	7591.03	-0.802785	0.136002	-0.33586	0.532808	-0.466926	0.381988	14474.5	10047.8	8980.95	4635.38	8322.66	11218.3	5528.02	5655.81	8143.12	3011.79	4991.55	6082.44
bta-miR-423-5p	7387.8	-0.783748	0.216899	-1.03876	0.101722	0.255014	0.686234	11465.9	13548.6	14064.4	3476.53	4901.05	3152.61	9277.19	3686.23	5430.97	10496	3094.51	6059.5
bta-miR-1468	7331.81	-1.40627	0.0289708	-0.937947	0.145228	-0.468328	0.464855	10480	14798.8	18014.5	2703.97	5883.37	4077.08	9761.24	4648.52	6559.63	2242.07	4949.62	3862.79
bta-miR-24-3p	7068.64	-0.944629	0.317224	0.393408	0.677008	-1.33804	0.155063	20507	3892.77	1915.64	3476.53	8762.92	24376	1809.96	4484.33	2452.36	3109.99	7456.23	2579.86
bta-miR-2285k	6311.5	1.31207	0.0863244	0.222672	0.771002	1.0894	0.150515	1273.65	4383.92	4012.84	6953.07	4823.55	1564.16	7125.58	5386.4	10122.7	8585.15	2515.09	18991.9
novelmiR_8_98512268	6080.73	-0.494598	0.761546	-0.600045	0.712766	0.105446	0.948355	8766.54	10261.1	11682.2	0	6738.66	6208.03	7410.98	0	13389.5	3811.24	4446.04	254.441
novelmiR_1_37082106	6008.73	-0.487542	0.763852	-0.589792	0.716281	0.102251	0.949698	8642.03	10249.5	11347.9	0	6655.65	6147.88	7387.65	0	13255.7	3740.7	4383.86	293.769
bta-miR-769	5975.81	-0.61932	0.345377	0.0524656	0.936287	-0.671786	0.3022	4216.92	9963.45	9483.19	2703.97	7347.68	2726.42	12469.3	5312.86	6123.53	5282.91	2607.89	3471.6
bta-miR-151-3p	5731.97	-0.39968	0.383029	-0.788762	0.0851742	0.389083	0.389297	7853.15	10158.6	6793.82	4249.1	3577.53	4195.38	6110.8	3318.56	5607.28	4700.6	4263.26	7955.59
bta-miR-378d	5593.39	-0.868765	0.280501	-0.179536	0.823516	-0.689229	0.389397	3782.16	11160.7	10129.7	2317.69	6813.87	2758.28	8818.27	6131.25	2409.67	9462.76	2306.4	1029.98
novelmiR_10_20364041-1	5146.99	0.0690552	0.973022	-0.0176762	0.993093	0.0867314	0.96608	8681.83	0	11592.3	0	6574.94	6139.52	7408.59	0	13141.5	3751.77	4352.77	120.666
novelmiR_10_33731080	5060.26	-0.821475	0.735745	-1.25146	0.60715	0.429988	0.859704	8676.73	10224.7	11643.2	0	6678.58	6178.55	0	0	13387.1	3728.95	0	205.281
novelmiR_13_21520934	5045.71	-0.82422	0.73524	-1.23522	0.612305	0.410998	0.866019	8649.18	10274.3	11476.9	0	6777.18	6164.21	0	0	13289.4	3737.94	0	179.36
novelmiR_23_14116595	4990.52	-0.82252	0.735876	-1.24571	0.609443	0.423187	0.862143	8639.99	10156.9	11307.2	0	6585.03	6137.93	0	0	13177.7	3719.96	0	161.483
novelmiR_22_13887295	4421.3	-0.378981	0.914036	-0.656788	0.851597	0.277807	0.936906	0	10406.6	11651.6	0	6602.45	0	7408.59	0	13167.2	3760.07	0	58.9921
novelmiR_8_68231372	4260.28	-0.372329	0.91612	-0.764753	0.828731	0.392424	0.911579	0	10246.2	11388.6	0	6642.35	6108.85	0	0	13062.9	3674.31	0	0
novelmiR_8_101955577	4042.02	0.536361	0.87903	0.799058	0.820624	-0.262697	0.940537	0	0	11551.5	0	6591.91	6151.07	7410.98	0	13078.3	3715.12	0	5.36292
novelmiR_5_67169482-1	4040.46	0.534769	0.879386	0.799066	0.820622	-0.264297	0.940176	0	0	11551.5	0	6591.91	6151.07	7410.98	0	13073.4	3701.28	0	5.36292
bta-miR-146a	3985.66	1.82117	0.00389896	0.290009	0.645827	1.53116	0.013022	698.057	1091.43	2889.58	4249.1	3187.27	1957.29	2688.32	2166.73	7999.03	4620.38	6360.5	9920.21
bta-miR-21-5p	3550.91	2.337	0.0034295	1.8323	0.0217723	0.504709	0.516626	925.64	681.318	665.13	2703.97	2398.93	4576.56	1912.28	6671.35	2681.37	1697.8	12614.1	5082.56
bta-miR-191	3520.36	1.22927	0.0575307	1.0013	0.121863	0.227965	0.718607	3720.93	750.773	1764.63	1545.13	3665.13	5884.6	2904.92	3418.08	2969.24	2757.98	7792.58	5070.34
bta-miR-26a	3360.19	-0.490131	0.633276	-0.00685638	0.994675	-0.483275	0.636019	11124	937.639	430.977	2317.69	1532.18	7498.94	1012.38	4829.19	1051.06	1327.81	4934.55	3325.9
bta-miR-26c	3360.19	-0.490131	0.633276	-0.00685638	0.994675	-0.483275	0.636019	11124	937.639	430.977	2317.69	1532.18	7498.94	1012.38	4829.19	1051.06	1327.81	4934.55	3325.9
bta-miR-1388-5p	3253.55	0.970188	0.191007	1.61142	0.0298656	-0.641231	0.377064	415.365	2118.37	985.817	3476.53	5568.77	1204.88	7675.45	5077.68	3368.69	3123.82	3302.26	2724.96
bta-miR-339a	3218.5	0.172333	0.754831	-0.0454131	0.934419	0.217746	0.687159	2433	3403.28	3848.25	2703.97	4123.27	3008.42	3235.2	1762.29	6634.86	2391.45	2086.41	2991.61
bta-miR-199b	2677.9	0.23935	0.710325	0.484026	0.452594	-0.244676	0.698267	2464.63	2167.98	2343.22	1931.41	3912.31	4198.96	622.269	3862.46	1831.54	2379.69	4184.59	2235.74
bta-miR-185	2453.64	0.0939028	0.852466	0.167664	0.739857	-0.0737608	0.880503	2773.86	2339.96	2344.92	1545.13	3635.78	2648.75	2603.96	1593.04	3829.39	1362.39	2460.44	2306.05
bta-miR-7	2273.44	1.51668	0.0239568	0.974885	0.146729	0.541794	0.405281	1009.33	1281.61	748.271	1931.41	2233.84	849.193	3314.78	2687.18	1552.39	2608.6	6681.78	2382.92
bta-miR-122	2062.6	-4.97445	0.0059457	-2.66118	0.141079	-2.31327	0.200191	11789.4	524.218	1.69676	8498.19	138.038	2526.07	536.707	77.338	3.96746	0	143.679	511.861
novelmiR_X_55846706	2010.27	-1.34847	NA	-0.457439	NA	-0.891033	NA	0	11357.5	0	0	8293.31	0	0	0	0	4472.38	0	0
bta-miR-181a	1949.73	1.36464	0.284003	0.375646	0.768064	0.988993	0.432301	3991.38	626.747	16.9676	0	1118.52	774.311	3850.29	542.634	1034.55	3729.64	960.058	6751.62
bta-miR-23a	1939.21	-0.381764	0.638406	-0.0428746	0.957911	-0.33889	0.671993	5161.95	934.332	1101.2	1158.84	1040.56	4340.36	1364.8	1582.89	889.821	1509.01	3267.87	918.847
bta-miR-148a	1911.79	2.14361	0.0360067	2.31774	0.0233799	-0.174129	0.860716	249.015	360.503	673.613	1158.84	762.192	873.489	1424.04	7807.96	1528.58	416.325	6464.14	1222.75
bta-miR-423-3p	1775.6	-0.304247	0.502299	-0.137197	0.762263	-0.16705	0.702523	2718.75	1569.35	1861.35	1545.13	2693.35	1556.99	1669.95	1279.88	1971.67	1273.18	1514.99	1652.67
bta-miR-378c	1669.24	-1.06996	0.138987	-0.313097	0.665029	-0.756864	0.286924	1654.31	4190.44	2277.05	386.281	1811.47	1401.25	1742.95	2282.74	779.684	2281.49	842.759	380.469
bta-miR-150	1617.34	2.44434	0.0141847	-0.506297	0.611549	2.95064	0.00236068	36.7399	889.683	285.056	1931.41	473.733	260.095	464.907	664.346	3197.61	1610.67	1161.21	8432.59
bta-miR-2284x	1528.69	0.992732	0.143862	0.369931	0.586045	0.622801	0.343585	995.038	1099.7	1062.17	1158.84	986.447	757.98	2707.47	1071.32	1682.36	4222.73	753.255	1846.93
bta-miR-339b	1430.52	0.42163	0.433369	0.17579	0.743969	0.24584	0.634949	1014.43	1327.91	1647.55	772.563	1858.7	1111.28	1810.56	894.458	2543.62	1683.28	904.942	1596.96
bta-miR-146b	1119.24	1.97189	0.0049997	-0.136077	0.84647	2.10797	0.00170975	453.125	188.52	805.961	1158.84	584.714	429.376	418.835	605.391	2112.59	845.79	1703.89	4123.79
bta-miR-1	965.053	-1.77069	0.146905	0.163695	0.89331	-1.93438	0.108727	3534.17	355.542	432.674	386.281	164.637	3578	244.121	1459.91	142.987	299.45	957.232	25.6228
bta-miR-486	942.138	-0.599048	0.376361	-0.428111	0.527276	-0.170937	0.79481	2192.15	1026.94	889.102	386.281	642.498	575.157	1834.5	555.312	877.76	546.34	581.311	1198.31
bta-miR-2284k	910.549	-0.0526609	0.935638	-0.495028	0.447873	0.442367	0.482414	664.379	1136.08	1172.46	1158.84	652.587	436.147	1336.08	455.787	1161.67	1552.58	354.722	845.255
bta-miR-29a	894.769	0.911072	0.260323	0.131018	0.871427	0.780054	0.317836	778.681	244.745	239.243	1931.41	731.466	1333.14	254.293	457.055	1070.42	634.17	1389.68	1672.93
bta-miR-197	871.454	-0.219947	0.723936	-0.267229	0.667859	0.0472826	0.937193	482.721	1886.85	929.824	386.281	1163.01	692.658	455.333	1019.34	947.905	918.405	965.24	609.883
bta-miR-2285aa	854.637	0.485042	0.521834	0.593233	0.433416	-0.108191	0.881902	305.145	711.085	437.764	1545.13	685.147	366.842	1900.91	811.415	867.445	1287.01	313.738	1024.02
bta-let-7a-5p	854.547	0.246016	0.836748	2.53988	0.0333675	-2.29386	0.0466287	190.843	200.096	100.109	1158.84	50.9045	399.901	677.316	6019.05	304.701	241.358	715.097	196.342
bta-miR-133a	848.872	-2.56021	0.0312542	-1.19722	0.313781	-1.36299	0.24692	2736.1	1256.8	2258.39	0	146.752	2215.39	202.836	268.147	93.7907	659.758	326.457	22.0476
bta-miR-215	818.466	-0.643032	0.605562	-1.19506	0.33722	0.552032	0.653452	57.1509	211.672	179.856	4635.38	387.975	497.487	402.081	633.284	102.519	1794.62	832.867	86.7005
bta-miR-504	794.834	-0.900662	0.184544	-0.866118	0.201997	-0.0345438	0.958174	591.92	1795.9	1620.41	386.281	591.135	495.097	1165.56	350.557	581.312	1056.03	366.028	537.781
bta-miR-669	792.123	-0.438998	0.390757	-0.364281	0.476417	-0.0747164	0.878281	925.64	815.267	744.877	1545.13	901.148	689.073	482.857	734.711	593.055	706.785	1004.34	362.593
bta-miR-23b-3p	788.792	-0.483439	0.641551	-0.309058	0.766005	-0.17438	0.864081	2319.71	762.349	184.947	386.281	359.542	1922.23	307.544	491.92	138.067	574.003	1766.54	252.355
bta-miR-2285t	780.442	1.51251	0.0768901	1.0424	0.222819	0.470104	0.565538	463.33	472.954	69.5671	772.563	812.638	163.306	1465.32	739.782	1373.53	1001.39	496.517	1534.39
bta-miR-362-5p	769.149	0.202666	0.695068	-0.0595201	0.908372	0.262186	0.593783	937.887	742.505	726.213	386.281	987.823	949.168	473.882	516.009	1255.46	623.796	827.214	803.544
bta-let-7i	766.203	1.41423	0.0929089	0.917289	0.275843	0.49694	0.537091	461.289	229.862	188.34	1158.84	223.796	701.42	687.487	1355.32	519.737	359.617	1683.16	1625.56
bta-miR-574	744.159	0.668864	0.407714	1.17929	0.144357	-0.510425	0.509874	620.495	537.448	461.519	0	775.95	427.384	2507.03	584.472	361.197	1443.31	754.668	456.444
bta-miR-133b	737.291	-2.65783	0.0210445	-1.22308	0.288276	-1.43475	0.207721	2233.99	1180.73	2066.65	0	146.752	1877.62	202.237	230.112	79.0317	543.574	264.746	22.0476
novelmiR_28_33317093-1	703.658	-3.22924	0.138198	-2.37917	0.274696	-0.850067	0.695458	0	3160.19	3322.25	0	371.465	0	276.431	613.632	0	251.04	314.209	134.669
bta-miR-19b	671.665	1.66871	0.0369837	0.59506	0.457087	1.07365	0.158537	258.2	49.6105	573.505	772.563	749.81	368.833	394.901	549.607	570.996	1777.34	880.917	1113.7
bta-miR-2285n	670.309	0.970632	0.116341	0.266386	0.666595	0.704246	0.229533	474.557	380.348	468.306	772.563	535.185	451.283	597.139	678.926	946.159	690.187	318.92	1730.14
bta-miR-2285q	658.602	0.134295	0.831028	0.261826	0.677417	-0.127532	0.831778	404.138	897.951	609.137	386.281	759.441	443.715	557.649	1166.41	895.217	410.793	363.673	1008.82
bta-miR-342	652.822	1.38296	0.0779363	0.376041	0.631801	1.00692	0.178617	423.529	79.3769	700.762	386.281	319.185	583.919	437.383	734.077	364.371	1083.69	1769.37	951.918
novelmiR_14_23235903	621.74	0.716217	0.689585	0.871937	0.626786	-0.15572	0.929722	1280.79	0	310.507	0	409.529	85.6362	1105.13	1492.88	779.367	0	762.676	1234.36
bta-miR-502a	607.903	0.335745	0.657534	-0.242869	0.748502	0.578614	0.426908	1368.56	294.356	454.732	0	899.313	351.706	372.165	453.251	930.924	650.076	397.119	1122.64
bta-miR-491	607.112	-1.9171	0.0248589	-1.46498	0.0864326	-0.452113	0.588567	217.378	1723.14	2053.08	386.281	632.409	636.496	104.11	305.548	480.538	206.088	344.829	195.449
bta-miR-874	606.556	2.32131	0.00213359	0.662293	0.381161	1.65902	0.0199217	187.782	152.139	334.262	386.281	490.701	283.994	443.965	277.022	2318.42	669.44	274.168	1460.5
novelmiR_8_76276272	601.086	-0.276279	0.899297	-0.787596	0.718288	0.511318	0.813643	507.214	1339.48	1107.98	0	627.823	386.359	0	741.684	2052.6	0	449.88	0
bta-miR-331-3p	591.187	-0.309087	0.659407	-0.611117	0.383633	0.30203	0.654715	959.319	1223.73	456.428	0	301.758	690.666	689.881	312.521	627.175	935.695	620.882	276.19
bta-miR-2285l	570.992	0.846708	0.167896	0.477357	0.437014	0.369351	0.524217	270.446	355.542	454.732	772.563	659.924	331.791	586.369	603.49	922.037	459.894	329.755	1105.36
bta-miR-92a	560.108	0.471252	0.473488	0.00856508	0.989608	0.462687	0.459317	829.709	249.706	268.088	772.563	504.001	659.2	312.331	458.956	304.701	739.289	958.645	664.108
bta-let-7g	538.06	0.470823	0.702878	2.37361	0.0544444	-1.90278	0.108047	96.9524	130.641	327.475	386.281	24.3058	235.798	272.243	3819.35	182.979	83.68	645.849	251.163
bta-miR-425-3p	517.656	-1.0086	0.042226	-0.383302	0.440046	-0.625298	0.183755	423.529	831.804	755.058	772.563	561.784	389.943	729.371	399.368	428.803	372.756	250.143	296.748
bta-let-7f	502.262	0.419724	0.785265	2.73783	0.0754799	-2.31811	0.119436	30.6166	358.85	3.39352	386.281	1.8344	207.12	263.866	3898.59	146.002	96.1283	516.773	117.686
bta-miR-2284z	486.962	-0.789177	0.348638	-0.837028	0.320251	0.0478504	0.953241	157.165	1344.45	1057.08	0	359.083	168.883	698.257	389.225	667.167	381.055	226.118	395.068
bta-miR-365-3p	485.369	-1.74045	0.142899	-0.054721	0.963252	-1.68573	0.147446	2038.04	79.3769	342.745	0	196.281	1997.12	220.786	152.14	69.1924	149.379	404.185	175.189
bta-miR-484	474.146	1.60604	0.00333467	1.34774	0.0138035	0.258299	0.612146	222.48	216.633	259.604	0	919.95	379.587	454.137	519.179	754.451	549.107	633.13	781.496
bta-miR-452	466.594	-0.938153	0.0704579	-0.418683	0.419435	-0.51947	0.290606	763.373	820.228	395.345	386.281	562.701	535.326	324.298	482.411	283.435	287.002	494.161	264.571
bta-miR-2285ad	452.587	1.00828	0.0933489	0.560234	0.351336	0.448049	0.427208	207.172	297.663	374.984	386.281	450.345	277.621	518.159	516.009	734.614	449.521	266.159	952.514
bta-miR-200a	430.087	5.01486	0.000467384	5.2673	0.000237962	-0.252437	0.853603	39.8015	1.65368	0	0	668.638	364.85	649.792	1099.85	96.3298	148.688	2039.3	52.1395
bta-miR-193a-5p	423.338	-2.55585	0.00302693	-1.93403	0.024836	-0.621823	0.459563	1297.12	1091.43	1051.99	0	115.108	171.671	588.164	118.543	146.478	343.71	64.0667	91.7655
bta-miR-194	419.091	5.32039	NA	5.04441	NA	0.275978	NA	13.2672	0	3.39352	386.281	277.453	270.053	232.154	1312.84	76.9686	215.77	2197.11	43.7972
bta-miR-140	415.342	0.898114	0.272233	0.346453	0.671984	0.551662	0.477836	532.728	152.139	179.856	386.281	520.052	606.623	55.0469	332.173	687.798	475.8	348.598	707.011
bta-miR-6119-5p	403.978	0.233904	0.770847	0.0879626	0.912794	0.145942	0.848545	312.289	324.122	86.5347	1158.84	447.134	485.936	369.771	105.23	607.021	282.852	342.945	325.052
bta-miR-2285j	382.512	1.11122	0.0498824	0.0325551	0.954232	1.07867	0.0419943	209.213	304.278	273.178	386.281	179.312	183.222	351.821	384.154	623.208	517.295	339.177	838.999
bta-miR-2284h-5p	376.485	-0.445066	0.501276	-1.19979	0.0700582	0.75472	0.232003	557.221	783.847	303.72	386.281	183.44	454.071	142.404	145.167	540.844	468.193	333.053	219.582
bta-miR-2285e	371.615	1.51251	0.048979	-0.249474	0.745627	1.76199	0.014943	140.836	233.17	145.921	772.563	252.23	198.756	181.894	88.1146	1000.27	685.346	579.427	180.85
bta-miR-151-5p	367.717	0.862502	0.432724	0.871595	0.427914	-0.00909268	0.993111	532.728	8.26842	293.539	0	284.79	949.964	243.523	316.325	212.18	149.379	841.817	580.089
bta-miR-2890	367.137	-1.38854	0.323471	1.36252	0.332423	-2.75106	0.0437198	5.10276	615.171	144.225	386.281	106.395	62.136	201.041	2464.04	64.2728	293.917	53.2319	9.83202
bta-miR-2285r	360.523	-0.590915	0.310302	-0.671509	0.249093	0.0805935	0.883838	331.679	317.508	814.445	386.281	271.032	280.01	300.963	351.824	331.679	310.515	163.464	466.872
bta-miR-2285p	355.206	0.436371	0.542705	0.313532	0.66191	0.122839	0.856091	147.98	185.213	517.512	386.281	267.363	208.315	540.297	432.332	290.576	659.066	178.539	448.995
bta-miR-4286	339.25	-1.15802	0.253914	-0.363429	0.720271	-0.794594	0.418888	57.1509	697.855	951.882	0	508.128	92.8058	251.301	647.23	210.593	323.655	281.234	49.1601
bta-miR-328	325.704	-1.6291	0.0255125	-0.724047	0.32068	-0.905049	0.194749	560.283	557.292	483.576	386.281	170.14	243.366	664.751	173.693	152.668	327.113	71.6039	117.686
bta-miR-370	301.359	-2.39373	0.00698092	-0.904917	0.307475	-1.48881	0.0825487	491.906	603.595	885.708	0	343.95	164.501	560.042	137.56	256.298	36.6532	100.34	35.7528
bta-miR-2898	286.872	0.269804	0.740075	0.428809	0.598037	-0.159005	0.836436	135.733	249.706	451.338	0	197.198	75.6785	509.183	592.713	349.295	295.992	354.722	230.903
bta-miR-199a-5p	286.753	1.41699	0.140138	1.08369	0.259299	0.333304	0.714054	113.281	6.61474	247.727	386.281	466.396	424.198	142.404	155.944	361.515	283.544	507.823	345.312
bta-miR-652	258.052	-0.129885	0.823013	-0.237206	0.683049	0.107321	0.843966	265.343	279.473	419.1	0	243.975	181.23	351.821	249.764	357.23	358.233	191.729	198.726
bta-miR-2285y	253.334	-0.426248	0.654926	-0.712968	0.454842	0.28672	0.754027	48.9865	737.544	390.255	0	149.503	59.7462	401.483	228.844	400.872	242.741	116.356	263.677
bta-miR-2284aa	253.334	-0.426248	0.654926	-0.712968	0.454842	0.28672	0.754027	48.9865	737.544	390.255	0	149.503	59.7462	401.483	228.844	400.872	242.741	116.356	263.677
bta-miR-2284y	245.462	-0.414816	0.541482	-0.401304	0.554837	-0.0135116	0.98321	275.549	424.997	330.868	0	174.268	267.663	407.466	112.203	315.968	291.151	121.067	224.349
bta-miR-296-3p	237.009	-0.735301	0.376386	-0.296286	0.721505	-0.439015	0.57915	343.926	568.868	140.831	0	144.459	83.2464	573.205	229.478	163.618	285.619	135.671	175.189
novelmiR_24_47959331-1	234.651	1.90109	0.37968	3.48178	0.107607	-1.58069	0.454971	0	0	149.315	0	85.7581	26.2883	760.484	1125.84	28.407	32.5038	607.22	0
bta-miR-103	231.646	0.789046	0.330572	0.485097	0.549868	0.30395	0.690518	189.823	77.7232	161.192	386.281	64.2039	337.367	176.509	301.111	106.804	179.808	496.517	302.409
bta-miR-2285o	221.21	-1.01276	0.232208	-1.08079	0.20246	0.0680282	0.933126	458.228	681.318	96.7153	0	183.44	349.316	78.9803	80.5076	232.334	213.695	126.249	153.737
bta-miR-200c	216.711	4.48625	0.00519076	4.42913	0.00579351	0.057124	0.970407	30.6166	0	0	0	309.555	93.6024	140.01	716.327	30.4701	132.781	1119.75	27.4105
bta-miR-2285b	201.732	2.15239	0.0219225	2.0266	0.0309738	0.125795	0.88698	35.7193	150.485	8.4838	0	175.185	147.772	503.2	238.353	273.596	464.735	229.886	193.363
bta-miR-149-5p	199.001	0.0765641	0.91131	0.19752	0.773885	-0.120956	0.85108	290.857	257.975	83.1412	0	323.771	150.162	179.501	261.174	186.947	271.787	252.498	130.2
novelmiR_13_38988077	194.75	-3.2433	0.059696	-2.88829	0.0935616	-0.355016	0.834446	288.816	549.023	1024.84	0	0	219.468	26.3268	20.2854	69.8272	119.642	0	18.7702
bta-miR-1260b	192.96	0.87949	0.257899	1.41041	0.0695995	-0.530918	0.466379	125.528	133.948	79.7477	0	220.586	84.4413	466.103	396.833	219.797	239.975	266.63	81.9335
bta-miR-221	191.888	1.97351	0.0469666	1.44561	0.145736	0.527903	0.574373	155.124	77.7232	1.69676	0	180.688	241.773	282.414	141.998	226.462	359.617	353.309	281.851
bta-miR-152	189.64	0.238724	0.87503	0.861145	0.570473	-0.622421	0.671134	300.042	0	3.39352	386.281	173.809	633.708	56.8419	96.9894	88.0775	41.4942	435.748	59.29
bta-miR-148b	182.266	1.07922	0.466293	0.476105	0.747961	0.603119	0.672995	242.891	0	3.39352	386.281	55.0319	44.6105	177.706	339.78	40.6267	560.172	107.877	228.818
bta-miR-2285x	179.059	0.140121	0.830643	-0.432388	0.509686	0.572509	0.35099	138.795	211.672	295.236	0	155.007	133.831	159.157	156.578	257.091	177.734	98.9265	364.678
bta-miR-28	169.233	0.0580912	0.966527	0.775208	0.575447	-0.717117	0.59021	281.672	1.65368	3.39352	386.281	51.8217	626.937	55.6452	109.668	52.2117	170.126	174.299	117.09
novelmiR_26_14604705	165.036	-1.99831	NA	-1.86104	NA	-0.137275	NA	0	1288.22	0	0	0	0	362.591	0	329.616	0	0	0
novelmiR_X_129914772	165.036	-1.99831	NA	-1.86104	NA	-0.137275	NA	0	1288.22	0	0	0	0	362.591	0	329.616	0	0	0
bta-miR-129	164.997	0.0345494	0.973269	-0.348413	0.735513	0.382962	0.696131	376.584	79.3769	164.586	0	204.994	65.7208	283.611	35.4994	132.196	458.511	40.0417	138.84
bta-miR-129-5p	164.997	0.0345494	0.973269	-0.348413	0.735513	0.382962	0.696131	376.584	79.3769	164.586	0	204.994	65.7208	283.611	35.4994	132.196	458.511	40.0417	138.84
bta-miR-345-5p	164.226	0.348508	0.595275	-0.220722	0.736809	0.569231	0.35365	175.535	210.018	144.225	0	213.707	127.06	92.742	146.435	266.613	323.655	163.464	107.258
bta-miR-93	163.508	1.56185	0.156664	1.09708	0.319921	0.464777	0.657713	115.322	138.91	1.69676	0	294.421	297.138	71.2019	53.883	179.646	304.982	308.556	196.342
bta-let-7c	163.142	-1.27045	0.350666	-0.250835	0.853772	-1.01962	0.437832	694.996	0	108.593	0	72.0001	324.223	62.2269	314.423	48.403	77.4559	120.125	135.265
bta-miR-141	155.406	3.90054	0.0373443	4.4522	0.0174784	-0.551663	0.760644	23.4727	0	0	0	587.466	139.408	64.6202	303.013	32.3744	286.31	428.21	0
bta-miR-1249	154.246	-0.450881	0.510072	-0.308273	0.652522	-0.142607	0.824167	125.528	256.321	247.727	0	173.351	120.289	250.104	96.9894	172.822	218.536	91.8603	97.4263
novelmiR_18_48382179	146.761	3.7848	0.00922237	3.29902	0.023259	0.485774	0.726576	0	0	42.419	0	167.847	13.1442	254.293	280.826	257.726	271.096	134.728	339.056
bta-miR-2889	145.281	0.984203	0.485223	0.757902	0.591009	0.226301	0.867568	103.076	205.057	0	0	36.6879	91.6108	487.643	45.6421	131.085	63.6245	90.9182	488.026
bta-miR-490	141.455	-2.89958	0.0211579	-0.15963	0.898836	-2.73995	0.0235306	396.995	191.827	184.947	0	140.79	551.258	29.3184	81.7754	22.2178	51.8678	46.1657	0.29794
bta-miR-382	140.091	-1.94675	0.0238016	-1.7614	0.0408936	-0.185352	0.821561	157.165	519.257	334.262	0	120.153	85.2379	62.2269	89.3824	144.415	13.1398	102.224	53.6292
bta-miR-2957	134.703	0.156072	0.918372	0.741293	0.6264	-0.585221	0.690625	193.905	0	1.69676	386.281	94.4715	424.995	56.8419	44.3742	53.0052	40.1111	270.399	50.3518
bta-miR-204	131.497	-0.835571	0.451223	-0.0694685	0.950044	-0.766103	0.468734	162.268	107.49	81.4445	386.281	60.5351	23.1019	415.843	29.7941	95.3776	89.2126	115.885	10.7258
bta-miR-2888	131.467	1.01909	0.446372	2.39946	0.0729015	-1.38038	0.281557	0	102.528	37.3287	0	157.758	41.8223	218.991	619.972	49.9899	232.368	70.6618	46.1807
novelmiR_16_19928658	126.526	1.57291	0.488224	3.05459	0.178229	-1.48168	0.50467	0	77.7232	0	0	415.95	160.518	0	484.313	86.3318	0	229.415	64.0571
bta-miR-1814c	119.391	-1.07806	0.49737	-1.17629	0.459125	0.0982341	0.94908	13.2672	148.832	1.69676	772.563	0	42.619	150.182	46.9099	42.2137	114.109	24.025	76.2726
bta-miR-2310	119.391	-1.07806	0.49737	-1.17629	0.459125	0.0982341	0.94908	13.2672	148.832	1.69676	772.563	0	42.619	150.182	46.9099	42.2137	114.109	24.025	76.2726
bta-miR-2284w	117.991	-0.830359	0.303496	-1.16153	0.150427	0.331174	0.663669	92.8702	196.789	339.352	0	145.835	95.5939	64.0219	43.1064	160.761	82.2969	45.6946	149.566
bta-miR-2885	117.357	-0.771888	0.585909	0.312861	0.825197	-1.08475	0.426663	41.8426	403.499	0	0	65.1211	43.4156	160.354	385.422	46.6573	129.324	108.819	23.8352
bta-miR-25	112.916	1.7309	0.133546	1.26447	0.273255	0.466426	0.670892	140.836	3.30737	6.78704	0	78.8791	126.662	114.282	185.738	76.6512	94.0536	342.474	185.319
bta-miR-532	110.193	0.638481	0.530288	0.499059	0.623868	0.139422	0.885105	163.288	100.875	6.78704	0	101.35	119.094	26.3268	253.567	133.148	141.08	133.786	143.011
bta-miR-1271	109.408	1.1346	0.287845	0.532639	0.617998	0.601966	0.552714	126.548	3.30737	95.0185	0	107.771	130.247	51.4568	142.631	57.4488	72.6149	310.441	215.411
bta-miR-2305	109.193	2.13308	0.138475	1.77087	0.218816	0.362214	0.793391	31.6371	3.30737	69.5671	0	1.3758	10.7543	283.013	232.648	117.913	72.6149	50.4054	437.078
novelmiR_3_93966867	105.337	1.45361	0.36232	1.55553	0.329677	-0.101917	0.947289	54.0892	0	84.838	0	222.421	115.908	0	244.058	70.6207	177.042	100.811	194.257
bta-miR-147	105.277	1.8072	0.142775	2.65621	0.0312058	-0.849016	0.468944	12.2466	67.8011	0	0	199.032	47.3986	338.658	175.595	61.0988	212.312	111.646	37.5404
bta-miR-1839	98.7002	0.54647	0.719197	-0.0831481	0.956393	0.629618	0.667859	134.713	0	0	386.281	23.3886	122.281	42.4818	72.2666	83.4753	80.9137	158.753	79.8479
novelmiR_20_15915255	96.2019	-0.797167	0.740864	1.29293	0.591587	-2.0901	0.377103	0	0	259.604	0	112.357	430.969	0	181.3	0	21.4387	48.05	100.704
novelmiR_17_70143917	94.6623	-0.991871	0.718863	1.89717	0.490936	-2.88904	0.287155	0	195.135	0	0	88.5097	19.1188	291.988	429.162	0	112.034	0	0
bta-miR-409b	86.8532	-1.5693	0.120433	-0.710114	0.481972	-0.859187	0.371001	80.6236	62.84	335.958	0	137.58	9.9577	140.01	75.4362	75.6991	47.0268	24.9672	52.1395
bta-miR-6529a	86.3129	0.586143	0.416907	0.259369	0.719727	0.326774	0.627784	66.3359	64.4937	95.0185	0	85.7581	52.975	98.7254	121.712	102.995	204.705	52.7608	90.2758
bta-miR-30f	85.9827	-1.73304	0.406917	0.0106025	0.99595	-1.74365	0.393417	222.48	180.252	0	0	27.516	264.078	0	192.711	8.09361	51.8678	84.7941	0
novelmiR_16_2107022	85.8525	-0.568627	0.842528	-0.446439	0.876059	-0.122188	0.965484	0	216.633	169.676	0	0	4.7797	330.88	0	207.26	0	0	101.002
bta-miR-210	85.2468	-0.668563	0.474826	0.555618	0.552187	-1.22418	0.166093	43.8837	162.061	67.8704	0	193.988	25.0934	220.786	84.945	72.049	23.5134	79.6123	49.1601
novelmiR_X_104619210	84.9666	3.3237	0.128207	2.69164	0.218044	0.632055	0.766713	28.5754	0	0	0	143.083	74.4836	171.124	0	259.154	141.772	0	201.407
bta-miR-2285z	84.04	0.00389639	0.996417	0.213022	0.806108	-0.209126	0.798065	61.2331	128.987	72.9607	0	186.65	29.8731	81.972	101.427	135.528	46.3352	39.5706	123.943
bta-miR-29d-5p	83.0453	-0.81278	0.58094	-0.153786	0.916799	-0.658995	0.642545	68.377	87.6453	1.69676	386.281	24.3058	100.772	68.2102	83.6771	53.64	89.9041	32.0333	0
bta-miR-2284n	80.7953	0.673899	0.592842	0.0917711	0.941982	0.582127	0.629453	67.3564	0	145.921	0	96.7645	41.8223	113.684	50.7134	129.022	44.2605	45.2235	234.777
bta-miR-3432a	79.8987	0.435374	0.763568	-0.437228	0.762731	0.872602	0.531653	210.234	0	47.5093	0	71.5415	66.5174	1.19667	108.4	132.037	64.316	152.158	104.875
bta-miR-1343-5p	79.4524	-0.67119	0.629825	0.70209	0.613952	-1.37328	0.305086	25.5138	0	215.488	0	82.5479	47.3986	164.542	219.336	35.0723	115.492	39.0995	8.9382
novelmiR_8_75928628	79.0276	-4.6801	0.116036	1.55779	0.599105	-6.23789	0.0338136	0	218.286	0	0	34.8536	125.467	560.042	0	0	9.68198	0	0
bta-miR-2284a	76.714	-0.0225319	0.986677	0.606639	0.652975	-0.62917	0.627171	10.2055	0	201.914	0	88.5097	38.2376	171.124	132.489	116.961	69.8486	45.6946	45.5848
bta-miR-450a	75.1964	2.25674	0.123238	2.40601	0.100354	-0.149265	0.915224	50.007	0	0	0	160.968	65.7208	69.4069	152.14	106.169	24.8965	223.291	49.756
novelmiR_20_42016363-1	73.2264	-2.72781	0.158461	-2.98037	0.123559	0.252561	0.893642	133.692	287.741	251.12	0	94.0129	0	0	0	18.8851	35.2701	38.6284	19.3661
bta-miR-27a-3p	72.8124	0.611876	0.704671	1.16334	0.471112	-0.551465	0.723809	129.61	1.65368	5.09028	0	143.542	187.603	0	107.132	50.9421	32.5038	167.704	47.9683
bta-miR-361	72.5573	1.07381	0.47342	0.636844	0.670808	0.43697	0.762084	154.103	0	1.69676	0	38.0637	146.179	27.5234	91.9181	26.1852	69.8486	213.87	101.3
bta-miR-1307	68.7555	0.115717	0.923583	0.290557	0.809697	-0.17484	0.879393	33.6782	3.30737	164.586	0	20.1784	22.3052	207.024	81.1415	54.9096	105.119	45.2235	87.5943
novelmiR_26_48891388-1	66.3049	-1.48258	NA	0.629093	NA	-2.11167	NA	0	0	259.604	0	0	435.351	0	0	0	0	0	100.704
bta-miR-760-3p	64.9564	-2.77381	0.0742349	-0.286422	0.853449	-2.48739	0.09781	76.5414	130.641	147.618	0	24.3058	0	315.323	20.9193	18.2503	9.68198	2.82647	33.3693
bta-miR-2284p	64.1814	-1.09295	0.494002	0.588959	0.712248	-1.68191	0.276493	10.2055	0	201.914	0	88.5097	33.8562	171.124	131.855	28.407	58.7835	45.2235	0.29794
novelmiR_12_79064549	64.0159	-0.541951	0.812081	-2.8867	0.206033	2.34475	0.29484	68.377	319.161	0	0	0	62.5343	0	0	142.035	62.2413	32.5044	81.3376
bta-miR-2387	63.4877	-0.717954	0.577133	0.313543	0.807516	-1.0315	0.403137	89.8086	71.1085	59.3866	0	112.357	61.7377	94.537	95.0877	78.873	31.1207	67.8353	0
novelmiR_21_24514990	63.1408	1.093	0.759403	0.701944	0.844081	0.391057	0.911909	144.918	0	0	0	265.07	0	0	0	84.9036	262.797	0	0
bta-miR-101	62.8871	0.202743	0.91273	0.0537126	0.976844	0.14903	0.933964	45.9248	0	3.39352	386.281	0.458599	66.5174	0	84.3111	27.2961	33.8869	62.1824	44.393
novelmiR_1_1727074	60.0654	1.1192	NA	0.538257	NA	0.580941	NA	141.857	0	0	0	0	0	0	232.014	346.914	0	0	0
bta-miR-181c	59.1902	0.931465	0.479157	1.74925	0.183741	-0.817782	0.515185	74.5003	1.65368	1.69676	0	144.917	195.968	37.0968	25.3567	50.7834	86.4463	71.6039	20.2599
bta-miR-2881	56.2251	-0.209309	0.853408	1.49852	0.185231	-1.70783	0.111987	10.2055	62.84	33.9352	0	17.8854	44.2122	153.772	218.702	34.4375	44.9521	48.9922	4.76704
bta-miR-2892	55.58	-2.20911	0.0988747	0.0749697	0.955228	-2.28408	0.0755913	38.781	57.879	154.405	0	58.7007	14.3391	50.2602	221.871	13.172	0	35.802	21.7496
bta-miR-126-3p	54.7506	2.40474	0.15817	1.39469	0.41334	1.01005	0.539302	39.8015	1.65368	1.69676	0	57.3249	60.1445	0	86.2128	97.1233	1.38314	232.713	78.9541
bta-miR-181b	53.8675	2.20829	0.0966801	1.4408	0.278802	0.767482	0.544396	43.8837	0	5.09028	0	95.3887	50.5851	5.98335	69.097	36.1832	76.0727	87.1495	176.976
novelmiR_1_82631541	47.8141	-2.4916	0.306055	-0.0506673	0.983377	-2.44093	0.307306	0	57.879	171.373	0	127.491	14.3391	148.986	0	0	32.5038	21.1985	0
bta-miR-378b	46.9205	-1.22916	0.171665	-0.502076	0.576282	-0.727084	0.391855	45.9248	105.836	72.9607	0	58.2421	35.8477	47.2685	69.097	18.7264	73.998	25.9093	9.23614
novelmiR_16_19928657-1	44.0318	-2.97317	NA	1.96521	NA	-4.93839	NA	0	0	93.3218	0	0	0	421.228	0	0	13.8314	0	0
bta-miR-2285ae	43.7487	0.641209	0.579861	0.894856	0.439835	-0.253647	0.817503	20.411	64.4937	1.69676	0	93.0957	13.9408	59.2352	72.2666	46.4986	36.6532	18.3721	98.3202
novelmiR_10_17381553-1	42.8309	1.31354	0.626547	0.30393	0.910384	1.00961	0.703971	0	0	69.5671	0	0	63.7293	83.767	0	133.465	0	90.4471	72.9953
bta-miR-195	42.5491	-0.935867	0.648808	-1.38927	0.49959	0.453399	0.821469	25.5138	0	1.69676	386.281	1.8344	39.0342	0	0	5.07834	22.8218	17.901	10.4279
novelmiR_6_115983639	42.4978	-0.131766	NA	1.10983	NA	-1.2416	NA	24.4932	87.6453	0	0	0	0	0	279.558	24.9156	93.362	0	0
bta-miR-30b-5p	41.8011	1.31669	0.505839	1.25025	0.527614	0.0664429	0.972478	52.0481	0	0	0	22.0128	90.4159	0	107.132	6.82402	56.7088	126.249	40.2219
bta-miR-2478	41.7471	0.261358	0.860547	0.420993	0.777227	-0.159635	0.911269	103.076	1.65368	0	0	29.809	15.534	102.315	61.49	24.1221	30.4291	33.9177	98.6181
novelmiR_21_16052250	41.6013	-1.63755	NA	0.14464	NA	-1.78219	NA	193.905	0	0	0	0	236.595	0	0	68.7163	0	0	0
novelmiR_7_70741317	40.6349	1.56784	0.427321	1.76955	0.370334	-0.201704	0.916311	36.7399	0	0	0	44.0255	9.9577	187.279	0	86.6492	18.6724	23.5539	80.7417
bta-miR-26b	40.5963	1.8933	0.154766	2.99868	0.0241284	-1.10538	0.377295	15.3083	1.65368	3.39352	0	67.8727	46.2037	2.39334	202.22	19.2025	15.9061	82.9098	30.0919
bta-miR-7862	38.227	-1.86447	0.346997	-2.6876	0.175798	0.82313	0.671144	121.446	72.7621	103.502	0	0	45.4071	0	12.6784	32.057	22.8218	48.05	0
bta-miR-2299-5p	33.869	-1.33937	0.579794	-0.759789	0.753427	-0.579582	0.807273	84.7058	0	86.5347	0	0	112.323	0	28.5263	23.4873	34.5785	36.273	0
bta-miR-184	32.2699	1.92199	0.127936	2.70982	0.0317665	-0.787833	0.50401	16.3288	1.65368	0	0	27.516	85.6362	52.0552	68.4631	14.1241	37.3448	71.6039	12.5135
bta-miR-3141	32.2647	-0.510806	0.799434	1.1319	0.573122	-1.64271	0.401682	0	0	66.1736	0	45.8599	15.9323	118.47	62.7579	10.9502	47.7183	19.3142	0
bta-miR-500	31.4241	-0.472992	0.751523	-1.0754	0.472146	0.602413	0.676169	24.4932	57.879	57.6898	0	49.9873	43.4156	0	0.633918	46.3399	29.0459	37.2152	30.3899
bta-miR-409a	31.2158	-0.0114837	0.996174	0.406865	0.865091	-0.418349	0.858643	97.973	0	0	0	43.1083	91.6108	0	23.455	22.6938	26.9712	68.7775	0
bta-miR-139	31.0883	-1.18631	0.344493	-1.35246	0.281707	0.166152	0.890217	100.014	74.4158	0	0	26.5988	15.9323	26.9251	24.0889	10.1567	31.8122	33.9177	29.1981
bta-miR-2285ac	30.7135	-0.0868021	0.958608	0.125484	0.9402	-0.212286	0.895673	16.3288	72.7621	0	0	91.7199	27.0849	31.1134	0	26.5026	53.9425	19.3142	29.794
bta-miR-3578	30.5586	-2.31358	0.228056	-3.90943	0.0426328	1.59585	0.396544	42.8632	72.7621	157.799	0	0	23.1019	0	0	20.7895	2.07471	24.9672	22.3455
bta-miR-222	30.2126	-0.711376	0.719588	-2.98409	0.133506	2.27272	0.241588	17.3494	0	162.889	0	25.223	5.97462	0	0	22.0591	18.6724	37.6863	72.6973
novelmiR_2_4151903	29.6026	-0.0768585	0.970416	0.659869	0.750128	-0.736728	0.715612	0	0	67.8704	0	23.3886	11.1526	77.7836	67.1953	7.14142	48.4099	52.2897	0
bta-miR-326	29.4411	-2.09512	0.245783	-1.34115	0.457277	-0.753972	0.667778	28.5754	92.6064	69.5671	0	73.8345	28.2799	0	0	31.2636	5.53256	1.88431	21.7496
bta-miR-2332	28.8754	1.49098	0.583713	2.07026	0.446708	-0.579282	0.828386	18.3699	0	0	0	0	29.8731	0	166.72	18.5677	0	85.2652	27.7084
bta-miR-3604	28.731	1.47478	0.448673	1.70504	0.381108	-0.230266	0.902906	18.3699	3.30737	3.39352	0	0	15.1357	27.5234	129.953	30.3114	13.1398	103.637	0
bta-miR-199a-3p	28.731	1.47478	0.448673	1.70504	0.381108	-0.230266	0.902906	18.3699	3.30737	3.39352	0	0	15.1357	27.5234	129.953	30.3114	13.1398	103.637	0
bta-miR-2285c	28.103	2.0892	0.207003	0.409103	0.805226	1.6801	0.292126	26.5343	0	1.69676	0	23.8472	10.356	0	39.3029	45.229	89.9041	28.2647	72.1015
bta-miR-2284t-3p	27.2424	0.945518	0.528177	1.1631	0.437851	-0.21758	0.879606	38.781	0	0	0	46.7771	33.4579	32.9085	41.8386	55.3857	11.7567	46.6368	19.3661
bta-miR-29b	26.635	-0.467628	0.726853	-0.23374	0.861424	-0.233888	0.855375	8.16441	87.6453	0	0	24.3058	21.1103	29.3184	46.276	15.7111	20.0555	20.2564	46.7766
bta-miR-29e	26.635	-0.467628	0.726853	-0.23374	0.861424	-0.233888	0.855375	8.16441	87.6453	0	0	24.3058	21.1103	29.3184	46.276	15.7111	20.0555	20.2564	46.7766
bta-miR-193a-3p	26.5835	2.36819	0.238938	-1.21221	0.548839	3.58041	0.068242	24.4932	0	0	0	0.458599	21.5086	0	0.633918	43.8007	114.801	42.3971	70.9097
bta-miR-3431	26.3233	0.0518589	0.980043	-0.114691	0.955897	0.16655	0.934416	91.8497	0	0	0	0	61.7377	20.9417	22.821	9.68059	27.6628	72.5461	8.64026
bta-miR-211	26.1856	0.991176	0.668839	2.66834	0.249209	-1.67716	0.457797	13.2672	0	0	0	0	17.1272	164.542	47.5438	8.25231	26.2797	37.2152	0
bta-miR-2448-3p	26.0629	-1.43326	0.552663	-2.39508	0.321667	0.961818	0.685368	17.3494	158.754	0	0	27.9746	0	0	18.3836	36.5006	28.3544	25.4382	0
novelmiR_10_18690143-1	25.6556	0.969632	0.761102	-0.980794	0.758629	1.95043	0.536222	55.1098	0	0	0	37.6051	14.3391	0	0	106.963	0	0	93.8511
novelmiR_10_18872629-1	25.6556	0.969632	0.761102	-0.980794	0.758629	1.95043	0.536222	55.1098	0	0	0	37.6051	14.3391	0	0	106.963	0	0	93.8511
bta-miR-2422	25.371	-5.8166	0.00439563	-2.05702	0.305513	-3.75958	0.0598696	100.014	61.1863	66.1736	0	24.7644	22.7036	24.5318	0	5.07834	0	0	0
bta-miR-214	24.6217	-2.26557	0.198408	-0.173239	0.921448	-2.09233	0.221148	17.3494	0	95.0185	0	15.1338	14.7374	13.1634	105.23	10.6328	13.8314	10.3637	0
bta-miR-2285u	24.5609	-0.883004	0.67881	-4.89565	0.023658	4.01264	0.0581358	12.2466	0	151.012	0	0	6.37293	0.598335	0.633918	80.46	0	12.7191	30.6878
bta-miR-1343-3p	24.5441	-2.0119	0.367701	-3.40906	0.128067	1.39716	0.524747	16.3288	185.213	0	0	0	0.398308	1.79501	23.455	25.233	24.205	17.901	0
bta-miR-2431-3p	24.5109	-4.63119	0.0677447	-3.94496	0.119351	-0.686231	0.783921	55.1098	110.797	93.3218	0	0	21.5086	0	0	4.44355	0	8.95049	0
novelmiR_17_60624769	24.2452	0.00673953	0.995939	-0.894631	0.500359	0.901371	0.478002	21.4316	0	66.1736	0	9.63059	7.56785	34.1051	19.6515	43.3246	52.5593	17.4299	19.0682
bta-miR-1842	23.9631	-0.879621	0.699145	-0.181271	0.936507	-0.69835	0.754146	0	87.6453	0	0	0	9.9577	113.085	0.633918	8.25231	29.7375	10.8348	27.4105
bta-miR-365-5p	21.8035	-2.94622	0.230532	-1.49704	0.541852	-1.44918	0.548563	62.2537	92.6064	0	0	0	33.0596	0	45.0082	4.91965	21.4387	2.35539	0
bta-miR-30c	21.4724	0.00599446	0.998056	0.72354	0.768615	-0.717545	0.766181	41.8426	0	0	0	0	107.543	0	26.6245	3.33266	12.4483	47.1079	18.7702
novelmiR_X_30040437	20.0889	-3.44558	NA	-1.21454	NA	-2.23104	NA	0	152.139	0	0	73.3759	0	0	0	15.5524	0	0	0
bta-miR-493	19.9293	1.77597	0.426184	1.72228	0.440415	0.053688	0.980279	12.2466	0	0	0	36.2293	21.9069	53.2519	0	53.3226	0	36.273	25.9208
bta-miR-455-3p	19.8834	-0.568298	0.760634	-1.0377	0.578422	0.469403	0.796086	21.4316	1.65368	61.0833	0	0	43.8139	0	20.9193	31.1049	20.7471	29.2069	8.64026
bta-let-7e	19.7803	0.800038	NA	2.00983	NA	-1.20979	NA	14.2877	0	0	0	0	6.77124	0	148.971	8.7284	9.68198	44.7525	4.17116
bta-miR-877	19.6129	0.868594	0.762329	0.695574	0.808678	0.17302	0.951225	26.5343	0	0	0	73.3759	0	0	24.7228	11.4263	91.2873	8.00834	0
bta-miR-1296	19.6114	-0.350013	0.810297	-0.196656	0.892758	-0.153357	0.912886	62.2537	0	1.69676	0	25.6816	19.5171	22.1384	22.821	14.4415	30.4291	29.2069	7.15056
bta-miR-2419-5p	19.3887	2.00096	0.380467	0.322095	0.887901	1.67887	0.451166	16.3288	0	0	0	0	14.7374	0	36.7672	26.5026	71.9233	8.00834	58.3962
bta-miR-2435	18.7469	-1.60473	NA	-2.10063	NA	0.495908	NA	0	0	135.741	0	0	4.7797	0.598335	31.6959	5.87183	0.69157	0	45.5848
bta-miR-2320-5p	18.5457	-1.72287	0.391961	-2.93686	0.145874	1.21399	0.538404	40.8221	95.9137	0	0	0	8.76277	0	17.1158	8.5697	13.8314	5.65294	31.8796
novelmiR_13_31593808-1	18.1699	-1.04771	0.769227	-0.517257	0.884826	-0.530451	0.880807	0	71.1085	0	0	0	0	0	86.8467	0	0	18.3721	41.7116
bta-miR-379	16.7671	-0.804544	0.813363	-0.346116	0.919098	-0.458428	0.891879	57.1509	0	0	0	0	12.3475	0	70.9988	0	35.2701	25.4382	0
bta-miR-2425-5p	16.7475	-3.96029	0.159164	-2.94737	0.294094	-1.01292	0.715491	8.16441	0	149.315	0	0	8.76277	0	20.2854	4.76095	9.68198	0	0
bta-miR-29c	16.6977	-0.327169	0.889576	-0.0124909	0.995771	-0.314678	0.891624	45.9248	0	0	0	0.917199	84.043	0	0.633918	17.1394	2.76628	27.7936	21.1537
bta-miR-2399-5p	16.5196	-2.24775	0.369851	-3.25115	0.195742	1.0034	0.684917	47.9659	87.6453	0	0	0.458599	20.3137	0	0	0	12.4483	12.7191	16.6846
novelmiR_22_56110830	16.4807	-0.129213	0.938239	-1.07073	0.521853	0.941513	0.560261	12.2466	0	47.5093	0	15.1338	12.3475	19.7451	0	15.0763	29.0459	9.42157	37.2425
bta-miR-224	16.4112	-0.882888	0.731754	-0.576422	0.822918	-0.306466	0.903698	61.2331	1.65368	0	0	0	35.4494	0	38.669	9.3632	0	41.926	8.64026
bta-miR-1247-5p	15.9053	-0.726921	0.757714	-2.76357	0.242699	2.03665	0.380165	54.0892	0	32.2384	0	11.0064	0	0	9.50877	28.7244	0	15.0745	40.2219
bta-miR-2284ab	15.6753	1.86973	0.339803	1.12551	0.566006	0.744225	0.694163	11.2261	0	0	0	0.458599	5.178	59.8335	0.633918	5.55444	61.5498	20.7275	22.9414
bta-miR-2285v	15.252	1.64162	0.199206	-0.32899	0.798557	1.97061	0.103963	2.0411	9.92211	10.1806	0	12.3822	3.98308	1.19667	15.214	37.2941	24.205	6.12402	60.4818
bta-miR-154b	15.1984	-3.31864	0.106599	-0.912745	0.655499	-2.4059	0.231212	12.2466	79.3769	0	0	24.3058	4.7797	25.7284	21.5532	0	0	7.53726	6.85262
bta-miR-485	15.0732	-2.15458	0.331407	-1.08965	0.622907	-1.06493	0.624129	83.6852	0	1.69676	0	18.8026	0	29.3184	16.4819	10.1567	10.3736	10.3637	0
bta-miR-196b	14.4093	0.897341	0.754154	0.768128	0.788697	0.129214	0.963449	16.3288	0	0	0	35.3122	14.7374	0	24.7228	0	0	70.1907	11.6197
novelmiR_27_36572784	14.4067	-1.88821	NA	-1.08294	NA	-0.805263	NA	0	76.0695	0	0	0	0	61.6286	0	27.1374	0	0	8.04438
novelmiR_7_60742518	14.0591	0.98776	0.669649	-0.611349	0.792168	1.59911	0.48075	24.4932	0	0	0	16.051	0	19.7451	0	33.3266	35.9617	16.4877	22.6434
novelmiR_7_60742520	14.0591	0.98776	0.669649	-0.611349	0.792168	1.59911	0.48075	24.4932	0	0	0	16.051	0	19.7451	0	33.3266	35.9617	16.4877	22.6434
bta-miR-2316	13.9233	-2.58063	0.376221	-1.27822	0.660855	-1.30241	0.65097	11.2261	74.4158	0	0	0	0	37.0968	20.9193	17.2981	0	6.12402	0
bta-let-7d	13.8729	-1.38682	0.63293	1.45103	0.61648	-2.83785	0.320752	18.3699	0	0	0	0	29.8731	34.1051	65.9274	0	0	17.901	0.29794
bta-miR-451	13.4025	-0.00676956	0.998218	0.795962	0.792779	-0.802732	0.788183	20.411	0	0	0	0	41.0257	0	48.1777	0.158698	24.205	26.8515	0
novelmiR_21_66789126	13.3507	-2.65595	NA	-2.36197	NA	-0.293983	NA	0	114.104	0	0	0	0	0	25.3567	0	20.7471	0	0
novelmiR_7_11294443-2	13.3213	-1.03872	0.762083	-2.14312	0.532643	1.10439	0.745336	0	0	71.2639	0	0	0	28.1218	0	9.3632	43.5689	7.53726	0
bta-miR-2285ab	12.7822	-0.00367666	0.997318	-0.910821	0.408295	0.907144	0.38181	22.4521	4.96105	16.9676	0	4.12739	19.5171	7.18003	6.9731	22.6938	25.5881	11.3059	11.6197
bta-miR-22-5p	11.9755	-3.36485	0.324635	-2.08279	0.541605	-1.28206	0.704848	0	0	93.3218	0	24.3058	0	0	11.4105	0	0	4.23971	10.4279
bta-miR-212	11.8035	1.08655	0.607615	0.0854917	0.96783	1.00106	0.627096	14.2877	1.65368	0	0	0	12.7459	0	29.1602	10.6328	11.7567	32.5044	28.9002
bta-miR-383	11.7221	-3.75269	0.265511	-4.57978	0.175712	0.827086	0.805314	14.2877	0	105.199	0	0	7.56785	0	0	0	13.1398	0.471079	0
bta-miR-2284j	11.7154	-0.773244	0.666491	-0.230885	0.897572	-0.54236	0.755236	23.4727	13.2295	1.69676	0	0.917199	41.424	0.598335	17.7497	30.7875	0.69157	9.42157	0.59588
bta-miR-2312	11.7154	-0.773244	0.666491	-0.230885	0.897572	-0.54236	0.755236	23.4727	13.2295	1.69676	0	0.917199	41.424	0.598335	17.7497	30.7875	0.69157	9.42157	0.59588
bta-miR-24	11.1697	0.502257	0.887473	-1.47695	0.677813	1.9792	0.573732	25.5138	0	0	0	0	21.9069	0	0	0.158698	64.316	22.1407	0
bta-miR-660	11.0994	0.813213	0.720692	0.372783	0.869928	0.44043	0.84276	13.2672	0	1.69676	0	0	0	29.3184	20.9193	22.2178	0.69157	22.1407	22.9414
novelmiR_2_120807615	10.9418	2.5167	NA	0.83499	NA	1.68171	NA	12.2466	0	0	0	0	28.2799	0	0	90.7754	0	0	0
novelmiR_1_80474089	10.9195	-1.59796	0.654686	-1.62386	0.649555	0.0258968	0.994166	0	59.5327	0	0	0	10.7543	0	24.7228	36.0245	0	0	0
novelmiR_5_28440512	10.6634	-3.02554	NA	-2.58714	NA	-0.4384	NA	0	0	86.5347	0	23.8472	0	0	0	0	0	0	17.5785
bta-miR-335	10.63	-2.00791	0.574284	-1.08944	0.760427	-0.918463	0.795383	54.0892	0	0	0	0	23.5002	24.5318	0	0	0	25.4382	0
bta-miR-154c	10.5608	-0.391966	0.908286	1.15529	0.734022	-1.54725	0.645275	12.2466	0	0	0	20.1784	37.8393	0	27.2585	0	0	29.2069	0
novelmiR_19_62767811	10.5167	-0.981437	0.775375	-0.955914	0.781114	-0.0255235	0.99402	40.8221	0	0	0	21.5542	0	0	21.5532	28.5657	0	0	13.7052
novelmiR_29_12872754	10.4274	0.858499	0.720165	0.5357	0.823241	0.3228	0.890397	12.2466	0	0	0	16.5096	6.77124	26.9251	0	28.2483	0	6.12402	28.3043
bta-miR-1306	10.0597	-3.59804	0.238604	-2.64477	0.385744	-0.953269	0.752395	23.4727	0	62.7801	0	22.0128	0	0	0.633918	0	8.99041	2.82647	0
bta-miR-193a	9.84722	1.60385	0.462403	-0.763612	0.72786	2.36746	0.266674	10.2055	0	0	0	0.458599	16.3306	0	0.633918	7.77621	48.4099	7.53726	26.8146
novelmiR_26_37221499	9.65391	-2.80281	NA	-1.73249	NA	-1.07032	NA	0	0	64.4769	0	0	0	0	34.8655	16.5046	0	0	0
bta-miR-615	9.55961	-2.91369	NA	0.857212	NA	-3.7709	NA	18.3699	0	0	0	0	0	89.7503	0	0	0	6.5951	0
bta-miR-3613a	9.45333	0.0291416	0.993341	0.969219	0.781259	-0.940078	0.785286	10.2055	0	0	0	0	0	52.6535	15.214	0	0	27.3226	8.04438
novelmiR_19_35972332	9.05221	-3.92245	NA	-4.37507	NA	0.452618	NA	0	0	91.625	0	0	7.16954	0	0	0	0	0	9.83202
novelmiR_16_32263796	8.04912	-2.48267	NA	-3.33329	NA	0.850614	NA	0	64.4937	0	0	11.465	0	0	0	20.6308	0	0	0
bta-miR-374b	7.77622	0.0317449	NA	0.200925	NA	-0.16918	NA	10.2055	1.65368	0	0	0.458599	42.619	0	0	0	0.69157	37.6863	0
bta-miR-29d-3p	7.58591	0.124051	0.972202	-0.471132	0.894784	0.595183	0.86589	14.2877	0	0	0	23.3886	7.16954	0	0	0	0	14.6034	31.5816
bta-miR-2447	7.55254	-1.07101	0.723955	-1.03057	0.734075	-0.0404462	0.989226	28.5754	0	0	0	0	3.98308	27.5234	0	11.585	0	3.76863	15.1949
bta-miR-2483-3p	7.42541	-0.91647	0.767969	-2.96596	0.341869	2.04949	0.506157	37.7604	0	0	0	0	9.9577	0	0	9.3632	0.69157	0.942157	30.3899
bta-miR-324	7.2696	-0.168334	0.95467	-0.145416	0.960851	-0.0229184	0.993735	14.2877	0	0	0	16.5096	0	0	20.2854	9.99799	0	10.3637	15.7908
bta-miR-128	7.13741	-0.211917	0.952798	0.379713	0.915519	-0.59163	0.867314	10.2055	0	0	0	0	7.96616	0	37.4011	0	0	11.3059	18.7702
bta-miR-1777b	6.93925	-0.794088	0.624776	0.318346	0.844088	-1.11243	0.474949	0	3.30737	13.5741	0	2.7516	11.1526	22.7367	8.87485	4.91965	1.38314	2.35539	12.2155
bta-miR-488	6.87965	-1.31583	0.712989	-0.765658	0.830487	-0.55017	0.876608	22.4521	0	1.69676	0	0	34.6528	0	0	0	12.4483	11.3059	0
novelmiR_18_49105169-1	6.10513	-0.568686	0.873621	-2.42359	0.499177	1.8549	0.601429	23.4727	0	0	0	0	10.7543	0	0	0	0	14.6034	24.4311
bta-miR-767	6.09147	-2.19415	0.531817	-3.94014	0.264213	1.74599	0.61773	46.9454	0	0	0	0	5.97462	0	0	4.91965	6.9157	0	8.34232
bta-miR-6522	5.94972	0.17258	0.956009	-1.14432	0.715153	1.3169	0.670211	12.2466	0	0	0	0	16.3306	0.598335	0	30.3114	0	5.65294	6.25674
novelmiR_5_111568833	5.40335	-3.14031	NA	-1.58325	NA	-1.55706	NA	32.6577	0	0	0	0	0	0	24.0889	8.09361	0	0	0
novelmiR_26_37221498	4.9494	-3.87744	0.280028	-3.41544	0.341177	-0.462	0.897071	44.9043	0	0	0	0	8.36447	0	0	0	0	6.12402	0
bta-miR-2382-5p	4.64647	-3.81315	NA	-1.5509	NA	-2.26225	NA	28.5754	0	0	0	22.4714	0	0	0	0	0	4.71079	0
bta-miR-1777a	4.43705	-1.55031	0.371802	-0.659804	0.702962	-0.89051	0.595815	0	3.30737	13.5741	0	1.8344	11.1526	1.19667	9.50877	4.76095	1.38314	2.35539	4.17116
bta-miR-181d	3.46134	-0.969269	0.786747	-1.35933	0.704742	0.390064	0.912551	10.2055	0	0	0	0	13.5425	0	0	5.71314	0	11.777	0.29794

## Sheet: TableS3D_novelmiRNA_infor
Table S3D Information of novel miRNAs identfied per tissue
ID1	chr	chr1	start	end	strand	tissue	consensus-mature-sequence
novelmiR_1_138819324	NC037328-1	chr1	138819324	138819399	+	JE	guucauuggccugagaau
novelmiR_1_1727074	NC037328-1	chr1	1727074	1727135	-	JE	guguacccucccuuagcaggcaacc
novelmiR_1_2786653	NC037328-1	chr1	2786653	2786717	+	JE	uggguugugggcaggggg
novelmiR_1_37082106	NC037328-1	chr1	37082106	37082152	-	JE	gacuggucccugguggucua
novelmiR_1_80474089	NC037328-1	chr1	80474089	80474157	+	JE	aaaaaguucauuuggguuuuc; agaaucugaaugaacuuuuugg
novelmiR_1_82631540	NC037328-1	chr1	82631540	82631614	+	JE	aagaaucugaaugaacuuuuug
novelmiR_2_118439373	NC037329-1	chr2	118439373	118439458	-	JE	aagaaucugaaugaacuuuuu; agaaucugaaugaacuuuuu
novelmiR_2_118439375	NC037329-1	chr2	118439375	118439460	+	JE	uuccucccccgucgggcc
novelmiR_2_129449640	NC037329-1	chr2	129449640	129449699	-	JE	agucucacuccggguuccggcug
novelmiR_2_4151903	NC037329-1	chr2	4151903	4151960	-	JE	aaaaaucugaaggaacuuuuugu
novelmiR_2_96489790	NC037329-1	chr2	96489790	96489850	-	JE	acuucgugccccgggcagcc
novelmiR_3_114562016	NC037330-1	chr3	114562016	114562066	-	JE	cggcuuccugagcggccccgac
novelmiR_3_12527243	NC037330-1	chr3	12527243	12527299	+	JE	cucggcuuccugagcggccc; uucucggcuuccugagcggccc
novelmiR_3_12569525	NC037330-1	chr3	12569525	12569581	+	JE	ggggacaaagaagcucuucuu
novelmiR_3_19088950	NC037330-1	chr3	19088950	19089033	-	JE	cucaccaggcuccucugucca
novelmiR_3_2790820-5	NC037330-1	chr3	2790820	2790878	+	JE	agacuuggagcaaggcccgcuga
novelmiR_3_8811959	NC037330-1	chr3	8811959	8812023	+	JE	agcccaagaccauacauuaggu
novelmiR_3_93966867	NC037330-1	chr3	93966867	93966927	+	JE	caccuagugcauggucuugggc
novelmiR_3_99218006	NC037330-1	chr3	99218006	99218072	+	JE	gugggugcuguggccaug
novelmiR_3_99250536	NC037330-1	chr3	99250536	99250602	+	JE	ccugcuggagauucugau
novelmiR_4_30858043	NC037331-1	chr4	30858043	30858099	+	JE	acagcaccugcuggagauucuga
novelmiR_4_85912823-1	NC037331-1	chr4	85912823	85912882	-	JE	gggcgggcgggggcgggg
novelmiR_4_89038484	NC037331-1	chr4	89038484	89038562	-	JE	aaacccagaugaacucuuuggc
novelmiR_4_97122231	NC037331-1	chr4	97122231	97122292	-	JE	aaacccagaugaacucuuuggc
novelmiR_5_111568833	NC037332-1	chr5	111568833	111568895	+	JE	aaacccagaugaacucuuuggc
novelmiR_5_28440512	NC037332-1	chr5	28440512	28440569	+	JE	aaacccagaugaacucuuug
novelmiR_5_67169482-1	NC037332-1	chr5	67169482	67169540	-	JE	aaacccagaugaacucuuug
novelmiR_6_49954223	NC037333-1	chr6	49954223	49954294	+	JE	cuggccccggcugcggagcucc
novelmiR_7_11294443-2	NC037334-1	chr7	11294443	11294501	+	JE	aaaaaguucguuugaguuuucu
novelmiR_7_19542122	NC037334-1	chr7	19542122	19542180	+	JE	aaaaaguucguuugaguuuucu
novelmiR_7_60742520	NC037334-1	chr7	60742520	60742580	+	JE	cggcugguucccgcucuccguc
novelmiR_7_65551226	NC037334-1	chr7	65551226	65551286	-	JE	gcucgagaguuguggagac
novelmiR_7_68561176	NC037334-1	chr7	68561176	68561252	-	JE	ggagcucgagaguugugg
novelmiR_7_70741317	NC037334-1	chr7	70741317	70741379	-	JE	cucggcucggcugguuccc; gagcucgagaguugugga; gagcucgagaguuguggag
novelmiR_8_101955577	NC037335-1	chr8	101955577	101955637	-	JE	cucggcucggcugguucc
novelmiR_8_46642190	NC037335-1	chr8	46642190	46642246	-	JE	aguggcugagcugagcug
novelmiR_8_52278273	NC037335-1	chr8	52278273	52278332	+	JE	uggcccagggaagauguccagaa
novelmiR_8_68231372	NC037335-1	chr8	68231372	68231432	-	JE	cugcugcuggugcucacc
novelmiR_8_70911319	NC037335-1	chr8	70911319	70911381	-	JE	ccugggccugugagaacc
novelmiR_8_70911321	NC037335-1	chr8	70911321	70911379	-	JE	ugcuggacuggugacugu
novelmiR_8_98512268	NC037335-1	chr8	98512268	98512327	-	JE	gagaugggauggaguaagcuc
novelmiR_10_100146862-3	NC037337-1	chr10	100146862	100146921	-	JE	ccaaaguucguucggguuuuu
novelmiR_10_100146863-3	NC037337-1	chr10	100146863	100146921	-	JE	ccaaaguucguucggguuuuu
novelmiR_10_17381551-2	NC037337-1	chr10	17381551	17381611	-	JE	ccaaaguucguucggguuuuu
novelmiR_10_17381553-1	NC037337-1	chr10	17381553	17381608	-	JE	ccaaaguucguucggguuuuu
novelmiR_10_18690143-1	NC037337-1	chr10	18690143	18690203	-	JE	aauccucugaugucccugggcc
novelmiR_10_18872629-1	NC037337-1	chr10	18872629	18872689	-	JE	ucugccgugucuuccguggcug
novelmiR_10_20364041-1	NC037337-1	chr10	20364041	20364100	-	JE	gugggcugaguuggggcaggc
novelmiR_10_33731080	NC037337-1	chr10	33731080	33731139	-	JE	ugggcugaguuggggcaggc
novelmiR_10_47258007	NC037337-1	chr10	47258007	47258071	-	JE	gcugaguuggggcaggccug
novelmiR_10_59314541	NC037337-1	chr10	59314541	59314602	+	JE	auccucagguuccggauggg
novelmiR_10_86624978-1	NC037337-1	chr10	86624978	86625037	+	JE	uuguguguggcuggccug
novelmiR_11_10217903-1	NC037338-1	chr11	10217903	10217962	+	JE	uugguaacuaagacuucu
novelmiR_11_106207726	NC037338-1	chr11	106207726	106207786	-	JE	cgggaaggugaagagcuu; gcaccgcgggaaggugaagagcuu; ggcaccgcgggaaggugaagagcuu
novelmiR_11_13984517	NC037338-1	chr11	13984517	13984583	+	JE	gcgggaaggugaagagcu
novelmiR_11_15687694	NC037338-1	chr11	15687694	15687754	-	JE	cucuacuuagaaccccgaguu
novelmiR_11_15687695	NC037338-1	chr11	15687695	15687753	-	JE	caaggggcugcugacacaaaggga
novelmiR_11_48813762-1	NC037338-1	chr11	48813762	48813818	+	JE	cuggcugaaggcagagaa
novelmiR_11_72585221	NC037338-1	chr11	72585221	72585276	-	JE	ucuuucuggugauucugaugcaguc
novelmiR_11_78607321	NC037338-1	chr11	78607321	78607384	+	JE	gugaaaggccuguggcugcgcccu
novelmiR_11_88555109	NC037338-1	chr11	88555109	88555169	+	JE	gggcgggcggggccgggg
novelmiR_11_88555110	NC037338-1	chr11	88555110	88555168	+	JE	cggacuggcccgaggggc
novelmiR_12_79064549	NC037339-1	chr12	79064549	79064622	+	JE	gugguggagcugggcuuc
novelmiR_13_21520934	NC037340-1	chr13	21520934	21520994	-	JE	cuggggagagggagaugggu
novelmiR_13_31593808-1	NC037340-1	chr13	31593808	31593867	-	JE	gcuggucuggcugggcuu
novelmiR_13_38988077	NC037340-1	chr13	38988077	38988147	+	JE	acuuccccuggcaccaagcacugag
novelmiR_13_39567358	NC037340-1	chr13	39567358	39567418	-	JE	gagguggagggcugggucu
novelmiR_13_39793294	NC037340-1	chr13	39793294	39793354	+	JE	gaccgacuugcuuccccu
novelmiR_13_44602929	NC037340-1	chr13	44602929	44602993	+	JE	cucuuuguguagugagcu
novelmiR_13_61456154	NC037340-1	chr13	61456154	61456219	-	JE	uaaaaagcguaagauuucccu
novelmiR_14_23235903	NC037341-1	chr14	23235903	23235961	+	JE	cccccgaaggcggacugg
novelmiR_14_29124376	NC037341-1	chr14	29124376	29124433	-	JE	agagaugaagcacuggagc
novelmiR_15_29890849-1	NC037342-1	chr15	29890849	29890903	-	JE	ugagaacugggggcugacuuccu
novelmiR_15_44307105	NC037342-1	chr15	44307105	44307165	+	JE	gugagaacugggggcugac
novelmiR_15_67560019	NC037342-1	chr15	67560019	67560078	-	JE	aggaggaagcggccugaa
novelmiR_16_19928657-1	NC037343-1	chr16	19928657	19928716	-	JE	uggcugcagauccuggcuccu
novelmiR_16_63478540	NC037343-1	chr16	63478540	63478623	-	JE	cccugggcugggcuuucugagc
novelmiR_16_63478544	NC037343-1	chr16	63478544	63478619	-	JE	aggaugggccugugugacu
novelmiR_17_50887526	NC037344-1	chr17	50887526	50887568	+	JE	ggaggacgaguguucagg
novelmiR_17_60624769	NC037344-1	chr17	60624769	60624831	-	JE	ugagcuccaccucuggcgcc
novelmiR_17_60624771-1	NC037344-1	chr17	60624771	60624832	+	JE	acuccgagccgggccgaggaa
novelmiR_17_70143917	NC037344-1	chr17	70143917	70143980	+	JE	cagccaagcuucuccaucca
novelmiR_18_48382179	NC037345-1	chr18	48382179	48382232	+	JE	gugcggagagucgggccg
novelmiR_19_40007141-1	NC037346-1	chr19	40007141	40007200	+	JE	uggccagggcccggggag
novelmiR_19_49127854	NC037346-1	chr19	49127854	49127919	+	JE	ggguccccagagccagcc; guccuggccuugggguccucc
novelmiR_19_57151305	NC037346-1	chr19	57151305	57151365	-	JE	gguccuggccuuggggucc
novelmiR_19_62767810	NC037346-1	chr19	62767810	62767868	+	JE	ccugugaccauggaggcc
novelmiR_19_62767811	NC037346-1	chr19	62767811	62767867	+	JE	agagggaagguggaaaaccgaug
novelmiR_20_42016363-1	NC037347-1	chr20	42016363	42016424	+	JE	gaggaaacagaggccuagagc
novelmiR_20_56526859	NC037347-1	chr20	56526859	56526911	-	JE	ugauugccaggaggacagugagg
novelmiR_20_58073193	NC037347-1	chr20	58073193	58073269	-	JE	aagguugucuugguugucucu
novelmiR_21_16052250	NC037348-1	chr21	16052250	16052308	-	JE	gauggcagcagaaugagcgc
novelmiR_21_24514990	NC037348-1	chr21	24514990	24515050	+	JE	agacugggacuggcugccu
novelmiR_21_24514991	NC037348-1	chr21	24514991	24515049	+	JE	gccaaggagcugcuguggaucc
novelmiR_21_68645105	NC037348-1	chr21	68645105	68645167	+	JE	ugcuggacggggauucccacu
novelmiR_22_13887295	NC037349-1	chr22	13887295	13887356	-	JE	uggagaaaagcugggcucu
novelmiR_22_56110830	NC037349-1	chr22	56110830	56110892	+	JE	ugggaggguccugggauugc
novelmiR_23_14116595	NC037350-1	chr23	14116595	14116641	+	JE	cuccacaugguaggaacu
novelmiR_23_27534896-1	NC037350-1	chr23	27534896	27534955	+	JE	ccugccuugaccugagcug
novelmiR_23_50820706	NC037350-1	chr23	50820706	50820771	+	JE	agcgcggcugccuaggcagc
novelmiR_24_47959331-1	NC037351-1	chr24	47959331	47959389	-	JE	uguucaggucucugggcc
novelmiR_24_6153386-1	NC037351-1	chr24	6153386	6153444	+	JE	ugugaccacagaacugggcugugcu
novelmiR_25_24747246	NC037352-1	chr25	24747246	24747304	+	JE	ggguugggcgcugagcugugc
novelmiR_26_14604705	NC037353-1	chr26	14604705	14604765	+	JE	ggguugggcgcugagcugugc
novelmiR_26_25629342	NC037353-1	chr26	25629342	25629405	-	JE	gacgucacgcaacgcgcc
novelmiR_26_48891388-1	NC037353-1	chr26	48891388	48891447	+	JE	cuccagggcggaccagga
novelmiR_28_24750917	NC037355-1	chr28	24750917	24750977	+	JE	cuggcgacccgggcuccagggaggc
novelmiR_28_27026226	NC037355-1	chr28	27026226	27026274	+	JE	ugaagacccaguucgucgugcac
novelmiR_28_33317093-1	NC037355-1	chr28	33317093	33317148	-	JE	ggaggauguuggccuuuggggg
novelmiR_28_8553715	NC037355-1	chr28	8553715	8553777	-	JE	cacucaggacugagggcu
novelmiR_28_9299865	NC037355-1	chr28	9299865	9299922	-	JE	cacucaggacugagggcu
novelmiR_29_12872754	NC037356-1	chr29	12872754	12872814	+	JE	gugaguggcuucuggaggcuga
novelmiR_29_42586688	NC037356-1	chr29	42586688	42586742	+	JE	uggccuggggacuguggg
novelmiR_29_43991698	NC037356-1	chr29	43991698	43991752	-	JE	uggccuggggacuguggg
novelmiR_29_50573774	NC037356-1	chr29	50573774	50573850	+	JE	uugguggcccuggcugggg
novelmiR_X_104619210	NC037357-1	chrX	104619210	104619269	+	JE	cagcgcucccaggcuccg
novelmiR_X_129914772	NC037357-1	chrX	129914772	129914834	-	JE	cagcgcucccaggcuccg
novelmiR_X_30040435	NC037357-1	chrX	30040435	30040495	-	JE	ggggugucucugacccagacu
novelmiR_X_37488592	NC037357-1	chrX	37488592	37488652	-	JE	gagccagggcagcuuuggguagagc
novelmiR_X_55846706	NC037357-1	chrX	55846706	55846765	+	JE	ucuggccacgaggcagggc
novelmiR_2_22797966	NC037329-1	chr2	22797966	22798030	-	JE	ugcugguggccuguggac
novelmiR_2_28040017	NC037329-1	chr2	28040017	28040077	+	JE	cugaccugucuggacacugc
novelmiR_4_118359080	NC037331-1	chr4	118359080	118359137	-	JE	gugugggcugggagggga
novelmiR_6_115983639	NC037333-1	chr6	115983639	115983703	+	JE	gagucuggaagagccggc
novelmiR_7_50584842	NC037334-1	chr7	50584842	50584903	+	JE	gcaggaggagccggagcc
novelmiR_7_60742518	NC037334-1	chr7	60742518	60742578	-	JE	acggccgggggccacccgagu
novelmiR_8_36026000	NC037335-1	chr8	36026000	36026061	+	JE	ccuguucggcugcggcgcc; ccuguucggcugcggcgccc
novelmiR_8_76276272	NC037335-1	chr8	76276272	76276330	+	JE	cuguucggcugcggcgcc
novelmiR_17_72841714	NC037344-1	chr17	72841714	72841770	-	JE	gggcaggaaggaaccuug
novelmiR_26_37221499	NC037353-1	chr26	37221499	37221554	-	JE	uggagugguaccccugga
novelmiR_1_108974145	NC037328-1	chr1	108974145	108974205	+	JELN	guucauuggccugagaau
novelmiR_1_152962178	NC037328-1	chr1	152962178	152962240	+	JELN	guguacccucccuuagcaggcaacc
novelmiR_1_156362188	NC037328-1	chr1	156362188	156362248	-	JELN	uggguugugggcaggggg
novelmiR_1_37082106	NC037328-1	chr1	37082106	37082152	-	JELN	gacuggucccugguggucua
novelmiR_1_7155009	NC037328-1	chr1	7155009	7155060	-	JELN	aaaaaguucauuuggguuuuc; agaaucugaaugaacuuuuugg
novelmiR_1_80474089	NC037328-1	chr1	80474089	80474157	+	JELN	aagaaucugaaugaacuuuuug
novelmiR_2_118439373	NC037329-1	chr2	118439373	118439458	-	JELN	aagaaucugaaugaacuuuuu; agaaucugaaugaacuuuuu
novelmiR_2_118439375	NC037329-1	chr2	118439375	118439460	+	JELN	uuccucccccgucgggcc
novelmiR_2_118439376	NC037329-1	chr2	118439376	118439459	+	JELN	agucucacuccggguuccggcug
novelmiR_2_129449639	NC037329-1	chr2	129449639	129449700	-	JELN	aaaaaucugaaggaacuuuuugu
novelmiR_2_129449640	NC037329-1	chr2	129449640	129449699	-	JELN	acuucgugccccgggcagcc
novelmiR_2_22797965	NC037329-1	chr2	22797965	22798031	-	JELN	cggcuuccugagcggccccgac
novelmiR_2_96489790	NC037329-1	chr2	96489790	96489850	-	JELN	cucggcuuccugagcggccc; uucucggcuuccugagcggccc
novelmiR_3_118935568	NC037330-1	chr3	118935568	118935654	+	JELN	ggggacaaagaagcucuucuu
novelmiR_3_2790820-3	NC037330-1	chr3	2790820	2790876	+	JELN	cucaccaggcuccucugucca
novelmiR_3_2790820-4	NC037330-1	chr3	2790820	2790877	+	JELN	agacuuggagcaaggcccgcuga
novelmiR_3_8811959	NC037330-1	chr3	8811959	8812023	+	JELN	agcccaagaccauacauuaggu
novelmiR_3_93966867	NC037330-1	chr3	93966867	93966927	+	JELN	caccuagugcauggucuugggc
novelmiR_4_30858043	NC037331-1	chr4	30858043	30858099	+	JELN	gugggugcuguggccaug
novelmiR_4_85912823-1	NC037331-1	chr4	85912823	85912882	-	JELN	ccugcuggagauucugau
novelmiR_4_9646179-1	NC037331-1	chr4	9646179	9646237	+	JELN	acagcaccugcuggagauucuga
novelmiR_4_9646179-3	NC037331-1	chr4	9646179	9646240	+	JELN	gggcgggcgggggcgggg
novelmiR_5_109588749	NC037332-1	chr5	109588749	109588808	+	JELN	aaacccagaugaacucuuuggc
novelmiR_5_109588750	NC037332-1	chr5	109588750	109588807	+	JELN	aaacccagaugaacucuuuggc
novelmiR_5_111568833	NC037332-1	chr5	111568833	111568895	+	JELN	aaacccagaugaacucuuuggc
novelmiR_5_35523721	NC037332-1	chr5	35523721	35523795	-	JELN	aaacccagaugaacucuuug
novelmiR_5_67169482-1	NC037332-1	chr5	67169482	67169540	-	JELN	aaacccagaugaacucuuug
novelmiR_7_15053414	NC037334-1	chr7	15053414	15053480	+	JELN	cuggccccggcugcggagcucc
novelmiR_7_1606182	NC037334-1	chr7	1606182	1606252	+	JELN	aaaaaguucguuugaguuuucu
novelmiR_7_19542122	NC037334-1	chr7	19542122	19542180	+	JELN	aaaaaguucguuugaguuuucu
novelmiR_7_38944029	NC037334-1	chr7	38944029	38944090	+	JELN	cggcugguucccgcucuccguc
novelmiR_7_60742520	NC037334-1	chr7	60742520	60742580	+	JELN	gcucgagaguuguggagac
novelmiR_7_70741317	NC037334-1	chr7	70741317	70741379	-	JELN	ggagcucgagaguugugg
novelmiR_8_101955577	NC037335-1	chr8	101955577	101955637	-	JELN	cucggcucggcugguuccc; gagcucgagaguugugga; gagcucgagaguuguggag
novelmiR_8_68231372	NC037335-1	chr8	68231372	68231432	-	JELN	cucggcucggcugguucc
novelmiR_8_88166417-1	NC037335-1	chr8	88166417	88166477	-	JELN	aguggcugagcugagcug
novelmiR_8_98512268	NC037335-1	chr8	98512268	98512327	-	JELN	uggcccagggaagauguccagaa
novelmiR_10_100146863-3	NC037337-1	chr10	100146863	100146921	-	JELN	cugcugcuggugcucacc
novelmiR_10_13047659	NC037337-1	chr10	13047659	13047710	-	JELN	ccugggccugugagaacc
novelmiR_10_18690143-1	NC037337-1	chr10	18690143	18690203	-	JELN	ugcuggacuggugacugu
novelmiR_10_18872629-1	NC037337-1	chr10	18872629	18872689	-	JELN	gagaugggauggaguaagcuc
novelmiR_10_20364041-1	NC037337-1	chr10	20364041	20364100	-	JELN	ccaaaguucguucggguuuuu
novelmiR_10_33731080	NC037337-1	chr10	33731080	33731139	-	JELN	ccaaaguucguucggguuuuu
novelmiR_10_42856196	NC037337-1	chr10	42856196	42856257	+	JELN	ccaaaguucguucggguuuuu
novelmiR_10_59314541	NC037337-1	chr10	59314541	59314602	+	JELN	ccaaaguucguucggguuuuu
novelmiR_10_86624978-1	NC037337-1	chr10	86624978	86625037	+	JELN	aauccucugaugucccugggcc
novelmiR_10_9344147	NC037337-1	chr10	9344147	9344223	-	JELN	ucugccgugucuuccguggcug
novelmiR_11_106207726	NC037338-1	chr11	106207726	106207786	-	JELN	gugggcugaguuggggcaggc
novelmiR_11_13984517	NC037338-1	chr11	13984517	13984583	+	JELN	ugggcugaguuggggcaggc
novelmiR_11_48813761-2	NC037338-1	chr11	48813761	48813820	+	JELN	gcugaguuggggcaggccug
novelmiR_11_48813762-1	NC037338-1	chr11	48813762	48813818	+	JELN	auccucagguuccggauggg
novelmiR_11_88555109	NC037338-1	chr11	88555109	88555169	+	JELN	uuguguguggcuggccug
novelmiR_11_88555110	NC037338-1	chr11	88555110	88555168	+	JELN	uugguaacuaagacuucu
novelmiR_12_11256600	NC037339-1	chr12	11256600	11256665	-	JELN	cgggaaggugaagagcuu; gcaccgcgggaaggugaagagcuu; ggcaccgcgggaaggugaagagcuu
novelmiR_12_17694991	NC037339-1	chr12	17694991	17695048	-	JELN	gcgggaaggugaagagcu
novelmiR_12_76309468-1	NC037339-1	chr12	76309468	76309526	+	JELN	cucuacuuagaaccccgaguu
novelmiR_12_79064549	NC037339-1	chr12	79064549	79064622	+	JELN	caaggggcugcugacacaaaggga
novelmiR_12_79064550	NC037339-1	chr12	79064550	79064621	+	JELN	cuggcugaaggcagagaa
novelmiR_13_13919706	NC037340-1	chr13	13919706	13919766	+	JELN	ucuuucuggugauucugaugcaguc
novelmiR_13_21520934	NC037340-1	chr13	21520934	21520994	-	JELN	gugaaaggccuguggcugcgcccu
novelmiR_13_31593808-1	NC037340-1	chr13	31593808	31593867	-	JELN	gggcgggcggggccgggg
novelmiR_13_38988077	NC037340-1	chr13	38988077	38988147	+	JELN	cggacuggcccgaggggc
novelmiR_13_39567358	NC037340-1	chr13	39567358	39567418	-	JELN	gugguggagcugggcuuc
novelmiR_13_39793294	NC037340-1	chr13	39793294	39793354	+	JELN	cuggggagagggagaugggu
novelmiR_14_23235903	NC037341-1	chr14	23235903	23235961	+	JELN	gcuggucuggcugggcuu
novelmiR_14_29124376	NC037341-1	chr14	29124376	29124433	-	JELN	acuuccccuggcaccaagcacugag
novelmiR_14_68790544	NC037341-1	chr14	68790544	68790602	+	JELN	gagguggagggcugggucu
novelmiR_14_8041469	NC037341-1	chr14	8041469	8041527	-	JELN	gaccgacuugcuuccccu
novelmiR_15_44307108	NC037342-1	chr15	44307108	44307162	+	JELN	cucuuuguguagugagcu
novelmiR_16_19928657-1	NC037343-1	chr16	19928657	19928716	-	JELN	uaaaaagcguaagauuucccu
novelmiR_16_50520128-1	NC037343-1	chr16	50520128	50520191	-	JELN	cccccgaaggcggacugg
novelmiR_16_61442534	NC037343-1	chr16	61442534	61442592	+	JELN	agagaugaagcacuggagc
novelmiR_17_53510870	NC037344-1	chr17	53510870	53510934	+	JELN	ugagaacugggggcugacuuccu
novelmiR_17_60624769	NC037344-1	chr17	60624769	60624831	-	JELN	gugagaacugggggcugac
novelmiR_17_60624771-1	NC037344-1	chr17	60624771	60624832	+	JELN	aggaggaagcggccugaa
novelmiR_17_70143917	NC037344-1	chr17	70143917	70143980	+	JELN	uggcugcagauccuggcuccu
novelmiR_18_37619411	NC037345-1	chr18	37619411	37619456	+	JELN	cccugggcugggcuuucugagc
novelmiR_18_48382177	NC037345-1	chr18	48382177	48382232	+	JELN	aggaugggccugugugacu
novelmiR_18_48382179	NC037345-1	chr18	48382179	48382232	+	JELN	ggaggacgaguguucagg
novelmiR_18_52520689	NC037345-1	chr18	52520689	52520766	+	JELN	ugagcuccaccucuggcgcc
novelmiR_19_23377237	NC037346-1	chr19	23377237	23377287	-	JELN	acuccgagccgggccgaggaa
novelmiR_19_33600193	NC037346-1	chr19	33600193	33600252	+	JELN	cagccaagcuucuccaucca
novelmiR_19_40312625	NC037346-1	chr19	40312625	40312682	+	JELN	gugcggagagucgggccg
novelmiR_19_47239410	NC037346-1	chr19	47239410	47239463	-	JELN	uggccagggcccggggag
novelmiR_19_57151305	NC037346-1	chr19	57151305	57151365	-	JELN	ggguccccagagccagcc; guccuggccuugggguccucc
novelmiR_19_59005927	NC037346-1	chr19	59005927	59005986	+	JELN	gguccuggccuuggggucc
novelmiR_19_62767811	NC037346-1	chr19	62767811	62767867	+	JELN	ccugugaccauggaggcc
novelmiR_19_9308177	NC037346-1	chr19	9308177	9308234	+	JELN	agagggaagguggaaaaccgaug
novelmiR_20_22082639	NC037347-1	chr20	22082639	22082697	+	JELN	gaggaaacagaggccuagagc
novelmiR_20_42016363-1	NC037347-1	chr20	42016363	42016424	+	JELN	ugauugccaggaggacagugagg
novelmiR_21_16052249	NC037348-1	chr21	16052249	16052309	-	JELN	aagguugucuugguugucucu
novelmiR_21_16052250	NC037348-1	chr21	16052250	16052308	-	JELN	gauggcagcagaaugagcgc
novelmiR_21_17783366	NC037348-1	chr21	17783366	17783425	-	JELN	agacugggacuggcugccu
novelmiR_21_24514991	NC037348-1	chr21	24514991	24515049	+	JELN	gccaaggagcugcuguggaucc
novelmiR_21_65440132-1	NC037348-1	chr21	65440132	65440194	-	JELN	ugcuggacggggauucccacu
novelmiR_22_13887295	NC037349-1	chr22	13887295	13887356	-	JELN	uggagaaaagcugggcucu
novelmiR_22_14891084	NC037349-1	chr22	14891084	14891148	+	JELN	ugggaggguccugggauugc
novelmiR_22_28012542	NC037349-1	chr22	28012542	28012596	-	JELN	cuccacaugguaggaacu
novelmiR_22_56110830	NC037349-1	chr22	56110830	56110892	+	JELN	ccugccuugaccugagcug
novelmiR_23_14116595	NC037350-1	chr23	14116595	14116641	+	JELN	agcgcggcugccuaggcagc
novelmiR_23_43127328	NC037350-1	chr23	43127328	43127399	+	JELN	uguucaggucucugggcc
novelmiR_23_43382369	NC037350-1	chr23	43382369	43382429	+	JELN	ugugaccacagaacugggcugugcu
novelmiR_23_50820706	NC037350-1	chr23	50820706	50820771	+	JELN	ggguugggcgcugagcugugc
novelmiR_23_6903221-1	NC037350-1	chr23	6903221	6903269	-	JELN	ggguugggcgcugagcugugc
novelmiR_24_47959331-1	NC037351-1	chr24	47959331	47959389	-	JELN	gacgucacgcaacgcgcc
novelmiR_25_24747246	NC037352-1	chr25	24747246	24747304	+	JELN	cuccagggcggaccagga
novelmiR_25_38043179	NC037352-1	chr25	38043179	38043240	-	JELN	cuggcgacccgggcuccagggaggc
novelmiR_26_14604705	NC037353-1	chr26	14604705	14604765	+	JELN	ugaagacccaguucgucgugcac
novelmiR_26_34922974	NC037353-1	chr26	34922974	34923036	-	JELN	ggaggauguuggccuuuggggg
novelmiR_27_36572784	NC037354-1	chr27	36572784	36572848	+	JELN	cacucaggacugagggcu
novelmiR_28_33317093-1	NC037355-1	chr28	33317093	33317148	-	JELN	cacucaggacugagggcu
novelmiR_28_8553715	NC037355-1	chr28	8553715	8553777	-	JELN	gugaguggcuucuggaggcuga
novelmiR_28_9299864	NC037355-1	chr28	9299864	9299923	-	JELN	uggccuggggacuguggg
novelmiR_29_12872754	NC037356-1	chr29	12872754	12872814	+	JELN	uggccuggggacuguggg
novelmiR_X_104619210	NC037357-1	chrX	104619210	104619269	+	JELN	uugguggcccuggcugggg
novelmiR_X_104665787-1	NC037357-1	chrX	104665787	104665845	-	JELN	cagcgcucccaggcuccg
novelmiR_X_119204272	NC037357-1	chrX	119204272	119204331	+	JELN	cagcgcucccaggcuccg
novelmiR_X_129914772	NC037357-1	chrX	129914772	129914834	-	JELN	ggggugucucugacccagacu
novelmiR_X_20537324	NC037357-1	chrX	20537324	20537379	-	JELN	gagccagggcagcuuuggguagagc
novelmiR_X_29085222	NC037357-1	chrX	29085222	29085283	-	JELN	ucuggccacgaggcagggc
novelmiR_X_30040435	NC037357-1	chrX	30040435	30040495	-	JELN	ugcugguggccuguggac
novelmiR_X_37488592	NC037357-1	chrX	37488592	37488652	-	JELN	cugaccugucuggacacugc
novelmiR_2_118439374	NC037329-1	chr2	118439374	118439457	-	JELN	gugugggcugggagggga
novelmiR_5_67366531	NC037332-1	chr5	67366531	67366589	+	JELN	gagucuggaagagccggc
novelmiR_7_50584842	NC037334-1	chr7	50584842	50584903	+	JELN	gcaggaggagccggagcc
novelmiR_7_60742518	NC037334-1	chr7	60742518	60742578	-	JELN	acggccgggggccacccgagu
novelmiR_8_36026000	NC037335-1	chr8	36026000	36026061	+	JELN	ccuguucggcugcggcgcc; ccuguucggcugcggcgccc
novelmiR_8_76276272	NC037335-1	chr8	76276272	76276330	+	JELN	cuguucggcugcggcgcc
novelmiR_16_45875279	NC037343-1	chr16	45875279	45875338	-	JELN	gggcaggaaggaaccuug
novelmiR_1_1727074	NC037328-1	chr1	1727074	1727135	-	CPP	guucauuggccugagaau
novelmiR_1_37082106	NC037328-1	chr1	37082106	37082152	-	CPP	guguacccucccuuagcaggcaacc
novelmiR_1_80474089	NC037328-1	chr1	80474089	80474157	+	CPP	uggguugugggcaggggg
novelmiR_1_82631541	NC037328-1	chr1	82631541	82631613	+	CPP	gacuggucccugguggucua
novelmiR_2_120807615	NC037329-1	chr2	120807615	120807675	+	CPP	aaaaaguucauuuggguuuuc; agaaucugaaugaacuuuuugg
novelmiR_2_4151903	NC037329-1	chr2	4151903	4151960	-	CPP	aagaaucugaaugaacuuuuug
novelmiR_3_93966867	NC037330-1	chr3	93966867	93966927	+	CPP	aagaaucugaaugaacuuuuu; agaaucugaaugaacuuuuu
novelmiR_5_111568833	NC037332-1	chr5	111568833	111568895	+	CPP	uuccucccccgucgggcc
novelmiR_5_28440512	NC037332-1	chr5	28440512	28440569	+	CPP	agucucacuccggguuccggcug
novelmiR_5_67169482-1	NC037332-1	chr5	67169482	67169540	-	CPP	aaaaaucugaaggaacuuuuugu
novelmiR_7_11294443-2	NC037334-1	chr7	11294443	11294501	+	CPP	acuucgugccccgggcagcc
novelmiR_7_60742520	NC037334-1	chr7	60742520	60742580	+	CPP	cggcuuccugagcggccccgac
novelmiR_7_70741317	NC037334-1	chr7	70741317	70741379	-	CPP	cucggcuuccugagcggccc; uucucggcuuccugagcggccc
novelmiR_8_101955577	NC037335-1	chr8	101955577	101955637	-	CPP	ggggacaaagaagcucuucuu
novelmiR_8_68231372	NC037335-1	chr8	68231372	68231432	-	CPP	cucaccaggcuccucugucca
novelmiR_8_75928628	NC037335-1	chr8	75928628	75928678	+	CPP	agacuuggagcaaggcccgcuga
novelmiR_8_98512268	NC037335-1	chr8	98512268	98512327	-	CPP	agcccaagaccauacauuaggu
novelmiR_10_17381553-1	NC037337-1	chr10	17381553	17381608	-	CPP	caccuagugcauggucuugggc
novelmiR_10_18690143-1	NC037337-1	chr10	18690143	18690203	-	CPP	gugggugcuguggccaug
novelmiR_10_18872629-1	NC037337-1	chr10	18872629	18872689	-	CPP	ccugcuggagauucugau
novelmiR_10_20364041-1	NC037337-1	chr10	20364041	20364100	-	CPP	acagcaccugcuggagauucuga
novelmiR_10_33731080	NC037337-1	chr10	33731080	33731139	-	CPP	gggcgggcgggggcgggg
novelmiR_12_79064549	NC037339-1	chr12	79064549	79064622	+	CPP	aaacccagaugaacucuuuggc
novelmiR_13_21520934	NC037340-1	chr13	21520934	21520994	-	CPP	aaacccagaugaacucuuuggc
novelmiR_13_31593808-1	NC037340-1	chr13	31593808	31593867	-	CPP	aaacccagaugaacucuuuggc
novelmiR_13_38988077	NC037340-1	chr13	38988077	38988147	+	CPP	aaacccagaugaacucuuug
novelmiR_14_23235903	NC037341-1	chr14	23235903	23235961	+	CPP	aaacccagaugaacucuuug
novelmiR_16_19928657-1	NC037343-1	chr16	19928657	19928716	-	CPP	cuggccccggcugcggagcucc
novelmiR_16_19928658	NC037343-1	chr16	19928658	19928716	-	CPP	aaaaaguucguuugaguuuucu
novelmiR_16_2107022	NC037343-1	chr16	2107022	2107078	-	CPP	aaaaaguucguuugaguuuucu
novelmiR_16_32263796	NC037343-1	chr16	32263796	32263856	-	CPP	cggcugguucccgcucuccguc
novelmiR_17_60624769	NC037344-1	chr17	60624769	60624831	-	CPP	gcucgagaguuguggagac
novelmiR_17_70143917	NC037344-1	chr17	70143917	70143980	+	CPP	ggagcucgagaguugugg
novelmiR_18_48382179	NC037345-1	chr18	48382179	48382232	+	CPP	cucggcucggcugguuccc; gagcucgagaguugugga; gagcucgagaguuguggag
novelmiR_18_49105169-1	NC037345-1	chr18	49105169	49105231	+	CPP	cucggcucggcugguucc
novelmiR_19_35972332	NC037346-1	chr19	35972332	35972390	-	CPP	aguggcugagcugagcug
novelmiR_19_62767811	NC037346-1	chr19	62767811	62767867	+	CPP	uggcccagggaagauguccagaa
novelmiR_20_15915255	NC037347-1	chr20	15915255	15915309	-	CPP	cugcugcuggugcucacc
novelmiR_20_42016363-1	NC037347-1	chr20	42016363	42016424	+	CPP	ccugggccugugagaacc
novelmiR_21_16052250	NC037348-1	chr21	16052250	16052308	-	CPP	ugcuggacuggugacugu
novelmiR_21_24514990	NC037348-1	chr21	24514990	24515050	+	CPP	gagaugggauggaguaagcuc
novelmiR_21_66789126	NC037348-1	chr21	66789126	66789184	+	CPP	ccaaaguucguucggguuuuu
novelmiR_22_13887295	NC037349-1	chr22	13887295	13887356	-	CPP	ccaaaguucguucggguuuuu
novelmiR_22_56110830	NC037349-1	chr22	56110830	56110892	+	CPP	ccaaaguucguucggguuuuu
novelmiR_23_14116595	NC037350-1	chr23	14116595	14116641	+	CPP	ccaaaguucguucggguuuuu
novelmiR_24_47959331-1	NC037351-1	chr24	47959331	47959389	-	CPP	aauccucugaugucccugggcc
novelmiR_26_14604705	NC037353-1	chr26	14604705	14604765	+	CPP	ucugccgugucuuccguggcug
novelmiR_26_37221498	NC037353-1	chr26	37221498	37221555	-	CPP	gugggcugaguuggggcaggc
novelmiR_26_48891388-1	NC037353-1	chr26	48891388	48891447	+	CPP	ugggcugaguuggggcaggc
novelmiR_27_36572784	NC037354-1	chr27	36572784	36572848	+	CPP	gcugaguuggggcaggccug
novelmiR_28_33317093-1	NC037355-1	chr28	33317093	33317148	-	CPP	auccucagguuccggauggg
novelmiR_29_12872754	NC037356-1	chr29	12872754	12872814	+	CPP	uuguguguggcuggccug
novelmiR_X_104619210	NC037357-1	chrX	104619210	104619269	+	CPP	uugguaacuaagacuucu
novelmiR_X_129914772	NC037357-1	chrX	129914772	129914834	-	CPP	cgggaaggugaagagcuu; gcaccgcgggaaggugaagagcuu; ggcaccgcgggaaggugaagagcuu
novelmiR_X_30040437	NC037357-1	chrX	30040437	30040493	-	CPP	gcgggaaggugaagagcu
novelmiR_X_55846706	NC037357-1	chrX	55846706	55846765	+	CPP	cucuacuuagaaccccgaguu
novelmiR_6_115983639	NC037333-1	chr6	115983639	115983703	+	CPP	caaggggcugcugacacaaaggga
novelmiR_7_60742518	NC037334-1	chr7	60742518	60742578	-	CPP	cuggcugaaggcagagaa
novelmiR_8_76276272	NC037335-1	chr8	76276272	76276330	+	CPP	ucuuucuggugauucugaugcaguc
novelmiR_26_37221499	NC037353-1	chr26	37221499	37221554	-	CPP	gugaaaggccuguggcugcgcccu

## Sheet: Table S3E_Highly expr miRNA all
Table S3E: Expression status of miRNAs with high expression level (> 10000 read count per sample on average) in JE, JELN and CPP
	JE				JELN				CPP
miRNA	Average read count in all samples	Average read count in HC group	Average read count in MAPT group	Average read count in MAPI group	Average read count in all samples	Average read count in HC group	Average read count in MAPT group	Average read count in MAPI group	Average read count in all samples	Average read count in HC group	Average read count in MAPT group	Average read count in MAPI group
bta-miR-143	3.63257e+06	3.90394e+06	2.81952e+06	4.30965e+06	637023	615644	770227	530544	1.46272e+06	2.5671e+06	1.30007e+06	520982			CPP	JELN
bta-miR-145	515346	563115	372773	633850	105831	113359	120463	81790	346836	653654	274920	111936			634	279
bta-miR-192	150546	176093	172562	91092.9	20601.9	8538.4	37202.9	19080.2	47314.5	20574.9	59975.1	61393.6			21	25
bta-miR-378	124083	123521	119963	129934	53422.5	43872.9	40922.9	77859.1	86077.2	109578	100616	48037.3			514	35
bta-miR-100	84263	93269.5	67389.7	94096.4	26424	27445.9	34573	16997.7	73886.7	133296	67612.5	20751.3			25	16
bta-miR-127	74108.4	56750.2	59861.4	113615	43454	55597	43380.7	28348.5	53468	94053.1	42778.9	23572.1			64	8
bta-miR-3600	50958.1	37448.5	42471.3	78453.6	58661.2	57586.7	58958	59707.4	34184.9	50322.4	30049.4	22183			26	14
bta-miR-10a	46817.8	59590.7	50202.3	26621.2	17643.8	12799.2	27639.1	13704.3	24512.5	13515.5	30239.3	29782.8			1284	377
bta-miR-186	40987.6	43398.6	41734.5	37040.2	63564.9	61933.1	71588.8	57580.8	25092.1	16366.7	29043.8	29866
bta-miR-99a-5p	40136.2	49494.3	36129.1	33447.5	57001.9	59813.9	79124.4	31364.5	29019.6	45935.2	28972.2	12151.4
bta-miR-30e-5p	38101.2	39543.8	37234.4	37381.4	49395.2	38144.3	47854.6	64999.5	32583.1	31239.7	39114.4	27395.2
bta-miR-10b	37875	44376.4	45233.4	20550.1	63160.8	52081.1	90532.2	49638.9	59496.5	61362.1	69936.5	47191.1
bta-miR-2285f	36508.7	36957	41492.4	29718.5	158585	201316	157909	105847	27076.2	23576.7	24608.2	33043.8
bta-miR-125a	34000.4	30524.4	25581.8	48868.6	33111.3	46649.5	31661	17638.9	26864.7	57682.2	13041.6	9870.41
bta-miR-125b	30125	29475.3	27779.2	33869.6	23422	33123.6	18951.2	15765.6	22089.1	43600.5	13704.1	8962.65
bta-miR-30a-5p	28504.9	31684.1	27429.4	25875.3	23316.7	19081.7	23577.7	28349.5	15663.1	19300.2	17095.1	10594.1
bta-miR-27b	26762.5	33328.6	20957.3	25811.3	13812.8	12542	17974.4	11239.8	20047.6	28253	21258.7	10631.1
bta-miR-320a	26503.3	22599	25425.5	32730.9	23135.6	28843	26928.8	12208	25208.5	48898	19966.6	6760.97
bta-miR-2285i	25135.6	25270.6	29038.7	20088	116653	153906	119725	67016.2	17056	12905.2	15908.4	22354.2
bta-miR-30d	23922.6	25397.3	22855.4	23413.4	26853.1	24752.3	26688.8	29643.3	15692.3	19875.8	14042.6	13158.7
bta-miR-375	23674.1	26661.2	29434.8	12739.3	19556.5	2480.72	7610.73	52847.1	16984.7	6947.01	28901.6	15105.5
bta-miR-99b	22278.9	22973.8	17433.2	27467.5	12270.4	14977.1	11533.4	9624.02	15862.6	30405.9	9775.89	7406.15
bta-let-7b(bta-miR-3596)	17349.7	25630.8	9945.25	16253.9	21626.8	33265.1	10682.1	18023.7	11638.9	15957.1	9562.33	9397.28

## Sheet: TableS3F_DE
Table S3F differentially expressed miRNAs identfied in three comparisons per tissue
	MAPI vs HC					MAPT vs HC					MAPI vs MAPT
	miRNA	log2FC	p value	FDR adjusted		miRNA	log2FC	p value	FDR adjusted		miRNA	log2FC	p value	FDR adjusted
jejunum	bta-miR-3600	1.06691	0.0125416	0.978033		bta-let-7b (bta-miR-3596)	-1.3658	0.030871	0.995015		bta-miR-375	-1.20817	0.0498364	0.999907
	bta-miR-146a	2.11711	0.00988842	0.978033		novelmiR_10_33731080	-9.47698	0.000671243	0.281251		bta-miR-1388-5p	-1.39986	0.00332973	0.415846
	bta-miR-146b	1.80764	0.0140053	0.978033		novelmiR_13_21520934	-8.35295	0.00332606	0.397563		novelmiR_10_33731080	9.6946	0.00102946	0.38963
	bta-miR-150	-1.04932	0.0205165	0.999249		novelmiR_23_14116595	-7.54676	0.00379535	0.397563		novelmiR_13_21520934	8.57015	0.00450064	0.415846
	bta-miR-2284h-5p	1.20877	0.00747473	0.978033		bta-miR-122	3.41515	0.045784	0.995015		novelmiR_23_14116595	7.76737	0.00496237	0.415846
	bta-miR-2285e	1.95074	0.00108749	0.455658		novelmiR_24_47959331-1	-3.59116	0.0302951	0.995015		bta-miR-150	-1.03869	0.0218668	0.999907
	bta-miR-147	1.45699	0.0115675	0.978033		bta-miR-147	1.68983	0.00191122	0.397563		bta-miR-122	-3.76065	0.038157	0.999907
	bta-miR-1777b	2.35037	0.0285248	0.999249		bta-miR-2284m	2.96769	0.0251704	0.995015		bta-miR-2284h-5p	1.40932	0.00185981	0.38963
	bta-miR-1777a	2.40923	0.0249122	0.999249		bta-miR-2435	3.08321	0.0305626	0.995015		bta-miR-2285e	1.50752	0.0116038	0.75377
											novelmiR_24_47959331-1	3.81619	0.029916	0.999907
											bta-miR-2478	1.77085	0.0125928	0.75377
											novelmiR_2_118439375	-4.61134	0.0320797	0.999907
											bta-miR-2284m	-3.00075	0.0335929	0.999907
											novelmiR_20_56526859	-4.6623	0.0337264	0.999907
											bta-miR-2328-3p	-3.42957	0.0498964	0.999907
jejunal lymph node	bta-miR-2285i	-1.19926	0.00050527	0.0163371		bta-let-7b (bta-miR-3596)	-1.63882	0.0414727	0.997171		bta-miR-99a-5p	-1.33476	0.0161828	0.624795
	bta-miR-146a	2.62477	0.000174697	0.0110914		bta-miR-21-5p	2.20192	0.00694408	0.997171		bta-miR-146a	1.90697	0.00968611	0.576323
	bta-miR-125a	-1.40298	0.000237392	0.0110914		bta-miR-148a	1.81834	0.0281132	0.997171		bta-miR-100	-1.02426	0.0185025	0.624795
	bta-miR-320a	-1.24073	0.000228322	0.0110914		bta-let-7i	1.70833	0.0191838	0.997171		bta-miR-320a	-1.14164	0.00129414	0.190497
	bta-miR-146b	3.55779	4.31657e-05	0.00628061		bta-miR-221	1.6624	0.00333854	0.997171		bta-miR-146b	2.61078	0.00440747	0.393366
	bta-miR-21-5p	3.76413	3.93644e-06	0.0011455		bta-miR-194	3.43854	0.0353603	0.997171		novelmiR_10_20364041-1	-8.50329	0.0209325	0.624795
	novelmiR_10_20364041-1	-7.30961	0.0364238	0.407666		bta-miR-200a	4.4261	0.0388606	0.997171		novelmiR_24_47959331-1	-6.93595	0.00854009	0.576323
	novelmiR_24_47959331-1	-7.37825	0.00320016	0.0846589		bta-miR-2285v	-1.54534	0.0286127	0.997171		bta-miR-2305	3.09968	0.00103751	0.190497
	bta-miR-148a	2.32841	0.00493597	0.099632							bta-miR-2285e	1.81272	0.0146516	0.624795
	bta-miR-29a	1.01541	0.0439086	0.45342							bta-miR-210	1.77727	0.0227516	0.624795
	bta-let-7i	2.042	0.00513567	0.099632							bta-miR-370	-2.18603	0.00160082	0.190497
	bta-miR-92a	1.75055	0.00811967	0.147676							bta-miR-133a	-2.10727	0.0474797	0.835363
	bta-miR-669	1.2452	0.00297868	0.0846589							bta-miR-2892	3.27761	0.0388552	0.835363
	bta-miR-2285e	2.46121	0.000481181	0.0163371
	bta-miR-122	3.8799	0.00923103	0.158013
	bta-miR-221	2.06848	0.000266803	0.0110914
	bta-miR-296-3p	-1.00312	0.0260459	0.318887
	bta-miR-452	-1.35919	0.0329557	0.383604
	bta-miR-103	1.93305	0.0222474	0.294273
	bta-miR-149-5p	2.26341	0.0129721	0.199144
	bta-miR-210	1.83244	0.0134234	0.199144
	bta-miR-370	-1.85756	0.0048917	0.099632
	novelmiR_13_39567358	-1.11538	0.00464872	0.099632
	bta-miR-2332	4.50222	0.0451862	0.45342
	bta-miR-2285m	-1.2069	0.0430049	0.45342	14
caecal Peyer’s patches	bta-miR-143	-2.30087	0.00788049	0.0950295		bta-miR-125a	-2.14952	0.00177371	0.255414		bta-miR-320a	-1.56228	0.0297647	0.994166
	bta-miR-145	-2.54601	0.00877683	0.0995045		bta-miR-125b	-1.67326	0.040305	0.613913		bta-miR-146a	1.53116	0.013022	0.994166
	bta-miR-100	-2.68441	0.00281704	0.0703048		bta-miR-375	2.06913	0.0480549	0.629083		bta-miR-150	2.95064	0.00236068	0.339937
	bta-miR-127	-1.99906	0.0031831	0.0703048		bta-miR-193b	-1.78982	0.0462046	0.629083		bta-miR-146b	2.10797	0.00170975	0.339937
	bta-miR-99a-5p	-1.92125	0.0249465	0.180347		bta-miR-21-5p	1.8323	0.0217723	0.565284		bta-let-7a-5p	-2.29386	0.0466287	0.994166
	bta-miR-125a	-2.55148	0.000207084	0.0141507		bta-miR-1388-5p	1.61142	0.0298656	0.565284		bta-miR-874	1.65902	0.0199217	0.994166
	bta-miR-320a	-2.8591	7.08952e-05	0.0141507		bta-miR-148a	2.31774	0.0233799	0.565284		bta-miR-2285j	1.07867	0.0419943	0.994166
	bta-miR-125b	-2.28588	0.00508831	0.0760075		bta-let-7a-5p	2.53988	0.0333675	0.565284		bta-miR-2285e	1.76199	0.014943	0.994166
	bta-miR-99b	-2.04224	0.0268704	0.183615		bta-miR-484	1.34774	0.0138035	0.565284		bta-miR-2890	-2.75106	0.0437198	0.994166
	bta-miR-193b	-3.41315	0.000143819	0.0141507		bta-miR-200a	5.2673	0.000237962	0.0685332		bta-miR-490	-2.73995	0.0235306	0.994166
	bta-miR-1468	-1.40627	0.0289708	0.191581		bta-miR-193a-5p	-1.93403	0.024836	0.565284		novelmiR_8_75928628	-6.23789	0.0338136	0.994166
	bta-miR-146a	1.82117	0.00389896	0.0726624		bta-miR-200c	4.42913	0.00579351	0.556177
	bta-miR-21-5p	2.337	0.0034295	0.0703048		bta-miR-2285b	2.0266	0.0309738	0.565284
	bta-miR-7	1.51668	0.0239568	0.180347		bta-miR-141	4.4522	0.0174784	0.565284
	bta-miR-122	-4.97445	0.0059457	0.0812578		novelmiR_18_48382179	3.29902	0.023259	0.565284		13 common elements in "CPP Inf" and "CPP Tol":
	bta-miR-148a	2.14361	0.0360067	0.218731		bta-miR-382	-1.7614	0.0408936	0.613913		bta-miR-125a
	bta-miR-150	2.44434	0.0141847	0.145393		bta-miR-147	2.65621	0.0312058	0.565284		bta-miR-125b
	bta-miR-146b	1.97189	0.0049997	0.0760075		bta-miR-26b	2.99868	0.0241284	0.565284		bta-miR-193b
	bta-miR-133a	-2.56021	0.0312542	0.200223		bta-miR-184	2.70982	0.0317665	0.565284		bta-miR-21-5p
	bta-miR-133b	-2.65783	0.0210445	0.180347		bta-miR-3578	-3.90943	0.0426328	0.613913		bta-miR-148a
	bta-miR-19b	1.66871	0.0369837	0.218731		bta-miR-2285u	-4.89565	0.023658	0.565284		bta-miR-484	I	T
	bta-miR-491	-1.9171	0.0248589	0.180347							bta-miR-200a	5	5.2
	bta-miR-874	2.32131	0.00213359	0.0703048							bta-miR-193a-5p
	bta-miR-425-3p	-1.0086	0.042226	0.240454							bta-miR-200c	4.48	4.4
	bta-miR-484	1.60604	0.00333467	0.0703048							bta-miR-2285b
	bta-miR-200a	5.01486	0.000467384	0.0239534							bta-miR-141	3.9	4.4
	bta-miR-193a-5p	-2.55585	0.00302693	0.0703048							novelmiR_18_48382179	3.8	3.2
	bta-miR-2285j	1.11122	0.0498824	0.262202							bta-miR-382
	bta-miR-2285e	1.51251	0.048979	0.262202
	bta-miR-328	-1.6291	0.0255125	0.180347
	bta-miR-370	-2.39373	0.00698092	0.089443
	bta-miR-200c	4.48625	0.00519076	0.0760075
	bta-miR-2285b	2.15239	0.0219225	0.180347
	bta-miR-221	1.97351	0.0469666	0.26022
	bta-miR-141	3.90054	0.0373443	0.218731
	novelmiR_18_48382179	3.7848	0.00922237	0.0995045
	bta-miR-490	-2.89958	0.0211579	0.180347
	bta-miR-382	-1.94675	0.0238016	0.180347
	bta-miR-2422	-5.8166	0.00439563	NA	19

## Sheet: note
column names	Description
Row.names	miRNA ID
baseMean	experssion level (aveage read count)
log2FoldChange.PN	Log2 transformation of the fold change of corresponding miRNA expression levels in the positive group relative to the negative group
pvalue.PN	p value of corresponding miRNA expression level difference in the positive group comparing to the negative group
log2FoldChange.RN	Log2 transformation of the fold change of corresponding miRNA expression levels in the resistant group relative to the negative group
pvalue.RN	p value of corresponding miRNA expression level difference in the resistant group comparing to the negative group
log2FoldChange.PR	Log2 transformation of the fold change of corresponding miRNA expression levels in the positive group relative to the resistant group
pvalue.PR	p value of corresponding miRNA expression level difference in the positive group comparing to the resistant group
MAPI	group of cows infected by Mycobacterium avium subsp. Paratuberculosis
MAPR	group of cows infected by but resistant to Mycobacterium avium subsp. Paratuberculosis
HC	healthy control
log2FC	Log2 transformation of the fold change of corresponding miRNA expression levels
