# Supplementary material for: MicroRNA dysregulation in cow's jejunum, jejunal lymph node, and caecal Peyer's patch during Mycobacterium avium subsp. paratuberculosis infection
Source: BMC Genomics. 2026 Jan 8;27:25. doi: 10.1186/s12864-025-12304-3 (PMC12784533; doi:10.1186/s12864-025-12304-3)
Supplement: Supplementary file 4 — Supplementary Material 4. [file 12864_2025_12304_MOESM4_ESM.xlsx]

## Sheet: Table S4A_JE_HEmiRNA
Table S4A Predicted target genes for highly expressed miRNAs identfied in JE
miRNA	gene	r	p	target
bta-miR-27b	TXN2	-0.714286	0.00410441	bta-miR-27b_TXN2
bta-miR-100	FOXRED2	-0.731279	0.00295921	bta-miR-100_FOXRED2
bta-miR-99a-5p	FOXRED2	-0.601323	0.0229262	bta-miR-99a-5p_FOXRED2
bta-miR-99b	FOXRED2	-0.696037	0.00569407	bta-miR-99b_FOXRED2
bta-miR-10b	TRPV3	0.750275	0.00199427	bta-miR-10b_TRPV3
bta-miR-193b	SIRT7	-0.739274	0.00251628	bta-miR-193b_SIRT7
bta-miR-193b	MAFG	-0.810989	0.00043221	bta-miR-193b_MAFG
bta-miR-30a-5p	DDIT4	-0.643956	0.0129422	bta-miR-30a-5p_DDIT4
bta-miR-30d	DDIT4	-0.604396	0.0220569	bta-miR-30d_DDIT4
bta-miR-30a-5p	YWHAZ	-0.538462	0.0469761	bta-miR-30a-5p_YWHAZ
bta-miR-193b	YWHAZ	-0.582418	0.0288547	bta-miR-193b_YWHAZ
bta-miR-30e-5p	POLE3	-0.547253	0.042822	bta-miR-30e-5p_POLE3
bta-miR-30a-5p	POLE3	-0.661538	0.00997518	bta-miR-30a-5p_POLE3
bta-miR-143	SYNPR	0.863438	6.93204e-05	bta-miR-143_SYNPR
bta-miR-10a	SYNPR	0.669605	0.00880397	bta-miR-10a_SYNPR
bta-miR-193b	CSF1	-0.661538	0.00997518	bta-miR-193b_CSF1
bta-miR-145	ERF	-0.855886	9.4121e-05	bta-miR-145_ERF
bta-miR-193b	BAK1	-0.753846	0.00184473	bta-miR-193b_BAK1
bta-miR-145	RTKN	-0.626374	0.0165419	bta-miR-145_RTKN
bta-miR-143	AKR1A1	-0.828571	0.000250534	bta-miR-143_AKR1A1
bta-miR-375	POC1B	0.617582	0.0186047	bta-miR-375_POC1B
bta-miR-143	COX7A2L	-0.626374	0.0165419	bta-miR-143_COX7A2L
bta-miR-193b	DAPK1	-0.731868	0.00292463	bta-miR-193b_DAPK1
bta-miR-193b	PLEKHB2	-0.727473	0.00319062	bta-miR-193b_PLEKHB2
bta-miR-10b	N4BP2L1	0.591209	0.0259708	bta-miR-10b_N4BP2L1
bta-miR-145	PRF1	-0.56044	0.0371045	bta-miR-145_PRF1
bta-miR-145	MAP4K2	-0.542857	0.044864	bta-miR-145_MAP4K2
bta-miR-125a	ACHE	0.538222	0.0470932	bta-miR-125a_ACHE
bta-miR-143	FAM60A	-0.731868	0.00292463	bta-miR-143_FAM60A
bta-miR-145	FAM60A	-0.771429	0.00123266	bta-miR-145_FAM60A
bta-miR-143	DPH6	-0.6	0.0233084	bta-miR-143_DPH6
bta-miR-145	ABRACL	-0.78022	0.000994494	bta-miR-145_ABRACL
bta-miR-143	SRA1	-0.705495	0.00481956	bta-miR-143_SRA1
bta-miR-27b	POC1A	-0.617582	0.0186047	bta-miR-27b_POC1A
bta-miR-30a-5p	DESI2	-0.578022	0.030383	bta-miR-30a-5p_DESI2
bta-miR-375	OTC	0.692308	0.00607105	bta-miR-375_OTC
bta-miR-145	BRI3BP	-0.723077	0.00347529	bta-miR-145_BRI3BP
bta-miR-193b	MESDC2	-0.723077	0.00347529	bta-miR-193b_MESDC2
bta-miR-145	ADPGK	-0.635165	0.0146579	bta-miR-145_ADPGK
bta-miR-145	DCUN1D4	0.668867	0.00890646	bta-miR-145_DCUN1D4
bta-miR-193b	PLEKHJ1	-0.616062	0.0189803	bta-miR-193b_PLEKHJ1
bta-miR-27b	SPRY2	-0.687912	0.00654004	bta-miR-27b_SPRY2
bta-miR-145	LACTB2	-0.657143	0.010662	bta-miR-145_LACTB2
bta-miR-143	MOGS	-0.718681	0.00377958	bta-miR-143_MOGS
bta-miR-143	SEMA4D	-0.876923	3.8297e-05	bta-miR-143_SEMA4D
bta-miR-143	HINT3	-0.652747	0.0113846	bta-miR-143_HINT3
bta-miR-10b	ENPP7	-0.563137	0.0360082	bta-miR-10b_ENPP7
bta-miR-145	CDK2AP2	-0.736264	0.00267645	bta-miR-145_CDK2AP2
bta-miR-27b	NOVA1	0.840485	0.000167122	bta-miR-27b_NOVA1
bta-miR-193b	NOVA1	0.880089	3.29884e-05	bta-miR-193b_NOVA1
bta-miR-143	GFPT2	0.750275	0.00199427	bta-miR-143_GFPT2
bta-miR-27b	GFPT2	0.675468	0.00802171	bta-miR-27b_GFPT2
bta-miR-193b	POP4	-0.793407	0.000707534	bta-miR-193b_POP4
bta-miR-145	SNX15	-0.806593	0.000491113	bta-miR-145_SNX15
bta-miR-10b	TMEM173	-0.550662	0.0412858	bta-miR-10b_TMEM173
bta-miR-125a	GGA2	-0.534066	0.0491599	bta-miR-125a_GGA2
bta-miR-27b	SESN2	-0.573626	0.0319708	bta-miR-27b_SESN2
bta-miR-30a-5p	SCN9A	0.538462	0.0469761	bta-miR-30a-5p_SCN9A
bta-miR-145	PTPRE	-0.89011	1.99854e-05	bta-miR-145_PTPRE
bta-miR-100	TTC39A	-0.63956	0.0137796	bta-miR-100_TTC39A
bta-miR-99a-5p	TTC39A	-0.591209	0.0259708	bta-miR-99a-5p_TTC39A
bta-miR-27b	TTC39A	-0.534066	0.0491599	bta-miR-27b_TTC39A
bta-miR-99b	TTC39A	-0.63956	0.0137796	bta-miR-99b_TTC39A
bta-miR-143	MRI1	-0.67033	0.00870423	bta-miR-143_MRI1
bta-miR-27b	GLTP	-0.545655	0.0435563	bta-miR-27b_GLTP
bta-miR-2285f	MIS18BP1	0.617582	0.0186047	bta-miR-2285f_MIS18BP1
bta-miR-145	ARHGAP6	0.6	0.0233084	bta-miR-145_ARHGAP6
bta-miR-125a	BLZF1	0.608791	0.0208566	bta-miR-125a_BLZF1
bta-miR-27b	APEX1	-0.551648	0.0408491	bta-miR-27b_APEX1
bta-miR-30e-5p	CYP24A1	-0.667785	0.0090584	bta-miR-30e-5p_CYP24A1
bta-miR-30a-5p	CYP24A1	-0.756369	0.00174454	bta-miR-30a-5p_CYP24A1
bta-miR-30d	CYP24A1	-0.606458	0.0214874	bta-miR-30d_CYP24A1
bta-miR-145	U2AF2	-0.850549	0.000115656	bta-miR-145_U2AF2
bta-miR-2285f	TRAF3IP3	0.617582	0.0186047	bta-miR-2285f_TRAF3IP3
bta-miR-193b	TMEM183A	-0.608791	0.0208566	bta-miR-193b_TMEM183A
bta-miR-27b	ATP5G3	-0.731868	0.00292463	bta-miR-27b_ATP5G3
bta-miR-769	ANAPC15	0.572058	0.0325522	bta-miR-769_ANAPC15
bta-miR-1468	GADD45G	0.536854	0.0477664	bta-miR-1468_GADD45G
bta-miR-3600	GNG2	0.534066	0.0491599	bta-miR-3600_GNG2
bta-miR-193b	PSMB7	-0.573626	0.0319708	bta-miR-193b_PSMB7
bta-miR-193b	SLC16A6	-0.578022	0.030383	bta-miR-193b_SLC16A6
bta-miR-27b	MTDH	-0.657143	0.010662	bta-miR-27b_MTDH
bta-miR-193b	TMEM201	-0.701099	0.00521186	bta-miR-193b_TMEM201
bta-miR-769	NNAT	0.559747	0.03739	bta-miR-769_NNAT
bta-miR-30a-5p	TTLL7	0.652747	0.0113846	bta-miR-30a-5p_TTLL7
bta-miR-145	ACTR3	-0.687912	0.00654004	bta-miR-145_ACTR3
bta-miR-186	RHBDF2	-0.547253	0.042822	bta-miR-186_RHBDF2
bta-miR-145	ELMO1	-0.586813	0.0273844	bta-miR-145_ELMO1
bta-miR-145	SLAIN1	-0.608791	0.0208566	bta-miR-145_SLAIN1
bta-miR-27b	SNCG	0.616062	0.0189803	bta-miR-27b_SNCG
bta-miR-143	TM2D2	-0.6	0.0233084	bta-miR-143_TM2D2
bta-miR-143	SYNE3	-0.595604	0.0246126	bta-miR-143_SYNE3
bta-miR-375	CSTF2	0.542857	0.044864	bta-miR-375_CSTF2
bta-miR-27b	SOWAHA	-0.705495	0.00481956	bta-miR-27b_SOWAHA
bta-miR-145	ITGB8	0.894048	1.61969e-05	bta-miR-145_ITGB8
bta-miR-10a	ITGB8	0.748352	0.00207873	bta-miR-10a_ITGB8
bta-miR-22-3p	FAM89B	0.638064	0.0140739	bta-miR-22-3p_FAM89B
bta-miR-193b	GNAO1	0.645376	0.0126801	bta-miR-193b_GNAO1
bta-miR-143	GRAMD1A	-0.67033	0.00870423	bta-miR-143_GRAMD1A
bta-miR-27b	CSRNP1	-0.657866	0.0105465	bta-miR-27b_CSRNP1
bta-miR-143	DPH3	-0.532454	0.0499792	bta-miR-143_DPH3
bta-miR-30a-5p	KIAA0408	0.662267	0.00986478	bta-miR-30a-5p_KIAA0408
bta-miR-27b	C6orf120	-0.687912	0.00654004	bta-miR-27b_C6orf120
bta-miR-145	ARHGAP24	0.810989	0.00043221	bta-miR-145_ARHGAP24
bta-miR-375	UBE2D4	-0.540844	0.0458225	bta-miR-375_UBE2D4
bta-miR-143	CDK2	-0.785479	0.00087063	bta-miR-143_CDK2
bta-miR-2285i	CDK2	0.710671	0.00438756	bta-miR-2285i_CDK2
bta-miR-145	CCDC170	0.682883	0.00711064	bta-miR-145_CCDC170
bta-miR-143	MLF1	0.882289	2.96655e-05	bta-miR-143_MLF1
bta-miR-145	VPS36	-0.595604	0.0246126	bta-miR-145_VPS36
bta-miR-10a	SLC5A7	0.715072	0.00404476	bta-miR-10a_SLC5A7
bta-miR-145	PAN2	-0.564835	0.0353302	bta-miR-145_PAN2
bta-miR-30a-5p	SOCS1	-0.653466	0.011264	bta-miR-30a-5p_SOCS1
bta-miR-30d	SOCS1	-0.583059	0.0286366	bta-miR-30d_SOCS1
bta-miR-27b	PKIB	-0.569231	0.0336194	bta-miR-27b_PKIB
bta-miR-375	ALG14	0.595604	0.0246126	bta-miR-375_ALG14
bta-miR-27b	H2AFZ	-0.613187	0.0197063	bta-miR-27b_H2AFZ
bta-miR-10a	PRRX1	0.688365	0.00649047	bta-miR-10a_PRRX1
bta-miR-145	DUSP6	-0.652747	0.0113846	bta-miR-145_DUSP6
bta-miR-125a	COMP	0.633463	0.0150091	bta-miR-125a_COMP
bta-miR-10a	CD300E	-0.698353	0.00546928	bta-miR-10a_CD300E
bta-miR-145	TEX2	-0.723077	0.00347529	bta-miR-145_TEX2
bta-miR-27b	GRB2	-0.578022	0.030383	bta-miR-27b_GRB2
bta-miR-27b	RUNX1	-0.657143	0.010662	bta-miR-27b_RUNX1
bta-miR-143	TMEM134	-0.847085	0.00013166	bta-miR-143_TMEM134
bta-miR-27b	GRP	-0.653466	0.011264	bta-miR-27b_GRP
bta-miR-143	SLC25A11	-0.665934	0.009323	bta-miR-143_SLC25A11
bta-miR-769	CHEK2	0.604396	0.0220569	bta-miR-769_CHEK2
bta-miR-27b	FAM91A1	-0.692308	0.00607105	bta-miR-27b_FAM91A1
bta-miR-27b	ZBTB42	-0.604396	0.0220569	bta-miR-27b_ZBTB42
bta-miR-27b	SLIT2	0.662267	0.00986478	bta-miR-27b_SLIT2
bta-miR-27b	PELI2	0.723077	0.00347529	bta-miR-27b_PELI2
bta-miR-10a	IL10RA	-0.793407	0.000707534	bta-miR-10a_IL10RA
bta-miR-27b	LYPD1	0.635165	0.0146579	bta-miR-27b_LYPD1
bta-miR-143	RASL11A	-0.616062	0.0189803	bta-miR-143_RASL11A
bta-miR-143	DIP2B	-0.617582	0.0186047	bta-miR-143_DIP2B
bta-miR-10a	RAB23	0.56044	0.0371045	bta-miR-10a_RAB23
bta-miR-27b	VRK3	-0.708471	0.00456728	bta-miR-27b_VRK3
bta-miR-193b	MOCS2	-0.657143	0.010662	bta-miR-193b_MOCS2
bta-miR-143	ADI1	-0.534066	0.0491599	bta-miR-143_ADI1
bta-miR-10b	KCNC1	-0.701343	0.00518945	bta-miR-10b_KCNC1
bta-miR-10a	POPDC2	0.736264	0.00267645	bta-miR-10a_POPDC2
bta-miR-145	UXS1	-0.815385	0.000379132	bta-miR-145_UXS1
bta-miR-27b	LITAF	-0.573626	0.0319708	bta-miR-27b_LITAF
bta-miR-193b	SKAP2	-0.608791	0.0208566	bta-miR-193b_SKAP2
bta-miR-27b	TMSB10	-0.542857	0.044864	bta-miR-27b_TMSB10
bta-miR-10a	MDGA2	0.639474	0.0137964	bta-miR-10a_MDGA2
bta-miR-143	IRF9	-0.652747	0.0113846	bta-miR-143_IRF9
bta-miR-143	FANCL	-0.578658	0.0301581	bta-miR-143_FANCL
bta-miR-193b	PLAU	-0.854945	9.76604e-05	bta-miR-193b_PLAU
bta-miR-143	APOBEC2	0.630974	0.0155345	bta-miR-143_APOBEC2
bta-miR-145	HELLS	-0.538462	0.0469761	bta-miR-145_HELLS
bta-miR-27b	STAB2	0.626374	0.0165419	bta-miR-27b_STAB2
bta-miR-143	VMAC	-0.63956	0.0137796	bta-miR-143_VMAC
bta-miR-100	ZDHHC20	-0.542857	0.044864	bta-miR-100_ZDHHC20
bta-miR-99a-5p	ZDHHC20	-0.591209	0.0259708	bta-miR-99a-5p_ZDHHC20
bta-miR-99b	ZDHHC20	-0.621978	0.0175503	bta-miR-99b_ZDHHC20
bta-miR-125a	SULT4A1	0.700442	0.00527255	bta-miR-125a_SULT4A1
bta-miR-2285i	PHF5A	0.556044	0.0389437	bta-miR-2285i_PHF5A
bta-miR-193b	KCNE4	0.873488	4.48267e-05	bta-miR-193b_KCNE4
bta-miR-10a	IGDCC4	0.635864	0.0145154	bta-miR-10a_IGDCC4
bta-miR-143	TSEN34	-0.727473	0.00319062	bta-miR-143_TSEN34
bta-miR-10a	S100A9	-0.533332	0.0495315	bta-miR-10a_S100A9
bta-miR-145	GABARAPL2	-0.745055	0.00223004	bta-miR-145_GABARAPL2
bta-miR-30d	RHEBL1	-0.583171	0.0285984	bta-miR-30d_RHEBL1
bta-miR-10a	CCNG1	-0.696703	0.00562868	bta-miR-10a_CCNG1
bta-miR-27b	CCNG1	-0.815385	0.000379132	bta-miR-27b_CCNG1
bta-miR-27b	TMCC1	-0.574258	0.031739	bta-miR-27b_TMCC1
bta-miR-22-3p	NPNT	-0.573626	0.0319708	bta-miR-22-3p_NPNT
bta-miR-375	MTX2	0.534066	0.0491599	bta-miR-375_MTX2
bta-miR-100	PLP1	0.606398	0.0215038	bta-miR-100_PLP1
bta-miR-99a-5p	PLP1	0.648295	0.0121543	bta-miR-99a-5p_PLP1
bta-miR-99b	PLP1	0.608603	0.0209069	bta-miR-99b_PLP1
bta-miR-143	RASGRP4	-0.538462	0.0469761	bta-miR-143_RASGRP4
bta-miR-143	IGFBP5	0.753846	0.00184473	bta-miR-143_IGFBP5
bta-miR-193b	PREB	-0.613187	0.0197063	bta-miR-193b_PREB
bta-miR-100	FGFR3	-0.635165	0.0146579	bta-miR-100_FGFR3
bta-miR-143	KRT80	0.693834	0.00591445	bta-miR-143_KRT80
bta-miR-30a-5p	FANCF	-0.532454	0.0499792	bta-miR-30a-5p_FANCF
bta-miR-143	TSPAN33	-0.810989	0.00043221	bta-miR-143_TSPAN33
bta-miR-27b	GTF2H3	-0.539054	0.0466872	bta-miR-27b_GTF2H3
bta-miR-2285f	CCNA1	0.654882	0.0110291	bta-miR-2285f_CCNA1
bta-miR-22-3p	TMEM43	0.661538	0.00997518	bta-miR-22-3p_TMEM43
bta-miR-193b	LAMP2	-0.701099	0.00521186	bta-miR-193b_LAMP2
bta-miR-143	MILR1	-0.542857	0.044864	bta-miR-143_MILR1
bta-miR-143	CDKL5	0.913092	5.14715e-06	bta-miR-143_CDKL5
bta-miR-193b	CDKL5	0.888889	2.12964e-05	bta-miR-193b_CDKL5
bta-miR-143	PGAM5	-0.789011	0.000794614	bta-miR-143_PGAM5
bta-miR-143	NCF4	-0.933923	1.0411e-06	bta-miR-143_NCF4
bta-miR-27b	PEX19	-0.644665	0.0128108	bta-miR-27b_PEX19
bta-miR-193b	TMX3	-0.563878	0.0357111	bta-miR-193b_TMX3
bta-miR-27b	SMAD9	0.727473	0.00319062	bta-miR-27b_SMAD9
bta-miR-145	RNF170	-0.59406	0.0250837	bta-miR-145_RNF170
bta-miR-145	TM2D3	-0.605728	0.0216876	bta-miR-145_TM2D3
bta-miR-27b	GDF6	0.668156	0.00900607	bta-miR-27b_GDF6
bta-miR-27b	ARF3	-0.701099	0.00521186	bta-miR-27b_ARF3
bta-miR-320a	MDK	0.704071	0.004944	bta-miR-320a_MDK
bta-miR-2285f	PUS7	0.564835	0.0353302	bta-miR-2285f_PUS7
bta-miR-143	MYBL2	-0.532454	0.0499792	bta-miR-143_MYBL2
bta-miR-3600	RILPL2	0.585259	0.0278977	bta-miR-3600_RILPL2
bta-miR-27b	SNX12	-0.538462	0.0469761	bta-miR-27b_SNX12
bta-miR-145	FIS1	-0.832967	0.000216551	bta-miR-145_FIS1
bta-miR-143	DAPP1	-0.674725	0.00811771	bta-miR-143_DAPP1
bta-miR-193b	SLAMF1	-0.802198	0.000556306	bta-miR-193b_SLAMF1
bta-miR-145	SRSF10	-0.547253	0.042822	bta-miR-145_SRSF10
bta-miR-193b	AMMECR1L	-0.823791	0.000292261	bta-miR-193b_AMMECR1L
bta-miR-10a	HOXA3	0.563257	0.03596	bta-miR-10a_HOXA3
bta-miR-30a-5p	FAP	0.543455	0.0445823	bta-miR-30a-5p_FAP
bta-miR-27b	SPDL1	-0.569231	0.0336194	bta-miR-27b_SPDL1
bta-miR-193b	PRKCSH	-0.731868	0.00292463	bta-miR-193b_PRKCSH
bta-miR-143	MEDAG	0.621978	0.0175503	bta-miR-143_MEDAG
bta-miR-145	EBF3	0.653428	0.0112703	bta-miR-145_EBF3
bta-miR-145	FLI1	-0.67033	0.00870423	bta-miR-145_FLI1
bta-miR-193b	FLI1	-0.626374	0.0165419	bta-miR-193b_FLI1
bta-miR-30a-5p	OXR1	0.542857	0.044864	bta-miR-30a-5p_OXR1
bta-miR-143	PLCH1	-0.776678	0.00108556	bta-miR-143_PLCH1
bta-miR-145	TMEM9B	-0.643956	0.0129422	bta-miR-145_TMEM9B
bta-miR-143	ATOX1	-0.643956	0.0129422	bta-miR-143_ATOX1
bta-miR-10a	ATOX1	-0.586813	0.0273844	bta-miR-10a_ATOX1
bta-miR-193b	ITGA10	0.70989	0.00445074	bta-miR-193b_ITGA10
bta-miR-193b	PFKFB3	-0.749451	0.00203015	bta-miR-193b_PFKFB3
bta-miR-193b	KIAA0141	-0.714286	0.00410441	bta-miR-193b_KIAA0141
bta-miR-2285f	SRSF6	0.547253	0.042822	bta-miR-2285f_SRSF6
bta-miR-375	LSM4	0.534066	0.0491599	bta-miR-375_LSM4
bta-miR-10a	CXorf21	-0.563257	0.03596	bta-miR-10a_CXorf21
bta-miR-145	CSTF3	-0.542857	0.044864	bta-miR-145_CSTF3
bta-miR-27b	MESDC1	-0.56044	0.0371045	bta-miR-27b_MESDC1
bta-miR-193b	PRDX5	-0.714286	0.00410441	bta-miR-193b_PRDX5
bta-miR-10a	FIGN	0.713658	0.00415252	bta-miR-10a_FIGN
bta-miR-27b	PRKCD	-0.806593	0.000491113	bta-miR-27b_PRKCD
bta-miR-27b	SFXN4	-0.70989	0.00445074	bta-miR-27b_SFXN4
bta-miR-2285f	KIF20A	0.633664	0.0149674	bta-miR-2285f_KIF20A
bta-miR-10a	FBXL22	0.679121	0.00756226	bta-miR-10a_FBXL22
bta-miR-143	CAPN3	-0.534066	0.0491599	bta-miR-143_CAPN3
bta-miR-193b	NCBP2	-0.538462	0.0469761	bta-miR-193b_NCBP2
bta-miR-145	NEXN	0.881319	3.10951e-05	bta-miR-145_NEXN
bta-miR-10a	CREG1	-0.582418	0.0288547	bta-miR-10a_CREG1
bta-miR-27b	CRB1	0.702289	0.00510324	bta-miR-27b_CRB1
bta-miR-193b	MMP19	-0.881319	3.10951e-05	bta-miR-193b_MMP19
bta-miR-143	ITGB6	-0.582418	0.0288547	bta-miR-143_ITGB6
bta-miR-30a-5p	SH2B3	-0.617582	0.0186047	bta-miR-30a-5p_SH2B3
bta-miR-22-3p	THNSL1	-0.556044	0.0389437	bta-miR-22-3p_THNSL1
bta-miR-143	NRSN1	0.645901	0.0125843	bta-miR-143_NRSN1
bta-miR-193b	NRSN1	0.775528	0.00111652	bta-miR-193b_NRSN1
bta-miR-10a	CADM2	0.609461	0.0206781	bta-miR-10a_CADM2
bta-miR-99a-5p	RAC1	-0.652747	0.0113846	bta-miR-99a-5p_RAC1
bta-miR-375	RAC1	0.564835	0.0353302	bta-miR-375_RAC1
bta-miR-193b	DAGLB	-0.731868	0.00292463	bta-miR-193b_DAGLB
bta-miR-193b	KIAA1919	-0.535244	0.0485678	bta-miR-193b_KIAA1919
bta-miR-145	GPM6B	0.775824	0.00110848	bta-miR-145_GPM6B
bta-miR-27b	GRIK3	0.662997	0.00975497	bta-miR-27b_GRIK3
bta-miR-145	XYLT2	-0.653466	0.011264	bta-miR-145_XYLT2
bta-miR-27b	MTSS1L	0.745055	0.00223004	bta-miR-27b_MTSS1L
bta-miR-3600	FASTKD3	-0.534066	0.0491599	bta-miR-3600_FASTKD3
bta-miR-193b	FAM131B	0.866598	6.06689e-05	bta-miR-193b_FAM131B
bta-miR-143	SLC25A44	-0.775824	0.00110848	bta-miR-143_SLC25A44
bta-miR-143	TMEM179B	-0.909694	6.43032e-06	bta-miR-143_TMEM179B
bta-miR-125a	NXF1	-0.674725	0.00811771	bta-miR-125a_NXF1
bta-miR-27b	BCL3	-0.701099	0.00521186	bta-miR-27b_BCL3
bta-miR-27b	TCEANC2	-0.536854	0.0477664	bta-miR-27b_TCEANC2
bta-miR-27b	SUCLG2	-0.547253	0.042822	bta-miR-27b_SUCLG2
bta-miR-27b	NRROS	-0.640264	0.0136428	bta-miR-27b_NRROS
bta-miR-27b	SMPD3	-0.573626	0.0319708	bta-miR-27b_SMPD3
bta-miR-3600	AOX1	0.613187	0.0197063	bta-miR-3600_AOX1
bta-miR-145	MGAT4B	-0.609461	0.0206781	bta-miR-145_MGAT4B
bta-miR-125b	USP2	0.536429	0.0479769	bta-miR-125b_USP2
bta-miR-145	SCIN	-0.846154	0.000136256	bta-miR-145_SCIN
bta-miR-145	PPP4R4	0.668881	0.00890459	bta-miR-145_PPP4R4
bta-miR-143	ZNF599	0.816282	0.00036897	bta-miR-143_ZNF599
bta-miR-143	DTX3L	-0.564835	0.0353302	bta-miR-143_DTX3L
bta-miR-145	PLCL2	-0.771429	0.00123266	bta-miR-145_PLCL2
bta-miR-27b	PLCL2	-0.56044	0.0371045	bta-miR-27b_PLCL2
bta-miR-30a-5p	PGP	-0.673268	0.00830869	bta-miR-30a-5p_PGP
bta-miR-145	CACNA1D	0.762637	0.00151423	bta-miR-145_CACNA1D
bta-miR-143	CDK1	-0.718681	0.00377958	bta-miR-143_CDK1
bta-miR-143	ANXA3	-0.806593	0.000491113	bta-miR-143_ANXA3
bta-miR-145	GRPEL1	-0.837363	0.000186397	bta-miR-145_GRPEL1
bta-miR-27b	DHRS11	-0.638064	0.0140739	bta-miR-27b_DHRS11
bta-miR-10b	ESRRG	0.615744	0.0190596	bta-miR-10b_ESRRG
bta-miR-1468	DMRTA2	-0.71315	0.00419182	bta-miR-1468_DMRTA2
bta-miR-125a	LURAP1L	0.56044	0.0371045	bta-miR-125a_LURAP1L
bta-miR-10a	EIF5A2	-0.58941	0.0265426	bta-miR-10a_EIF5A2
bta-miR-10b	EIF5A2	-0.65122	0.0116442	bta-miR-10b_EIF5A2
bta-miR-27b	SF3B3	-0.56044	0.0371045	bta-miR-27b_SF3B3
bta-miR-2285i	MCM3	0.635165	0.0146579	bta-miR-2285i_MCM3
bta-miR-145	BLOC1S2	-0.721673	0.00357033	bta-miR-145_BLOC1S2
bta-miR-145	PPM1E	0.920539	3.05703e-06	bta-miR-145_PPM1E
bta-miR-145	UCK1	-0.682069	0.00720661	bta-miR-145_UCK1
bta-miR-27b	JAGN1	-0.661538	0.00997518	bta-miR-27b_JAGN1
bta-miR-143	CRELD1	-0.616062	0.0189803	bta-miR-143_CRELD1
bta-miR-10a	SERTAD4	0.714286	0.00410441	bta-miR-10a_SERTAD4
bta-miR-193b	SLC30A6	-0.582418	0.0288547	bta-miR-193b_SLC30A6
bta-miR-193b	IL17RD	0.727473	0.00319062	bta-miR-193b_IL17RD
bta-miR-27b	RBPMS2	0.578022	0.030383	bta-miR-27b_RBPMS2
bta-miR-27b	CTSO	-0.673296	0.00830499	bta-miR-27b_CTSO
bta-miR-143	BRD2	-0.617582	0.0186047	bta-miR-143_BRD2
bta-miR-100	KBTBD8	-0.556656	0.0386836	bta-miR-100_KBTBD8
bta-miR-99a-5p	KBTBD8	-0.576458	0.0309411	bta-miR-99a-5p_KBTBD8
bta-miR-99b	KBTBD8	-0.616062	0.0189803	bta-miR-99b_KBTBD8
bta-miR-27b	NR2F6	-0.644665	0.0128108	bta-miR-27b_NR2F6
bta-miR-30a-5p	PFN2	0.630769	0.0155782	bta-miR-30a-5p_PFN2
bta-miR-10a	SDC1	-0.652747	0.0113846	bta-miR-10a_SDC1
bta-miR-143	PDLIM1	-0.635165	0.0146579	bta-miR-143_PDLIM1
bta-miR-27b	PPP1CC	-0.564835	0.0353302	bta-miR-27b_PPP1CC
bta-miR-27b	TMUB1	-0.829483	0.000243151	bta-miR-27b_TMUB1
bta-miR-27b	HPDL	-0.565457	0.0350844	bta-miR-27b_HPDL
bta-miR-27b	PLXNC1	-0.542857	0.044864	bta-miR-27b_PLXNC1
bta-miR-143	SELL	-0.613862	0.019534	bta-miR-143_SELL
bta-miR-27b	SPG21	-0.630769	0.0155782	bta-miR-27b_SPG21
bta-miR-30a-5p	CHST2	-0.630769	0.0155782	bta-miR-30a-5p_CHST2
bta-miR-27b	PDS5B	0.534066	0.0491599	bta-miR-27b_PDS5B
bta-miR-193b	ST3GAL5	-0.622663	0.0173903	bta-miR-193b_ST3GAL5
bta-miR-143	PIGU	-0.832967	0.000216551	bta-miR-143_PIGU
bta-miR-193b	PIGU	-0.797802	0.000628276	bta-miR-193b_PIGU
bta-miR-10a	TYK2	-0.674725	0.00811771	bta-miR-10a_TYK2
bta-miR-145	FGR	-0.758242	0.001673	bta-miR-145_FGR
bta-miR-145	ARNTL2	0.552661	0.0404041	bta-miR-145_ARNTL2
bta-miR-143	ARID3B	-0.627063	0.0163879	bta-miR-143_ARID3B
bta-miR-145	SLC25A25	-0.635165	0.0146579	bta-miR-145_SLC25A25
bta-miR-2285f	TIGIT	0.539054	0.0466872	bta-miR-2285f_TIGIT
bta-miR-375	ZBTB20	-0.561056	0.0368516	bta-miR-375_ZBTB20
bta-miR-143	C14orf1	-0.867844	5.751e-05	bta-miR-143_C14orf1
bta-miR-27b	FOXA3	-0.679121	0.00756226	bta-miR-27b_FOXA3
bta-miR-27b	ADCK1	-0.634363	0.0148226	bta-miR-27b_ADCK1
bta-miR-186	CCDC158	0.578022	0.030383	bta-miR-186_CCDC158
bta-miR-145	IMP3	-0.806593	0.000491113	bta-miR-145_IMP3
bta-miR-143	HOXA5	0.59626	0.0244147	bta-miR-143_HOXA5
bta-miR-27b	HOXA5	0.585259	0.0278977	bta-miR-27b_HOXA5
bta-miR-27b	DTNA	0.701099	0.00521186	bta-miR-27b_DTNA
bta-miR-145	MRPS23	-0.564835	0.0353302	bta-miR-145_MRPS23
bta-miR-27b	ENOX1	0.806169	0.00049712	bta-miR-27b_ENOX1
bta-miR-193b	MGAT3	-0.591209	0.0259708	bta-miR-193b_MGAT3
bta-miR-22-3p	IFNG	0.661538	0.00997518	bta-miR-22-3p_IFNG
bta-miR-145	HRSP12	-0.705495	0.00481956	bta-miR-145_HRSP12
bta-miR-30a-5p	OVOL1	-0.59626	0.0244147	bta-miR-30a-5p_OVOL1
bta-miR-27b	CDK18	-0.534066	0.0491599	bta-miR-27b_CDK18
bta-miR-145	PGAM1	-0.617582	0.0186047	bta-miR-145_PGAM1
bta-miR-375	C1QBP	0.723077	0.00347529	bta-miR-375_C1QBP
bta-miR-193b	C1QBP	-0.630769	0.0155782	bta-miR-193b_C1QBP
bta-miR-193b	MRPL2	-0.685024	0.00686324	bta-miR-193b_MRPL2
bta-miR-30d	FAM49A	-0.545655	0.0435563	bta-miR-30d_FAM49A
bta-miR-769	UPP2	-0.594645	0.0249044	bta-miR-769_UPP2
bta-miR-27b	EBI3	-0.56044	0.0371045	bta-miR-27b_EBI3
bta-miR-125b	ZNF77	0.539054	0.0466872	bta-miR-125b_ZNF77
bta-miR-145	SNX6	-0.569231	0.0336194	bta-miR-145_SNX6
bta-miR-10a	JARID2	-0.556656	0.0386836	bta-miR-10a_JARID2
bta-miR-143	PAPSS1	-0.63956	0.0137796	bta-miR-143_PAPSS1
bta-miR-27b	DKK2	0.687912	0.00654004	bta-miR-27b_DKK2
bta-miR-145	CCDC109B	-0.627063	0.0163879	bta-miR-145_CCDC109B
bta-miR-143	HFE	-0.622663	0.0173903	bta-miR-143_HFE
bta-miR-145	PIGS	-0.630769	0.0155782	bta-miR-145_PIGS
bta-miR-145	C5orf15	-0.635165	0.0146579	bta-miR-145_C5orf15
bta-miR-27b	CACNA2D3	0.736264	0.00267645	bta-miR-27b_CACNA2D3
bta-miR-143	CLDN1	-0.753846	0.00184473	bta-miR-143_CLDN1
bta-miR-10a	PEX5L	0.601323	0.0229262	bta-miR-10a_PEX5L
bta-miR-192	LGR5	0.585259	0.0278977	bta-miR-192_LGR5
bta-miR-27b	TTC19	-0.611662	0.0200999	bta-miR-27b_TTC19
bta-miR-143	NECAP2	-0.828571	0.000250534	bta-miR-143_NECAP2
bta-miR-145	KCNMA1	0.805281	0.000509897	bta-miR-145_KCNMA1
bta-miR-145	RBMXL1	-0.67033	0.00870423	bta-miR-145_RBMXL1
bta-miR-2285f	RBMXL1	0.564835	0.0353302	bta-miR-2285f_RBMXL1
bta-miR-193b	PPT1	-0.885714	2.504e-05	bta-miR-193b_PPT1
bta-miR-100	CTDSPL	0.673268	0.00830869	bta-miR-100_CTDSPL
bta-miR-99a-5p	CTDSPL	0.580858	0.0293901	bta-miR-99a-5p_CTDSPL
bta-miR-99b	CTDSPL	0.59406	0.0250837	bta-miR-99b_CTDSPL
bta-miR-193b	SPOPL	0.56044	0.0371045	bta-miR-193b_SPOPL
bta-miR-145	HTR2A	0.85652	9.17944e-05	bta-miR-145_HTR2A
bta-miR-27b	TOR2A	-0.657143	0.010662	bta-miR-27b_TOR2A
bta-miR-145	PGD	-0.723077	0.00347529	bta-miR-145_PGD
bta-miR-193b	CLIC1	-0.635165	0.0146579	bta-miR-193b_CLIC1
bta-miR-375	UCHL5	0.661538	0.00997518	bta-miR-375_UCHL5
bta-miR-30a-5p	DGKZ	-0.534066	0.0491599	bta-miR-30a-5p_DGKZ
bta-miR-27b	RFFL	-0.662267	0.00986478	bta-miR-27b_RFFL
bta-miR-145	SNX8	-0.625552	0.0167269	bta-miR-145_SNX8
bta-miR-30d	SNX8	-0.658592	0.0104317	bta-miR-30d_SNX8
bta-miR-143	PSMD10	-0.574891	0.0315077	bta-miR-143_PSMD10
bta-miR-125b	B3GALNT2	0.56044	0.0371045	bta-miR-125b_B3GALNT2
bta-miR-145	MAP3K1	-0.767033	0.00136768	bta-miR-145_MAP3K1
bta-miR-145	UBALD2	-0.881319	3.10951e-05	bta-miR-145_UBALD2
bta-miR-27b	BCL10	-0.674725	0.00811771	bta-miR-27b_BCL10
bta-miR-27b	CCDC71	-0.642465	0.0132218	bta-miR-27b_CCDC71
bta-miR-143	CHFR	-0.758242	0.001673	bta-miR-143_CHFR
bta-miR-27b	GALNT3	-0.613187	0.0197063	bta-miR-27b_GALNT3
bta-miR-27b	BID	-0.771429	0.00123266	bta-miR-27b_BID
bta-miR-193b	C20orf196	-0.649065	0.0120183	bta-miR-193b_C20orf196
bta-miR-125b	SCARB1	-0.613862	0.019534	bta-miR-125b_SCARB1
bta-miR-27b	CAPZA1	-0.745055	0.00223004	bta-miR-27b_CAPZA1
bta-miR-27b	PRPF19	-0.643956	0.0129422	bta-miR-27b_PRPF19
bta-miR-27b	PRKX	-0.6	0.0233084	bta-miR-27b_PRKX
bta-miR-193b	ANKRD13A	-0.608791	0.0208566	bta-miR-193b_ANKRD13A
bta-miR-125b	UBE2G1	0.538462	0.0469761	bta-miR-125b_UBE2G1
bta-miR-27b	SS18L1	-0.573626	0.0319708	bta-miR-27b_SS18L1
bta-miR-145	ANAPC13	-0.578022	0.030383	bta-miR-145_ANAPC13
bta-miR-145	CAMK2D	-0.608791	0.0208566	bta-miR-145_CAMK2D
bta-miR-30a-5p	SNAI1	-0.541254	0.0456259	bta-miR-30a-5p_SNAI1
bta-miR-143	CAMTA1	0.55727	0.038424	bta-miR-143_CAMTA1
bta-miR-27b	SORL1	-0.723077	0.00347529	bta-miR-27b_SORL1
bta-miR-145	CPT2	-0.582418	0.0288547	bta-miR-145_CPT2
bta-miR-27b	PAIP2B	0.609461	0.0206781	bta-miR-27b_PAIP2B
bta-miR-143	TSTD2	-0.652747	0.0113846	bta-miR-143_TSTD2
bta-miR-145	EPB41L4A	0.69307	0.00599248	bta-miR-145_EPB41L4A
bta-miR-27b	EPB41L4A	0.640264	0.0136428	bta-miR-27b_EPB41L4A
bta-miR-30a-5p	ENOPH1	-0.604396	0.0220569	bta-miR-30a-5p_ENOPH1
bta-miR-193b	MEX3C	-0.542857	0.044864	bta-miR-193b_MEX3C
bta-miR-143	ABL2	-0.547855	0.0425476	bta-miR-143_ABL2
bta-miR-125a	GMIP	-0.538462	0.0469761	bta-miR-125a_GMIP
bta-miR-2285f	MCM6	0.69087	0.00622152	bta-miR-2285f_MCM6
bta-miR-22-3p	PHKA2	0.629263	0.0159034	bta-miR-22-3p_PHKA2
bta-miR-143	TPP1	-0.753846	0.00184473	bta-miR-143_TPP1
bta-miR-10b	SRSF11	0.652747	0.0113846	bta-miR-10b_SRSF11
bta-miR-22-3p	NUS1	-0.608791	0.0208566	bta-miR-22-3p_NUS1
bta-miR-3600	GFM2	-0.56044	0.0371045	bta-miR-3600_GFM2
bta-miR-143	CHCHD4	-0.78022	0.000994494	bta-miR-143_CHCHD4
bta-miR-10b	ERI3	-0.543455	0.0445823	bta-miR-10b_ERI3
bta-miR-10a	HMOX1	-0.63956	0.0137796	bta-miR-10a_HMOX1
bta-miR-378	SQSTM1	-0.604396	0.0220569	bta-miR-378_SQSTM1
bta-miR-143	C5orf45	-0.832967	0.000216551	bta-miR-143_C5orf45
bta-miR-320a	BTG2	0.682069	0.00720661	bta-miR-320a_BTG2
bta-miR-27b	CASP8	-0.573626	0.0319708	bta-miR-27b_CASP8
bta-miR-145	YTHDF2	-0.863736	6.84638e-05	bta-miR-145_YTHDF2
bta-miR-27b	RNF141	-0.564835	0.0353302	bta-miR-27b_RNF141
bta-miR-143	FKBP11	-0.701099	0.00521186	bta-miR-143_FKBP11
bta-miR-193b	CALB1	0.628449	0.0160815	bta-miR-193b_CALB1
bta-miR-143	ERGIC1	-0.595604	0.0246126	bta-miR-143_ERGIC1
bta-miR-193b	ETV1	0.614539	0.0193623	bta-miR-193b_ETV1
bta-miR-100	TRIB2	0.604396	0.0220569	bta-miR-100_TRIB2
bta-miR-99a-5p	TRIB2	0.573626	0.0319708	bta-miR-99a-5p_TRIB2
bta-miR-145	CREM	-0.608603	0.0209069	bta-miR-145_CREM
bta-miR-143	CBFB	-0.863736	6.84638e-05	bta-miR-143_CBFB
bta-miR-145	CBFB	-0.815385	0.000379132	bta-miR-145_CBFB
bta-miR-27b	CBFB	-0.626374	0.0165419	bta-miR-27b_CBFB
bta-miR-30a-5p	H2AFY	-0.6	0.0233084	bta-miR-30a-5p_H2AFY
bta-miR-145	DAB2	0.588107	0.0269624	bta-miR-145_DAB2
bta-miR-375	PLEK2	0.643956	0.0129422	bta-miR-375_PLEK2
bta-miR-30e-5p	COTL1	-0.534066	0.0491599	bta-miR-30e-5p_COTL1
bta-miR-769	RPL37	0.581871	0.0290414	bta-miR-769_RPL37
bta-miR-193b	PARP12	-0.613187	0.0197063	bta-miR-193b_PARP12
bta-miR-125a	KCNH6	-0.551271	0.0410158	bta-miR-125a_KCNH6
bta-miR-143	CYB561D1	-0.640264	0.0136428	bta-miR-143_CYB561D1
bta-miR-145	ZBTB46	-0.6159	0.0190207	bta-miR-145_ZBTB46
bta-miR-27b	PPIF	-0.772278	0.00120784	bta-miR-27b_PPIF
bta-miR-193b	PPIF	-0.79428	0.000691182	bta-miR-193b_PPIF
bta-miR-145	TMEM42	-0.6	0.0233084	bta-miR-145_TMEM42
bta-miR-27b	MEPCE	-0.643956	0.0129422	bta-miR-27b_MEPCE
bta-miR-27b	YWHAB	-0.674725	0.00811771	bta-miR-27b_YWHAB
bta-miR-143	RBCK1	-0.749451	0.00203015	bta-miR-143_RBCK1
bta-miR-27b	DEPDC1B	-0.6	0.0233084	bta-miR-27b_DEPDC1B
bta-miR-3600	FABP2	-0.582418	0.0288547	bta-miR-3600_FABP2
bta-miR-27b	PHB	-0.762637	0.00151423	bta-miR-27b_PHB
bta-miR-143	EHF	-0.797802	0.000628276	bta-miR-143_EHF
bta-miR-143	SH3TC2	0.620462	0.0179086	bta-miR-143_SH3TC2
bta-miR-193b	ACER3	-0.701871	0.00514124	bta-miR-193b_ACER3
bta-miR-193b	SBSPON	0.801764	0.000563098	bta-miR-193b_SBSPON
bta-miR-143	ITGA6	-0.573626	0.0319708	bta-miR-143_ITGA6
bta-miR-193b	RUNX1T1	0.844885	0.000142726	bta-miR-193b_RUNX1T1
bta-miR-145	FGF5	0.642058	0.0132988	bta-miR-145_FGF5
bta-miR-100	HS3ST2	0.865641	6.31907e-05	bta-miR-100_HS3ST2
bta-miR-99a-5p	HS3ST2	0.627755	0.0162344	bta-miR-99a-5p_HS3ST2
bta-miR-99b	HS3ST2	0.766522	0.00138412	bta-miR-99b_HS3ST2
bta-miR-27b	SOCS6	-0.607261	0.0212687	bta-miR-27b_SOCS6
bta-miR-193b	CCND1	-0.633664	0.0149674	bta-miR-193b_CCND1
bta-miR-10b	C5orf22	0.589659	0.0264627	bta-miR-10b_C5orf22
bta-miR-27b	AK2	-0.696703	0.00562868	bta-miR-27b_AK2
bta-miR-27b	MAP7D2	0.572726	0.0323037	bta-miR-27b_MAP7D2
bta-miR-2285i	BNIP3	-0.572689	0.0323174	bta-miR-2285i_BNIP3
bta-miR-27b	CCT5	-0.6	0.0233084	bta-miR-27b_CCT5
bta-miR-30a-5p	DOLPP1	-0.547855	0.0425476	bta-miR-30a-5p_DOLPP1
bta-miR-193b	MAX	-0.569857	0.0333807	bta-miR-193b_MAX
bta-miR-3600	ABCA4	-0.605162	0.0218439	bta-miR-3600_ABCA4
bta-miR-193b	ZNF619	-0.63956	0.0137796	bta-miR-193b_ZNF619
bta-miR-27b	FBLN5	0.652747	0.0113846	bta-miR-27b_FBLN5
bta-miR-145	ATF1	-0.674725	0.00811771	bta-miR-145_ATF1
bta-miR-193b	NXPH2	-0.555322	0.039252	bta-miR-193b_NXPH2
bta-miR-143	M6PR	-0.866887	5.99229e-05	bta-miR-143_M6PR
bta-miR-10a	TNFRSF19	0.786346	0.000851464	bta-miR-10a_TNFRSF19
bta-miR-143	IL33	0.805281	0.000509897	bta-miR-143_IL33
bta-miR-143	CRLF3	-0.70989	0.00445074	bta-miR-143_CRLF3
bta-miR-10a	SLC6A15	0.54426	0.0442048	bta-miR-10a_SLC6A15
bta-miR-145	GCA	-0.648352	0.0121442	bta-miR-145_GCA
bta-miR-27b	GCA	-0.56044	0.0371045	bta-miR-27b_GCA
bta-miR-143	KBTBD4	-0.556044	0.0389437	bta-miR-143_KBTBD4
bta-miR-30a-5p	SCN1A	0.657094	0.0106698	bta-miR-30a-5p_SCN1A
bta-miR-30d	SCN1A	0.579659	0.029807	bta-miR-30d_SCN1A
bta-miR-193b	HSPB6	0.737074	0.00263256	bta-miR-193b_HSPB6
bta-miR-27b	FBLIM1	-0.56044	0.0371045	bta-miR-27b_FBLIM1
bta-miR-22-3p	CTSZ	0.556044	0.0389437	bta-miR-22-3p_CTSZ
bta-miR-193b	PSRC1	-0.617582	0.0186047	bta-miR-193b_PSRC1
bta-miR-143	SLC39A11	-0.564835	0.0353302	bta-miR-143_SLC39A11
bta-miR-27b	SLC39A11	-0.621978	0.0175503	bta-miR-27b_SLC39A11
bta-miR-27b	PDIA5	-0.649065	0.0120183	bta-miR-27b_PDIA5
bta-miR-27b	PEX11G	-0.621978	0.0175503	bta-miR-27b_PEX11G
bta-miR-193b	AMOTL1	0.762637	0.00151423	bta-miR-193b_AMOTL1
bta-miR-143	SLC2A12	0.841758	0.000159738	bta-miR-143_SLC2A12
bta-miR-10a	KCTD16	0.657115	0.0106664	bta-miR-10a_KCTD16
bta-miR-10b	KCTD16	0.734293	0.00278558	bta-miR-10b_KCTD16
bta-miR-30a-5p	AP2A1	-0.591209	0.0259708	bta-miR-30a-5p_AP2A1
bta-miR-27b	ZNF462	0.714286	0.00410441	bta-miR-27b_ZNF462
bta-miR-125a	KCNS3	0.640264	0.0136428	bta-miR-125a_KCNS3
bta-miR-100	SMARCA4	-0.745055	0.00223004	bta-miR-100_SMARCA4
bta-miR-99a-5p	SMARCA4	-0.573626	0.0319708	bta-miR-99a-5p_SMARCA4
bta-miR-99b	SMARCA4	-0.731868	0.00292463	bta-miR-99b_SMARCA4
bta-miR-30a-5p	PTGER3	0.67033	0.00870423	bta-miR-30a-5p_PTGER3
bta-miR-27b	PTGER3	0.745055	0.00223004	bta-miR-27b_PTGER3
bta-miR-27b	C2orf47	-0.586813	0.0273844	bta-miR-27b_C2orf47
bta-miR-145	INIP	-0.748075	0.00209109	bta-miR-145_INIP
bta-miR-27b	INIP	-0.666667	0.00921753	bta-miR-27b_INIP
bta-miR-27b	ITGA2	-0.692308	0.00607105	bta-miR-27b_ITGA2
bta-miR-27b	RFK	-0.665934	0.009323	bta-miR-27b_RFK
bta-miR-375	CNIH4	0.718681	0.00377958	bta-miR-375_CNIH4
bta-miR-125b	EHHADH	0.758242	0.001673	bta-miR-125b_EHHADH
bta-miR-125a	THY1	0.687912	0.00654004	bta-miR-125a_THY1
bta-miR-125b	THY1	0.665934	0.009323	bta-miR-125b_THY1
bta-miR-10a	BCL2L2	0.556044	0.0389437	bta-miR-10a_BCL2L2
bta-miR-27b	ST14	-0.739274	0.00251628	bta-miR-27b_ST14
bta-miR-10a	PEX12	-0.692308	0.00607105	bta-miR-10a_PEX12
bta-miR-27b	PEX12	-0.784615	0.000890074	bta-miR-27b_PEX12
bta-miR-27b	UNG	-0.578022	0.030383	bta-miR-27b_UNG
bta-miR-10b	TICAM1	-0.584995	0.0279857	bta-miR-10b_TICAM1
bta-miR-10a	PCDH10	0.705495	0.00481956	bta-miR-10a_PCDH10
bta-miR-143	XCR1	-0.793407	0.000707534	bta-miR-143_XCR1
bta-miR-27b	ZEB1	0.542857	0.044864	bta-miR-27b_ZEB1
bta-miR-145	TMC4	-0.648352	0.0121442	bta-miR-145_TMC4
bta-miR-193b	AP2M1	-0.767033	0.00136768	bta-miR-193b_AP2M1
bta-miR-143	RNF138	-0.730473	0.00300705	bta-miR-143_RNF138
bta-miR-193b	DENND2D	-0.564835	0.0353302	bta-miR-193b_DENND2D
bta-miR-143	C12orf10	-0.723873	0.00342232	bta-miR-143_C12orf10
bta-miR-99a-5p	LRRC8B	-0.551648	0.0408491	bta-miR-99a-5p_LRRC8B
bta-miR-143	NECAP1	-0.652747	0.0113846	bta-miR-143_NECAP1
bta-miR-27b	DUSP5	-0.592512	0.0255623	bta-miR-27b_DUSP5
bta-miR-145	G3BP1	-0.573626	0.0319708	bta-miR-145_G3BP1
bta-miR-145	AP2B1	-0.687912	0.00654004	bta-miR-145_AP2B1
bta-miR-145	BTG1	-0.534066	0.0491599	bta-miR-145_BTG1
bta-miR-145	DERL2	-0.824176	0.000288704	bta-miR-145_DERL2
bta-miR-27b	KIF27	0.850549	0.000115656	bta-miR-27b_KIF27
bta-miR-145	HRH4	-0.591209	0.0259708	bta-miR-145_HRH4
bta-miR-10b	BAZ2B	0.621978	0.0175503	bta-miR-10b_BAZ2B
bta-miR-145	FZD9	-0.739216	0.00251934	bta-miR-145_FZD9
bta-miR-145	KCNA4	0.671068	0.00860356	bta-miR-145_KCNA4
bta-miR-27b	FAM49B	-0.70989	0.00445074	bta-miR-27b_FAM49B
bta-miR-193b	KIAA0513	-0.880089	3.29884e-05	bta-miR-193b_KIAA0513
bta-miR-145	C5AR1	-0.859341	8.20099e-05	bta-miR-145_C5AR1
bta-miR-30a-5p	LRRC8D	-0.547253	0.042822	bta-miR-30a-5p_LRRC8D
bta-miR-30d	CAT	0.542857	0.044864	bta-miR-30d_CAT
bta-miR-143	P2RY14	-0.674725	0.00811771	bta-miR-143_P2RY14
bta-miR-145	ELAVL4	0.723873	0.00342232	bta-miR-145_ELAVL4
bta-miR-193b	HES2	-0.657143	0.010662	bta-miR-193b_HES2
bta-miR-145	DPT	0.538462	0.0469761	bta-miR-145_DPT
bta-miR-125a	ZSWIM6	-0.626374	0.0165419	bta-miR-125a_ZSWIM6
bta-miR-193b	SCAMP5	-0.815385	0.000379132	bta-miR-193b_SCAMP5
bta-miR-3600	POU2F3	-0.675104	0.00806864	bta-miR-3600_POU2F3
bta-miR-3600	ANP32B	-0.572058	0.0325522	bta-miR-3600_ANP32B
bta-miR-10a	FLRT2	0.618262	0.0184386	bta-miR-10a_FLRT2
bta-miR-125a	FAM213A	0.797802	0.000628276	bta-miR-125a_FAM213A
bta-miR-125b	FAM213A	0.70989	0.00445074	bta-miR-125b_FAM213A
bta-miR-10a	HOXB3	0.771429	0.00123266	bta-miR-10a_HOXB3
bta-miR-99a-5p	MED24	-0.550055	0.0415562	bta-miR-99a-5p_MED24
bta-miR-27b	PARD6B	-0.539054	0.0466872	bta-miR-27b_PARD6B
bta-miR-10a	TACR2	0.687912	0.00654004	bta-miR-10a_TACR2
bta-miR-193b	GLYCTK	-0.635165	0.0146579	bta-miR-193b_GLYCTK
bta-miR-10b	RORB	-0.619909	0.0180408	bta-miR-10b_RORB
bta-miR-125b	GALNT14	0.610299	0.0204564	bta-miR-125b_GALNT14
bta-miR-27b	PTTG1IP	-0.630769	0.0155782	bta-miR-27b_PTTG1IP
bta-miR-193b	C12orf43	-0.654187	0.0111439	bta-miR-193b_C12orf43
bta-miR-193b	NPC2	-0.828571	0.000250534	bta-miR-193b_NPC2
bta-miR-22-3p	MURC	-0.611662	0.0200999	bta-miR-22-3p_MURC
bta-miR-10a	ATXN2	0.569231	0.0336194	bta-miR-10a_ATXN2
bta-miR-10b	ATXN2	0.705495	0.00481956	bta-miR-10b_ATXN2
bta-miR-125a	TTPA	0.563849	0.0357228	bta-miR-125a_TTPA
bta-miR-27b	SHC4	0.755813	0.00176625	bta-miR-27b_SHC4
bta-miR-22-3p	CISH	0.532454	0.0499792	bta-miR-22-3p_CISH
bta-miR-193b	TCTA	-0.613187	0.0197063	bta-miR-193b_TCTA
bta-miR-143	SLC25A38	-0.718681	0.00377958	bta-miR-143_SLC25A38
bta-miR-10a	MBP	-0.648352	0.0121442	bta-miR-10a_MBP
bta-miR-145	RUVBL2	-0.767033	0.00136768	bta-miR-145_RUVBL2
bta-miR-27b	RUVBL2	-0.617582	0.0186047	bta-miR-27b_RUVBL2
bta-miR-27b	RDH14	-0.551648	0.0408491	bta-miR-27b_RDH14
bta-miR-143	FOSL2	-0.591209	0.0259708	bta-miR-143_FOSL2
bta-miR-193b	VAMP8	-0.876923	3.8297e-05	bta-miR-193b_VAMP8
bta-miR-143	MALL	-0.551648	0.0408491	bta-miR-143_MALL
bta-miR-27b	TGFBR3	0.679121	0.00756226	bta-miR-27b_TGFBR3
bta-miR-193b	TGFBR3	0.837363	0.000186397	bta-miR-193b_TGFBR3
bta-miR-143	CKS1B	-0.580858	0.0293901	bta-miR-143_CKS1B
bta-miR-145	HECA	-0.652747	0.0113846	bta-miR-145_HECA
bta-miR-193b	ALKBH5	-0.573626	0.0319708	bta-miR-193b_ALKBH5
bta-miR-145	ABHD17A	-0.692308	0.00607105	bta-miR-145_ABHD17A
bta-miR-100	ABHD17A	-0.595604	0.0246126	bta-miR-100_ABHD17A
bta-miR-99a-5p	ABHD17A	-0.586813	0.0273844	bta-miR-99a-5p_ABHD17A
bta-miR-27b	MMGT1	-0.689429	0.00637512	bta-miR-27b_MMGT1
bta-miR-193b	IL17D	0.63356	0.0149889	bta-miR-193b_IL17D
bta-miR-145	KIF3A	0.772278	0.00120784	bta-miR-145_KIF3A
bta-miR-145	URM1	-0.832967	0.000216551	bta-miR-145_URM1
bta-miR-10a	VGLL3	0.612164	0.0199696	bta-miR-10a_VGLL3
bta-miR-193b	VGLL3	0.592274	0.0256366	bta-miR-193b_VGLL3
bta-miR-27b	FAM84B	-0.679121	0.00756226	bta-miR-27b_FAM84B
bta-miR-145	SNN	-0.657866	0.0105465	bta-miR-145_SNN
bta-miR-30a-5p	MPG	-0.630769	0.0155782	bta-miR-30a-5p_MPG
bta-miR-145	SMCO3	0.560035	0.0372712	bta-miR-145_SMCO3
bta-miR-193b	RNF41	-0.56044	0.0371045	bta-miR-193b_RNF41
bta-miR-27b	CTSA	-0.674725	0.00811771	bta-miR-27b_CTSA
bta-miR-143	TIFA	-0.635165	0.0146579	bta-miR-143_TIFA
bta-miR-27b	RBM22	-0.578022	0.030383	bta-miR-27b_RBM22
bta-miR-375	RNF186	0.593825	0.0251559	bta-miR-375_RNF186
bta-miR-22-3p	IFFO1	0.657143	0.010662	bta-miR-22-3p_IFFO1
bta-miR-27b	SURF4	-0.714286	0.00410441	bta-miR-27b_SURF4
bta-miR-30a-5p	TTC8	0.682821	0.00711794	bta-miR-30a-5p_TTC8
bta-miR-769	FAM53C	0.573626	0.0319708	bta-miR-769_FAM53C
bta-miR-100	RAVER2	0.608791	0.0208566	bta-miR-100_RAVER2
bta-miR-22-3p	NT5M	0.67401	0.00821094	bta-miR-22-3p_NT5M
bta-miR-10b	ZNF558	0.564835	0.0353302	bta-miR-10b_ZNF558
bta-miR-125a	FAM73A	0.657143	0.010662	bta-miR-125a_FAM73A
bta-miR-27b	ZDBF2	0.658562	0.0104363	bta-miR-27b_ZDBF2
bta-miR-215	CCM2L	-0.540246	0.0461104	bta-miR-215_CCM2L
bta-miR-145	MFSD7	-0.70989	0.00445074	bta-miR-145_MFSD7
bta-miR-27b	GOLM1	-0.657143	0.010662	bta-miR-27b_GOLM1
bta-miR-193b	KCND3	0.718063	0.00382398	bta-miR-193b_KCND3
bta-miR-320a	ZNF484	-0.745875	0.00219161	bta-miR-320a_ZNF484
bta-miR-143	CNTNAP5	0.798786	0.000611559	bta-miR-143_CNTNAP5
bta-miR-378	TGM5	0.596848	0.0242381	bta-miR-378_TGM5
bta-miR-145	KYNU	-0.573626	0.0319708	bta-miR-145_KYNU
bta-miR-22-3p	SLC48A1	0.635165	0.0146579	bta-miR-22-3p_SLC48A1
bta-miR-193b	SLC23A2	-0.789879	0.000776763	bta-miR-193b_SLC23A2
bta-miR-145	GSG2	-0.577094	0.0307133	bta-miR-145_GSG2
bta-miR-143	FSHR	-0.563592	0.0358254	bta-miR-143_FSHR
bta-miR-27b	FAM134C	-0.6	0.0233084	bta-miR-27b_FAM134C
bta-miR-27b	PLEKHH2	0.762637	0.00151423	bta-miR-27b_PLEKHH2
bta-miR-143	CMTM5	0.777352	0.00106773	bta-miR-143_CMTM5
bta-miR-215	TFRC	0.551648	0.0408491	bta-miR-215_TFRC
bta-miR-375	GOLPH3	0.635165	0.0146579	bta-miR-375_GOLPH3
bta-miR-145	SRP9	-0.640264	0.0136428	bta-miR-145_SRP9
bta-miR-27b	SLC35F1	0.753306	0.00186677	bta-miR-27b_SLC35F1
bta-miR-27b	CEP112	0.661538	0.00997518	bta-miR-27b_CEP112
bta-miR-145	RBPMS	0.894505	1.57983e-05	bta-miR-145_RBPMS
bta-miR-27b	IFI44	-0.591209	0.0259708	bta-miR-27b_IFI44
bta-miR-30e-5p	SHFM1	-0.614374	0.019404	bta-miR-30e-5p_SHFM1
bta-miR-27b	CA10	0.629957	0.0157529	bta-miR-27b_CA10
bta-miR-30a-5p	ZNRF1	-0.613187	0.0197063	bta-miR-30a-5p_ZNRF1
bta-miR-30d	ZNRF1	-0.586813	0.0273844	bta-miR-30d_ZNRF1
bta-miR-27b	DDAH1	0.687226	0.00661568	bta-miR-27b_DDAH1
bta-miR-145	MBD2	-0.657143	0.010662	bta-miR-145_MBD2
bta-miR-143	MBLAC1	-0.745055	0.00223004	bta-miR-143_MBLAC1
bta-miR-193b	MBLAC1	-0.705495	0.00481956	bta-miR-193b_MBLAC1
bta-miR-145	H2AFX	-0.714286	0.00410441	bta-miR-145_H2AFX
bta-miR-143	FUT4	-0.604396	0.0220569	bta-miR-143_FUT4
bta-miR-143	RBM23	-0.582418	0.0288547	bta-miR-143_RBM23
bta-miR-125b	SLC26A6	0.591209	0.0259708	bta-miR-125b_SLC26A6
bta-miR-30a-5p	UBE2I	-0.624863	0.0168834	bta-miR-30a-5p_UBE2I
bta-miR-145	PTP4A2	-0.657143	0.010662	bta-miR-145_PTP4A2
bta-miR-193b	PTP4A2	-0.657143	0.010662	bta-miR-193b_PTP4A2
bta-miR-27b	TMEM167A	-0.665934	0.009323	bta-miR-27b_TMEM167A
bta-miR-143	HTR2B	0.79428	0.000691182	bta-miR-143_HTR2B
bta-miR-193b	MARVELD2	-0.617582	0.0186047	bta-miR-193b_MARVELD2
bta-miR-193b	SYNDIG1	0.612845	0.0197939	bta-miR-193b_SYNDIG1
bta-miR-10b	NR6A1	0.558856	0.0377594	bta-miR-10b_NR6A1
bta-miR-143	TMEM33	-0.696703	0.00562868	bta-miR-143_TMEM33
bta-miR-125a	MSRB3	0.679121	0.00756226	bta-miR-125a_MSRB3
bta-miR-125b	MSRB3	0.63956	0.0137796	bta-miR-125b_MSRB3
bta-miR-193b	TEN1	-0.638064	0.0140739	bta-miR-193b_TEN1
bta-miR-125a	PHOX2B	0.538637	0.0468907	bta-miR-125a_PHOX2B
bta-miR-145	CRKL	-0.687912	0.00654004	bta-miR-145_CRKL
bta-miR-193b	ARPC5	-0.820683	0.000322273	bta-miR-193b_ARPC5
bta-miR-125a	TMEM121	0.540033	0.0462127	bta-miR-125a_TMEM121
bta-miR-125b	TMEM121	0.588925	0.0266982	bta-miR-125b_TMEM121
bta-miR-100	C12orf75	0.745055	0.00223004	bta-miR-100_C12orf75
bta-miR-99a-5p	C12orf75	0.582418	0.0288547	bta-miR-99a-5p_C12orf75
bta-miR-99b	C12orf75	0.723077	0.00347529	bta-miR-99b_C12orf75
bta-miR-143	SCAMP4	-0.810989	0.00043221	bta-miR-143_SCAMP4
bta-miR-193b	C1orf122	-0.701099	0.00521186	bta-miR-193b_C1orf122
bta-miR-22-3p	CENPB	0.56044	0.0371045	bta-miR-22-3p_CENPB
bta-miR-145	ARF6	-0.723077	0.00347529	bta-miR-145_ARF6
bta-miR-2285f	CNR1	-0.557767	0.038215	bta-miR-2285f_CNR1
bta-miR-193b	SDHA	-0.604396	0.0220569	bta-miR-193b_SDHA
bta-miR-145	PHRF1	-0.643956	0.0129422	bta-miR-145_PHRF1
bta-miR-145	TRAM1L1	0.742268	0.00236463	bta-miR-145_TRAM1L1
bta-miR-100	ST6GALNAC4	-0.591209	0.0259708	bta-miR-100_ST6GALNAC4
bta-miR-99b	ST6GALNAC4	-0.665934	0.009323	bta-miR-99b_ST6GALNAC4
bta-miR-30a-5p	SOX4	-0.551648	0.0408491	bta-miR-30a-5p_SOX4
bta-miR-30a-5p	FRMPD1	0.56044	0.0371045	bta-miR-30a-5p_FRMPD1
bta-miR-193b	ZDHHC18	-0.784615	0.000890074	bta-miR-193b_ZDHHC18
bta-miR-193b	GAS1	0.750275	0.00199427	bta-miR-193b_GAS1
bta-miR-193b	MARCKSL1	-0.559473	0.0375034	bta-miR-193b_MARCKSL1
bta-miR-145	C14orf119	-0.727473	0.00319062	bta-miR-145_C14orf119
bta-miR-27b	C14orf119	-0.573626	0.0319708	bta-miR-27b_C14orf119
bta-miR-2285f	SPTSSB	-0.605728	0.0216876	bta-miR-2285f_SPTSSB
bta-miR-30a-5p	SPTSSB	0.603526	0.0223004	bta-miR-30a-5p_SPTSSB
bta-miR-125a	TNFRSF10D	-0.605728	0.0216876	bta-miR-125a_TNFRSF10D
bta-miR-125b	TNFRSF10D	-0.777535	0.00106294	bta-miR-125b_TNFRSF10D
bta-miR-3600	G0S2	0.573626	0.0319708	bta-miR-3600_G0S2
bta-miR-143	WBP5	0.908691	6.85537e-06	bta-miR-143_WBP5

## Sheet: Table S4B_JELN_HEmiRNA
Table S4B Predicted target genes for highly expressed miRNAs identfied in JELN
miRNA	gene	r	p	target
bta-miR-320a	TRMT10A	0.741758	0.00370131	bta-miR-320a_TRMT10A
bta-miR-30a-5p	MMD	-0.554945	0.0490045	bta-miR-30a-5p_MMD
novelmiR_13_21520934	HEBP2	-0.690618	0.00896452	novelmiR_13_21520934_HEBP2
bta-miR-22-3p	MED27	0.593407	0.0325244	bta-miR-22-3p_MED27
bta-miR-2285t	DYNC1LI2	0.653846	0.0153485	bta-miR-2285t_DYNC1LI2
bta-miR-125a	ATP10D	0.631868	0.020516	bta-miR-125a_ATP10D
novelmiR_10_33731080	ZFP1	0.616913	0.0247059	novelmiR_10_33731080_ZFP1
novelmiR_23_14116595	LRRC8C	0.627369	0.0217162	novelmiR_23_14116595_LRRC8C
novelmiR_10_33731080	ASH2L	0.642382	0.0179043	novelmiR_10_33731080_ASH2L
bta-miR-423-5p	HIBADH	0.620879	0.0235382	bta-miR-423-5p_HIBADH
bta-miR-27b	PLEKHA3	-0.56044	0.0463459	bta-miR-27b_PLEKHA3
bta-miR-146a	NDUFAF7	-0.629987	0.0210117	bta-miR-146a_NDUFAF7
bta-miR-146b	NDUFAF7	-0.751032	0.00308664	bta-miR-146b_NDUFAF7
bta-miR-125a	LECT2	0.615235	0.0252125	bta-miR-125a_LECT2
novelmiR_13_21520934	KCTD12	-0.591983	0.0330497	novelmiR_13_21520934_KCTD12
bta-miR-30d	TNXB	-0.626374	0.0219886	bta-miR-30d_TNXB
bta-miR-30a-5p	TNXB	-0.571429	0.0413423	bta-miR-30a-5p_TNXB
bta-miR-320a	LZTFL1	0.604396	0.0286727	bta-miR-320a_LZTFL1
bta-miR-2285t	CDK17	0.686813	0.0095095	bta-miR-2285t_CDK17
bta-miR-320a	CDK13	0.649244	0.0163392	bta-miR-320a_CDK13
bta-miR-320a	CCL28	0.598901	0.0305541	bta-miR-320a_CCL28
novelmiR_23_14116595	JMJD1C	0.655629	0.0149771	novelmiR_23_14116595_JMJD1C
bta-miR-320a	PHF1	0.576923	0.0389926	bta-miR-320a_PHF1
bta-miR-2285f	STC1	0.598901	0.0305541	bta-miR-2285f_STC1
novelmiR_10_33731080	STC1	0.633021	0.0202166	novelmiR_10_33731080_STC1
bta-miR-320a	CMTM8	0.734526	0.00424314	bta-miR-320a_CMTM8
bta-miR-22-3p	MS4A10	-0.667592	0.0126567	bta-miR-22-3p_MS4A10
bta-miR-143	LUM	-0.565934	0.0437926	bta-miR-143_LUM
novelmiR_22_13887295	CXXC4	0.664879	0.0131574	novelmiR_22_13887295_CXXC4
novelmiR_10_33731080	TXLNG	0.655629	0.0149771	novelmiR_10_33731080_TXLNG
bta-miR-27b	SPRY2	0.554945	0.0490045	bta-miR-27b_SPRY2
bta-miR-320a	SNX10	-0.730769	0.00454773	bta-miR-320a_SNX10
bta-miR-320a	TIMM8B	0.582418	0.0367413	bta-miR-320a_TIMM8B
bta-miR-143	MFSD2B	-0.686813	0.0095095	bta-miR-143_MFSD2B
bta-miR-27b	MARCKS	0.554945	0.0490045	bta-miR-27b_MARCKS
bta-miR-22-3p	ADRB2	-0.58597	0.0353369	bta-miR-22-3p_ADRB2
novelmiR_10_33731080	LAS1L	0.559545	0.0467714	novelmiR_10_33731080_LAS1L
bta-miR-30d	GFPT2	-0.561211	0.0459811	bta-miR-30d_GFPT2
bta-miR-146a	SNX15	0.587912	0.0345861	bta-miR-146a_SNX15
novelmiR_10_33731080	C6orf89	0.666933	0.012777	novelmiR_10_33731080_C6orf89
bta-miR-30e-5p	SCN9A	-0.571429	0.0413423	bta-miR-30e-5p_SCN9A
bta-miR-30d	SCN9A	-0.703297	0.00731857	bta-miR-30d_SCN9A
bta-miR-30a-5p	SCN9A	-0.620879	0.0235382	bta-miR-30a-5p_SCN9A
bta-miR-10a	ELOVL2	0.650085	0.0161547	bta-miR-10a_ELOVL2
bta-miR-125a	GLDN	-0.731233	0.00450922	bta-miR-125a_GLDN
bta-miR-22-3p	GLDN	0.725565	0.00499721	bta-miR-22-3p_GLDN
bta-miR-192	FUT11	-0.725275	0.00502324	bta-miR-192_FUT11
bta-miR-423-5p	SARM1	-0.631868	0.020516	bta-miR-423-5p_SARM1
bta-miR-2285f	TRAF3IP3	0.604396	0.0286727	bta-miR-2285f_TRAF3IP3
bta-miR-22-3p	LRCH1	0.604396	0.0286727	bta-miR-22-3p_LRCH1
bta-miR-146a	CUTC	-0.664835	0.0131656	bta-miR-146a_CUTC
bta-miR-320a	CUTC	0.730769	0.00454773	bta-miR-320a_CUTC
bta-miR-146b	CUTC	-0.71978	0.00553612	bta-miR-146b_CUTC
bta-miR-2285f	TCERG1	0.637363	0.0191181	bta-miR-2285f_TCERG1
bta-miR-10b	RNF215	-0.659341	0.0142256	bta-miR-10b_RNF215
bta-miR-186	RHBDF2	0.747253	0.00332674	bta-miR-186_RHBDF2
bta-miR-146a	ZKSCAN4	-0.796703	0.00111365	bta-miR-146a_ZKSCAN4
bta-miR-146b	ZKSCAN4	-0.802198	0.000968779	bta-miR-146b_ZKSCAN4
bta-miR-10b	CYP39A1	-0.569464	0.0422067	bta-miR-10b_CYP39A1
bta-miR-2285i	POMK	0.60989	0.0268778	bta-miR-2285i_POMK
bta-miR-146b	TARDBP	-0.626374	0.0219886	bta-miR-146b_TARDBP
bta-miR-10b	ITGB8	-0.591169	0.0333528	bta-miR-10b_ITGB8
bta-miR-320a	SCCPDH	0.651995	0.0157414	bta-miR-320a_SCCPDH
novelmiR_13_21520934	FAM120C	0.567869	0.042918	novelmiR_13_21520934_FAM120C
bta-miR-30d	KIAA0408	-0.574966	0.0398181	bta-miR-30d_KIAA0408
novelmiR_23_14116595	UBP1	0.582153	0.0368474	novelmiR_23_14116595_UBP1
bta-miR-143	UBE2D4	-0.585644	0.0354641	bta-miR-143_UBE2D4
bta-miR-378	PLEKHG2	-0.554945	0.0490045	bta-miR-378_PLEKHG2
novelmiR_10_33731080	ANKRD10	0.610413	0.0267114	novelmiR_10_33731080_ANKRD10
bta-miR-320a	PAPOLA	0.653846	0.0153485	bta-miR-320a_PAPOLA
bta-miR-143	CHST10	-0.807692	0.00083916	bta-miR-143_CHST10
bta-miR-10b	SLC5A7	-0.621734	0.023292	bta-miR-10b_SLC5A7
novelmiR_10_33731080	CNOT6L	0.570849	0.0415958	novelmiR_10_33731080_CNOT6L
novelmiR_10_33731080	ZBTB37	0.730108	0.00460303	novelmiR_10_33731080_ZBTB37
bta-miR-30e-5p	SOCS1	0.629987	0.0210117	bta-miR-30e-5p_SOCS1
bta-miR-30d	SOCS1	0.629987	0.0210117	bta-miR-30d_SOCS1
bta-miR-30a-5p	SOCS1	0.627236	0.0217525	bta-miR-30a-5p_SOCS1
bta-miR-125a	SLITRK6	0.593407	0.0325244	bta-miR-125a_SLITRK6
bta-miR-2285f	PRRC2B	0.620879	0.0235382	bta-miR-2285f_PRRC2B
bta-miR-143	MSI2	-0.771353	0.0020165	bta-miR-143_MSI2
bta-miR-146a	RHOBTB3	-0.747253	0.00332674	bta-miR-146a_RHOBTB3
bta-miR-146b	RHOBTB3	-0.862637	0.000147448	bta-miR-146b_RHOBTB3
bta-miR-10b	NPAS3	-0.631482	0.0206171	bta-miR-10b_NPAS3
bta-miR-2285k	DYNLT1	-0.653846	0.0153485	bta-miR-2285k_DYNLT1
novelmiR_10_33731080	TPT1	0.621717	0.0232968	novelmiR_10_33731080_TPT1
bta-miR-125a	OLR1	-0.712391	0.00628824	bta-miR-125a_OLR1
novelmiR_13_21520934	DUSP6	-0.574594	0.0399763	novelmiR_13_21520934_DUSP6
bta-miR-191	RDX	-0.554945	0.0490045	bta-miR-191_RDX
bta-miR-2285f	THUMPD2	0.701514	0.00753486	bta-miR-2285f_THUMPD2
bta-miR-27b	GRB2	0.554945	0.0490045	bta-miR-27b_GRB2
bta-miR-22-3p	MTHFD2	0.582418	0.0367413	bta-miR-22-3p_MTHFD2
bta-miR-143	AFAP1L2	-0.648352	0.0165367	bta-miR-143_AFAP1L2
bta-miR-2285t	AFAP1L2	0.659341	0.0142256	bta-miR-2285t_AFAP1L2
bta-miR-30a-5p	HIRIP3	-0.592289	0.0329364	bta-miR-30a-5p_HIRIP3
bta-miR-423-5p	C16orf70	-0.565934	0.0437926	bta-miR-423-5p_C16orf70
bta-miR-2285f	CRADD	0.587912	0.0345861	bta-miR-2285f_CRADD
bta-miR-2285f	SNAPC5	0.714286	0.00608831	bta-miR-2285f_SNAPC5
bta-miR-146a	IL10RA	0.565934	0.0437926	bta-miR-146a_IL10RA
bta-miR-27b	VRK3	0.643742	0.0175856	bta-miR-27b_VRK3
bta-miR-30d	DLGAP1	-0.581738	0.0370147	bta-miR-30d_DLGAP1
bta-miR-30a-5p	DLGAP1	-0.595588	0.0317312	bta-miR-30a-5p_DLGAP1
bta-miR-320a	CLK1	0.60989	0.0268778	bta-miR-320a_CLK1
bta-miR-10b	RPRD1A	-0.66575	0.012995	bta-miR-10b_RPRD1A
bta-miR-30e-5p	RPRD1A	-0.651995	0.0157414	bta-miR-30e-5p_RPRD1A
bta-miR-30d	RPRD1A	-0.563962	0.044697	bta-miR-30d_RPRD1A
bta-miR-30a-5p	RPRD1A	-0.605228	0.0283954	bta-miR-30a-5p_RPRD1A
bta-miR-320a	RPRD1A	0.709767	0.0065733	bta-miR-320a_RPRD1A
bta-miR-150	HOXC9	0.69242	0.00871495	bta-miR-150_HOXC9
bta-miR-146a	LITAF	0.642857	0.0177925	bta-miR-146a_LITAF
bta-miR-30e-5p	CCDC43	-0.60989	0.0268778	bta-miR-30e-5p_CCDC43
bta-miR-30a-5p	CCDC43	-0.604396	0.0286727	bta-miR-30a-5p_CCDC43
bta-miR-10b	MDGA2	-0.559231	0.0469217	bta-miR-10b_MDGA2
bta-miR-375	CNGB1	0.56194	0.0456385	bta-miR-375_CNGB1
bta-miR-2285f	PARP6	0.56044	0.0463459	bta-miR-2285f_PARP6
bta-miR-320a	FUS	0.791209	0.00127502	bta-miR-320a_FUS
bta-miR-146b	FAM219B	-0.582418	0.0367413	bta-miR-146b_FAM219B
novelmiR_13_21520934	RSPH3	0.651944	0.0157524	novelmiR_13_21520934_RSPH3
novelmiR_10_33731080	RSPH3	0.853448	0.000206671	novelmiR_10_33731080_RSPH3
bta-miR-125a	MAT1A	0.614123	0.0255527	bta-miR-125a_MAT1A
bta-miR-143	APOBEC2	-0.642498	0.0178768	bta-miR-143_APOBEC2
bta-miR-192	FSD1	0.57816	0.0384771	bta-miR-192_FSD1
bta-miR-2285f	ZCCHC8	0.664835	0.0131656	bta-miR-2285f_ZCCHC8
bta-miR-2285i	ZCCHC8	0.653846	0.0153485	bta-miR-2285i_ZCCHC8
bta-miR-320a	DNAJB7	0.873626	9.5289e-05	bta-miR-320a_DNAJB7
bta-miR-125a	NEDD9	0.571429	0.0413423	bta-miR-125a_NEDD9
bta-miR-146a	VSTM4	-0.569464	0.0422067	bta-miR-146a_VSTM4
bta-miR-146b	VSTM4	-0.698763	0.00787811	bta-miR-146b_VSTM4
bta-miR-146a	CD180	0.654746	0.0151602	bta-miR-146a_CD180
bta-miR-146b	CD180	0.643742	0.0175856	bta-miR-146b_CD180
bta-miR-10b	IGDCC4	-0.58597	0.0353369	bta-miR-10b_IGDCC4
bta-miR-10b	MTF1	0.593407	0.0325244	bta-miR-10b_MTF1
bta-miR-320a	PDSS1	0.621734	0.023292	bta-miR-320a_PDSS1
bta-miR-320a	GTPBP8	0.708791	0.00668178	bta-miR-320a_GTPBP8
bta-miR-30e-5p	RHEBL1	0.589226	0.0340847	bta-miR-30e-5p_RHEBL1
bta-miR-30e-5p	P4HA3	0.67033	0.0121662	bta-miR-30e-5p_P4HA3
bta-miR-30a-5p	P4HA3	0.576923	0.0389926	bta-miR-30a-5p_P4HA3
bta-miR-769	ERRFI1	-0.588721	0.0342766	bta-miR-769_ERRFI1
bta-miR-320a	METTL17	0.725275	0.00502324	bta-miR-320a_METTL17
bta-miR-2285t	ARCN1	0.67033	0.0121662	bta-miR-2285t_ARCN1
bta-miR-30e-5p	PPP1R2	-0.554945	0.0490045	bta-miR-30e-5p_PPP1R2
novelmiR_13_21520934	PABPN1	0.662994	0.013514	novelmiR_13_21520934_PABPN1
novelmiR_10_33731080	PABPN1	0.723453	0.00518909	novelmiR_10_33731080_PABPN1
bta-miR-143	FAM117A	-0.736264	0.00410771	bta-miR-143_FAM117A
bta-miR-2285t	SI	0.571429	0.0413423	bta-miR-2285t_SI
bta-miR-320a	ZNF3	0.813187	0.000723608	bta-miR-320a_ZNF3
bta-miR-423-5p	BLOC1S3	-0.713501	0.00617046	bta-miR-423-5p_BLOC1S3
bta-miR-99a-5p	FGFR3	0.576923	0.0389926	bta-miR-99a-5p_FGFR3
bta-miR-2285t	GUCA2A	0.637363	0.0191181	bta-miR-2285t_GUCA2A
bta-miR-10b	CEP170	-0.637363	0.0191181	bta-miR-10b_CEP170
bta-miR-146a	ADORA2B	0.602476	0.0293199	bta-miR-146a_ADORA2B
bta-miR-146b	ADORA2B	0.588721	0.0342766	bta-miR-146b_ADORA2B
bta-miR-30e-5p	ERLIN1	-0.714286	0.00608831	bta-miR-30e-5p_ERLIN1
bta-miR-125a	ITGA8	-0.840659	0.000319071	bta-miR-125a_ITGA8
bta-miR-423-5p	ITFG2	-0.552958	0.0499924	bta-miR-423-5p_ITFG2
novelmiR_13_21520934	IGF2BP2	0.585644	0.0354641	novelmiR_13_21520934_IGF2BP2
bta-miR-2285f	PUS7	0.653846	0.0153485	bta-miR-2285f_PUS7
bta-miR-30e-5p	HIBCH	-0.67033	0.0121662	bta-miR-30e-5p_HIBCH
bta-miR-3600	RILPL2	0.668501	0.0124922	bta-miR-3600_RILPL2
bta-miR-30d	GNPDA1	0.640991	0.0182347	bta-miR-30d_GNPDA1
bta-miR-30a-5p	GNPDA1	0.569464	0.0422067	bta-miR-30a-5p_GNPDA1
novelmiR_13_21520934	STAT1	-0.651944	0.0157524	novelmiR_13_21520934_STAT1
bta-miR-769	STAT1	-0.56044	0.0463459	bta-miR-769_STAT1
bta-miR-125a	DAPP1	0.56044	0.0463459	bta-miR-125a_DAPP1
bta-miR-320a	PRIM2	0.572215	0.0409998	bta-miR-320a_PRIM2
bta-miR-423-5p	PARVG	-0.637363	0.0191181	bta-miR-423-5p_PARVG
novelmiR_10_33731080	HOXA2	-0.69148	0.00884442	novelmiR_10_33731080_HOXA2
bta-miR-320a	CCDC68	0.567095	0.0432663	bta-miR-320a_CCDC68
bta-miR-125a	RBM7	0.554945	0.0490045	bta-miR-125a_RBM7
bta-miR-125a	ENPEP	0.571429	0.0413423	bta-miR-125a_ENPEP
novelmiR_13_21520934	FBXL20	0.685093	0.00976392	novelmiR_13_21520934_FBXL20
novelmiR_10_33731080	FBXL20	0.808232	0.000827203	novelmiR_10_33731080_FBXL20
bta-miR-30e-5p	SOCS3	0.723522	0.00518269	bta-miR-30e-5p_SOCS3
bta-miR-30a-5p	SOCS3	0.569464	0.0422067	bta-miR-30a-5p_SOCS3
bta-miR-423-5p	SOCS3	-0.671252	0.0120042	bta-miR-423-5p_SOCS3
novelmiR_13_21520934	MX2	-0.574594	0.0399763	novelmiR_13_21520934_MX2
bta-miR-125a	TMEM161B	0.714286	0.00608831	bta-miR-125a_TMEM161B
bta-miR-30d	SYNGR3	-0.561563	0.0458156	bta-miR-30d_SYNGR3
bta-miR-1468	NFIC	-0.74553	0.00344085	bta-miR-1468_NFIC
bta-miR-2285f	SRSF6	0.626374	0.0219886	bta-miR-2285f_SRSF6
bta-miR-191	ATF3	0.643742	0.0175856	bta-miR-191_ATF3
bta-miR-2285t	KLHL1	0.649129	0.0163645	bta-miR-2285t_KLHL1
bta-miR-192	TCF3	-0.648352	0.0165367	bta-miR-192_TCF3
bta-miR-320a	CCDC17	0.697802	0.00800072	bta-miR-320a_CCDC17
bta-miR-320a	DHX15	0.631868	0.020516	bta-miR-320a_DHX15
bta-miR-423-5p	YPEL3	-0.598901	0.0305541	bta-miR-423-5p_YPEL3
novelmiR_10_33731080	FAR1	0.700845	0.00761726	novelmiR_10_33731080_FAR1
bta-miR-30e-5p	SH2B3	0.598901	0.0305541	bta-miR-30e-5p_SH2B3
bta-miR-30d	SH2B3	0.565934	0.0437926	bta-miR-30d_SH2B3
bta-miR-30a-5p	SH2B3	0.571429	0.0413423	bta-miR-30a-5p_SH2B3
bta-miR-2285f	ALDH1A3	0.626374	0.0219886	bta-miR-2285f_ALDH1A3
novelmiR_10_33731080	FAM210A	0.578092	0.0385057	novelmiR_10_33731080_FAM210A
bta-miR-10b	CADM2	-0.552958	0.0499924	bta-miR-10b_CADM2
bta-miR-22-3p	FBLN7	-0.657445	0.0146057	bta-miR-22-3p_FBLN7
bta-miR-125a	CERKL	0.567495	0.043086	bta-miR-125a_CERKL
bta-miR-10b	NR5A2	0.615385	0.0251671	bta-miR-10b_NR5A2
bta-miR-125a	MTRF1L	0.659341	0.0142256	bta-miR-125a_MTRF1L
bta-miR-150	KLKB1	-0.555108	0.0489241	bta-miR-150_KLKB1
bta-miR-320a	RASA1	0.593407	0.0325244	bta-miR-320a_RASA1
bta-miR-30d	PGP	0.61073	0.0266111	bta-miR-30d_PGP
bta-miR-423-5p	TRIM35	-0.591472	0.0332397	bta-miR-423-5p_TRIM35
bta-miR-2285t	EMC2	0.664835	0.0131656	bta-miR-2285t_EMC2
bta-miR-125a	SLC35G1	0.620879	0.0235382	bta-miR-125a_SLC35G1
bta-miR-125b	SLC35G1	0.582418	0.0367413	bta-miR-125b_SLC35G1
novelmiR_10_33731080	COL8A2	-0.629755	0.0210734	novelmiR_10_33731080_COL8A2
bta-miR-423-5p	RAB7A	-0.58597	0.0353369	bta-miR-423-5p_RAB7A
bta-miR-2285f	FBXO36	0.586779	0.0350227	bta-miR-2285f_FBXO36
bta-miR-146a	FBXO36	-0.647385	0.0167526	bta-miR-146a_FBXO36
bta-miR-146b	FBXO36	-0.73003	0.00460957	bta-miR-146b_FBXO36
bta-miR-125a	KCNK16	0.561563	0.0458156	bta-miR-125a_KCNK16
bta-miR-146b	PPAT	-0.659341	0.0142256	bta-miR-146b_PPAT
bta-miR-192	BRD3	-0.653846	0.0153485	bta-miR-192_BRD3
bta-miR-22-3p	ZNF365	0.586779	0.0350227	bta-miR-22-3p_ZNF365
bta-miR-320a	CDKN2D	0.583219	0.0364209	bta-miR-320a_CDKN2D
bta-miR-150	MYL6	-0.56044	0.0463459	bta-miR-150_MYL6
bta-miR-2285t	MYL6	0.67033	0.0121662	bta-miR-2285t_MYL6
bta-miR-2285t	TMEM181	0.598901	0.0305541	bta-miR-2285t_TMEM181
novelmiR_13_21520934	SEPHS2	-0.563545	0.0448902	novelmiR_13_21520934_SEPHS2
novelmiR_22_13887295	SEPHS2	-0.565197	0.0441289	novelmiR_22_13887295_SEPHS2
novelmiR_10_33731080	NKAP	0.628233	0.0214819	novelmiR_10_33731080_NKAP
bta-miR-2285f	KCNQ1	0.561211	0.0459811	bta-miR-2285f_KCNQ1
novelmiR_13_21520934	RAB8B	-0.602219	0.0294075	novelmiR_13_21520934_RAB8B
bta-miR-125a	SIGIRR	0.646493	0.0169538	bta-miR-125a_SIGIRR
bta-miR-3600	NINJ1	0.587912	0.0345861	bta-miR-3600_NINJ1
novelmiR_13_21520934	STX11	-0.706374	0.00695648	novelmiR_13_21520934_STX11
bta-miR-125a	TRIM68	0.563962	0.044697	bta-miR-125a_TRIM68
bta-miR-151-3p	CLASP2	-0.60989	0.0268778	bta-miR-151-3p_CLASP2
bta-miR-1468	CCDC175	0.556372	0.0483039	bta-miR-1468_CCDC175
bta-miR-10b	CPXM1	-0.561211	0.0459811	bta-miR-10b_CPXM1
bta-miR-125a	PDE7A	0.60989	0.0268778	bta-miR-125a_PDE7A
bta-miR-125a	SLC25A15	0.659341	0.0142256	bta-miR-125a_SLC25A15
bta-miR-423-5p	CPQ	0.566713	0.043439	bta-miR-423-5p_CPQ
bta-miR-30d	FAM110B	-0.833563	0.00039967	bta-miR-30d_FAM110B
bta-miR-30a-5p	FAM110B	-0.789547	0.00132728	bta-miR-30a-5p_FAM110B
bta-miR-125a	ATP8B4	0.604396	0.0286727	bta-miR-125a_ATP8B4
bta-miR-10a	PDE4A	-0.582418	0.0367413	bta-miR-10a_PDE4A
bta-miR-2285t	BCKDHB	0.67033	0.0121662	bta-miR-2285t_BCKDHB
bta-miR-769	CPT1C	0.580468	0.0375289	bta-miR-769_CPT1C
bta-miR-143	HOXA5	-0.662999	0.0135129	bta-miR-143_HOXA5
novelmiR_10_33731080	CYP26B1	0.633892	0.0199925	novelmiR_10_33731080_CYP26B1
bta-miR-423-5p	MLKL	-0.620879	0.0235382	bta-miR-423-5p_MLKL
bta-miR-10b	PRR15L	0.582418	0.0367413	bta-miR-10b_PRR15L
bta-miR-146b	ZFC3H1	-0.571429	0.0413423	bta-miR-146b_ZFC3H1
bta-miR-22-3p	IFNG	0.736264	0.00410771	bta-miR-22-3p_IFNG
bta-miR-423-5p	ZSWIM8	-0.862637	0.000147448	bta-miR-423-5p_ZSWIM8
bta-miR-145	PGAM1	-0.571429	0.0413423	bta-miR-145_PGAM1
bta-miR-125a	HOGA1	-0.553721	0.0496113	bta-miR-125a_HOGA1
bta-miR-423-5p	BRF1	-0.626374	0.0219886	bta-miR-423-5p_BRF1
bta-miR-30e-5p	FAM49A	0.703297	0.00731857	bta-miR-30e-5p_FAM49A
bta-miR-30d	FAM49A	0.60989	0.0268778	bta-miR-30d_FAM49A
bta-miR-30a-5p	FAM49A	0.686813	0.0095095	bta-miR-30a-5p_FAM49A
bta-miR-125a	TRIAP1	0.725275	0.00502324	bta-miR-125a_TRIAP1
bta-miR-769	DKK2	0.582418	0.0367413	bta-miR-769_DKK2
bta-miR-2285f	IQCB1	0.752747	0.00298223	bta-miR-2285f_IQCB1
bta-miR-320a	PSPH	-0.707016	0.00688271	bta-miR-320a_PSPH
bta-miR-125a	HUS1	0.615385	0.0251671	bta-miR-125a_HUS1
bta-miR-320a	HDAC6	0.642857	0.0177925	bta-miR-320a_HDAC6
bta-miR-320a	RBMXL1	0.56044	0.0463459	bta-miR-320a_RBMXL1
bta-miR-2285f	ZNF248	0.708791	0.00668178	bta-miR-2285f_ZNF248
bta-miR-423-5p	TMEM38A	0.621734	0.023292	bta-miR-423-5p_TMEM38A
bta-miR-145	SNX8	-0.757579	0.00270279	bta-miR-145_SNX8
bta-miR-30e-5p	SNX8	0.652895	0.0155495	bta-miR-30e-5p_SNX8
bta-miR-125a	RHOQ	-0.791209	0.00127502	bta-miR-125a_RHOQ
novelmiR_10_33731080	MIOS	0.554656	0.0491474	novelmiR_10_33731080_MIOS
novelmiR_23_14116595	MIOS	0.554656	0.0491474	novelmiR_23_14116595_MIOS
bta-miR-186	ACTR6	-0.687759	0.00937181	bta-miR-186_ACTR6
bta-miR-146a	HNRNPD	-0.615385	0.0251671	bta-miR-146a_HNRNPD
bta-miR-146b	HNRNPD	-0.730769	0.00454773	bta-miR-146b_HNRNPD
bta-miR-145	PSAT1	-0.675824	0.0112252	bta-miR-145_PSAT1
bta-miR-27b	KL	-0.848488	0.000245715	bta-miR-27b_KL
novelmiR_23_14116595	UBN2	0.8591	0.000168377	novelmiR_23_14116595_UBN2
bta-miR-378	ARMC10	0.605228	0.0283954	bta-miR-378_ARMC10
bta-miR-2285t	ARMC10	0.707016	0.00688271	bta-miR-2285t_ARMC10
bta-miR-10b	ST7L	-0.631868	0.020516	bta-miR-10b_ST7L
bta-miR-320a	EIF2AK4	0.708791	0.00668178	bta-miR-320a_EIF2AK4
bta-miR-146a	KANK4	-0.697802	0.00800072	bta-miR-146a_KANK4
bta-miR-146b	KANK4	-0.67033	0.0121662	bta-miR-146b_KANK4
novelmiR_23_14116595	PRKAB2	0.610413	0.0267114	novelmiR_23_14116595_PRKAB2
bta-miR-10b	E2F2	0.752747	0.00298223	bta-miR-10b_E2F2
novelmiR_13_21520934	HNMT	-0.646419	0.0169706	novelmiR_13_21520934_HNMT
novelmiR_10_33731080	HNMT	-0.638673	0.0187955	novelmiR_10_33731080_HNMT
bta-miR-3600	EEF1A1	0.56044	0.0463459	bta-miR-3600_EEF1A1
bta-miR-30d	SNAI1	0.651995	0.0157414	bta-miR-30d_SNAI1
bta-miR-30a-5p	SNAI1	0.577717	0.0386612	bta-miR-30a-5p_SNAI1
bta-miR-30d	HLX	-0.728282	0.00475847	bta-miR-30d_HLX
bta-miR-30a-5p	HLX	-0.667592	0.0126567	bta-miR-30a-5p_HLX
bta-miR-143	CAMTA1	-0.57025	0.0418593	bta-miR-143_CAMTA1
bta-miR-2285t	NDUFA12	0.736264	0.00410771	bta-miR-2285t_NDUFA12
bta-miR-423-5p	ZBTB2	-0.707016	0.00688271	bta-miR-423-5p_ZBTB2
bta-miR-30d	ENOPH1	0.60989	0.0268778	bta-miR-30d_ENOPH1
bta-miR-125b	TRAPPC6B	0.582418	0.0367413	bta-miR-125b_TRAPPC6B
bta-miR-2285f	MCM6	0.55846	0.0472915	bta-miR-2285f_MCM6
bta-miR-27b	FAM193B	0.593407	0.0325244	bta-miR-27b_FAM193B
bta-miR-423-5p	CD74	-0.620879	0.0235382	bta-miR-423-5p_CD74
bta-miR-423-5p	SGSH	-0.708791	0.00668178	bta-miR-423-5p_SGSH
bta-miR-2285f	DSCC1	0.576923	0.0389926	bta-miR-2285f_DSCC1
bta-miR-143	BNIPL	0.654746	0.0151602	bta-miR-143_BNIPL
bta-miR-22-3p	PHKA2	0.569464	0.0422067	bta-miR-22-3p_PHKA2
bta-miR-146a	PCDHB16	-0.580119	0.0376712	bta-miR-146a_PCDHB16
bta-miR-146b	PCDHB16	-0.569069	0.0423819	bta-miR-146b_PCDHB16
bta-miR-30e-5p	NUS1	-0.642857	0.0177925	bta-miR-30e-5p_NUS1
bta-miR-769	NUS1	0.587912	0.0345861	bta-miR-769_NUS1
bta-miR-22-3p	NUS1	-0.565934	0.0437926	bta-miR-22-3p_NUS1
bta-miR-125a	ELOVL4	-0.606669	0.0279197	bta-miR-125a_ELOVL4
bta-miR-375	KRT12	0.66116	0.0138678	bta-miR-375_KRT12
bta-miR-125a	RAPGEF5	0.791209	0.00127502	bta-miR-125a_RAPGEF5
bta-miR-30d	COL9A3	-0.733799	0.0043008	bta-miR-30d_COL9A3
bta-miR-30a-5p	COL9A3	-0.606902	0.0278434	bta-miR-30a-5p_COL9A3
bta-miR-125a	ZNF385A	-0.636366	0.0193662	bta-miR-125a_ZNF385A
bta-miR-423-5p	ERAL1	-0.561211	0.0459811	bta-miR-423-5p_ERAL1
novelmiR_10_33731080	GIGYF1	0.74606	0.00340541	novelmiR_10_33731080_GIGYF1
bta-miR-1468	MEOX1	-0.598901	0.0305541	bta-miR-1468_MEOX1
bta-miR-27b	FOXJ3	0.587912	0.0345861	bta-miR-27b_FOXJ3
bta-miR-423-5p	KCTD13	-0.671252	0.0120042	bta-miR-423-5p_KCTD13
bta-miR-320a	FAM169A	0.593407	0.0325244	bta-miR-320a_FAM169A
novelmiR_13_21520934	HHIP	0.55802	0.0475037	novelmiR_13_21520934_HHIP
novelmiR_10_33731080	HHIP	0.582153	0.0368474	novelmiR_10_33731080_HHIP
novelmiR_23_14116595	HHIP	0.582153	0.0368474	novelmiR_23_14116595_HHIP
bta-miR-146a	ZNF32	-0.654746	0.0151602	bta-miR-146a_ZNF32
bta-miR-146b	ZNF32	-0.767539	0.00219108	bta-miR-146b_ZNF32
bta-miR-2285f	CEP57	0.565934	0.0437926	bta-miR-2285f_CEP57
bta-miR-125a	CCDC142	0.587912	0.0345861	bta-miR-125a_CCDC142
bta-miR-125b	ABHD6	0.565934	0.0437926	bta-miR-125b_ABHD6
bta-miR-320a	CEP68	0.692308	0.00873032	bta-miR-320a_CEP68
bta-miR-146a	SNX22	0.602476	0.0293199	bta-miR-146a_SNX22
bta-miR-10b	AK7	-0.560782	0.0461837	bta-miR-10b_AK7
bta-miR-3600	FABP2	-0.648352	0.0165367	bta-miR-3600_FABP2
bta-miR-192	PABPC4	-0.565934	0.0437926	bta-miR-192_PABPC4
bta-miR-2285t	AK3	0.604396	0.0286727	bta-miR-2285t_AK3
bta-miR-143	SH3TC2	-0.596974	0.0312348	bta-miR-143_SH3TC2
bta-miR-125a	GALNT5	0.604396	0.0286727	bta-miR-125a_GALNT5
novelmiR_22_13887295	FAM180A	-0.561365	0.0459084	novelmiR_22_13887295_FAM180A
bta-miR-146a	CBLN4	-0.626374	0.0219886	bta-miR-146a_CBLN4
bta-miR-146b	CBLN4	-0.60989	0.0268778	bta-miR-146b_CBLN4
bta-miR-769	PPARD	-0.802198	0.000968779	bta-miR-769_PPARD
bta-miR-320a	KITLG	0.675824	0.0112252	bta-miR-320a_KITLG
novelmiR_13_21520934	CEBPG	-0.668518	0.0124891	novelmiR_13_21520934_CEBPG
bta-miR-30e-5p	GABRB1	-0.579631	0.0378708	bta-miR-30e-5p_GABRB1
bta-miR-10a	F11R	0.571429	0.0413423	bta-miR-10a_F11R
novelmiR_13_21520934	GLIS1	0.637122	0.0191779	novelmiR_13_21520934_GLIS1
novelmiR_10_33731080	ACVR2B	0.599109	0.0304813	novelmiR_10_33731080_ACVR2B
bta-miR-30e-5p	SEMA3A	-0.604396	0.0286727	bta-miR-30e-5p_SEMA3A
bta-miR-30d	SEMA3A	-0.686813	0.0095095	bta-miR-30d_SEMA3A
bta-miR-30a-5p	SEMA3A	-0.71978	0.00553612	bta-miR-30a-5p_SEMA3A
bta-miR-10b	AREG	0.78022	0.0016525	bta-miR-10b_AREG
bta-miR-2285i	PCDH8	0.707992	0.00677171	bta-miR-2285i_PCDH8
bta-miR-2285k	PCDH8	0.57576	0.0394818	bta-miR-2285k_PCDH8
bta-miR-10b	SKA1	0.58597	0.0353369	bta-miR-10b_SKA1
bta-miR-22-3p	SLC1A3	-0.620879	0.0235382	bta-miR-22-3p_SLC1A3
novelmiR_13_21520934	R3HDM2	0.745868	0.00341826	novelmiR_13_21520934_R3HDM2
novelmiR_10_33731080	R3HDM2	0.644325	0.0174502	novelmiR_10_33731080_R3HDM2
bta-miR-146a	SLC15A3	0.631868	0.020516	bta-miR-146a_SLC15A3
bta-miR-125a	RASL10B	0.581269	0.0372038	bta-miR-125a_RASL10B
bta-miR-125a	USP45	0.624485	0.0225125	bta-miR-125a_USP45
bta-miR-320a	CDK5RAP1	0.626374	0.0219886	bta-miR-320a_CDK5RAP1
bta-miR-143	PLB1	-0.615385	0.0251671	bta-miR-143_PLB1
bta-miR-145	DENND4B	-0.664835	0.0131656	bta-miR-145_DENND4B
bta-miR-22-3p	CTSZ	0.703297	0.00731857	bta-miR-22-3p_CTSZ
bta-miR-192	RANGRF	-0.635489	0.0195866	bta-miR-192_RANGRF
bta-miR-30e-5p	SPRYD7	-0.563962	0.044697	bta-miR-30e-5p_SPRYD7
bta-miR-125a	TRIM47	-0.646493	0.0169538	bta-miR-125a_TRIM47
novelmiR_10_33731080	PUM1	0.610413	0.0267114	novelmiR_10_33731080_PUM1
bta-miR-125a	RNPC3	0.708791	0.00668178	bta-miR-125a_RNPC3
bta-miR-22-3p	NYAP2	0.637672	0.0190415	bta-miR-22-3p_NYAP2
bta-miR-192	RNMTL1	-0.660248	0.0140462	bta-miR-192_RNMTL1
bta-miR-2285i	IGSF21	0.613993	0.0255925	bta-miR-2285i_IGSF21
bta-miR-30d	PTGER3	-0.626374	0.0219886	bta-miR-30d_PTGER3
novelmiR_22_13887295	MDH1	-0.604761	0.0285506	novelmiR_22_13887295_MDH1
bta-miR-125a	KLC2	0.593407	0.0325244	bta-miR-125a_KLC2
novelmiR_13_21520934	C4orf17	0.773137	0.00193868	novelmiR_13_21520934_C4orf17
novelmiR_10_33731080	C4orf17	0.567393	0.0431318	novelmiR_10_33731080_C4orf17
bta-miR-146a	NUDT15	-0.574966	0.0398181	bta-miR-146a_NUDT15
bta-miR-146b	NUDT15	-0.577717	0.0386612	bta-miR-146b_NUDT15
bta-miR-423-5p	G6PD	-0.642857	0.0177925	bta-miR-423-5p_G6PD
bta-miR-125b	EHHADH	0.620879	0.0235382	bta-miR-125b_EHHADH
bta-miR-30e-5p	COQ3	-0.675824	0.0112252	bta-miR-30e-5p_COQ3
bta-miR-30a-5p	COQ3	-0.60989	0.0268778	bta-miR-30a-5p_COQ3
bta-miR-125a	ARL15	0.604396	0.0286727	bta-miR-125a_ARL15
novelmiR_10_33731080	ARL15	0.621717	0.0232968	novelmiR_10_33731080_ARL15
bta-miR-125a	IST1	0.565934	0.0437926	bta-miR-125a_IST1
novelmiR_23_14116595	ZNF280C	0.558255	0.0473901	novelmiR_23_14116595_ZNF280C
bta-miR-143	TICAM1	-0.662994	0.013514	bta-miR-143_TICAM1
bta-miR-378	LYN	-0.598901	0.0305541	bta-miR-378_LYN
bta-miR-146b	CEP44	-0.571429	0.0413423	bta-miR-146b_CEP44
bta-miR-99a-5p	TKTL1	-0.761428	0.00249506	bta-miR-99a-5p_TKTL1
bta-miR-146a	DCLRE1A	-0.693261	0.00860029	bta-miR-146a_DCLRE1A
bta-miR-146b	DCLRE1A	-0.7978	0.00108346	bta-miR-146b_DCLRE1A
bta-miR-27b	NIPAL4	-0.799466	0.00103883	bta-miR-27b_NIPAL4
novelmiR_13_21520934	LRRC8B	-0.591169	0.0333528	novelmiR_13_21520934_LRRC8B
bta-miR-320a	ZNF214	0.651995	0.0157414	bta-miR-320a_ZNF214
bta-miR-320a	FBXO38	0.763736	0.00237661	bta-miR-320a_FBXO38
bta-miR-2285f	ZMYM2	0.626374	0.0219886	bta-miR-2285f_ZMYM2
novelmiR_23_14116595	ZNF398	0.68766	0.0093861	novelmiR_23_14116595_ZNF398
bta-miR-423-5p	STX6	-0.565934	0.0437926	bta-miR-423-5p_STX6
bta-miR-2285f	UPK1A	0.57816	0.0384771	bta-miR-2285f_UPK1A
novelmiR_13_21520934	BACH2	0.600282	0.0300731	novelmiR_13_21520934_BACH2
bta-miR-2285f	SH2D6	0.818681	0.000620988	bta-miR-2285f_SH2D6
bta-miR-125b	CHAMP1	-0.653846	0.0153485	bta-miR-125b_CHAMP1
bta-miR-2285f	DMTF1	0.736264	0.00410771	bta-miR-2285f_DMTF1
bta-miR-30e-5p	CPNE8	-0.712518	0.00627465	bta-miR-30e-5p_CPNE8
bta-miR-30a-5p	CPNE8	-0.635489	0.0195866	bta-miR-30a-5p_CPNE8
bta-miR-30e-5p	CAT	-0.785714	0.00145419	bta-miR-30e-5p_CAT
bta-miR-30a-5p	CAT	-0.615385	0.0251671	bta-miR-30a-5p_CAT
bta-miR-30e-5p	RAPGEF4	-0.725275	0.00502324	bta-miR-30e-5p_RAPGEF4
bta-miR-30a-5p	RAPGEF4	-0.67033	0.0121662	bta-miR-30a-5p_RAPGEF4
bta-miR-10b	E2F3	0.598901	0.0305541	bta-miR-10b_E2F3
bta-miR-125a	DDX42	0.681319	0.0103404	bta-miR-125a_DDX42
bta-miR-320a	DDX42	0.82967	0.000450286	bta-miR-320a_DDX42
bta-miR-125a	C1orf210	0.620879	0.0235382	bta-miR-125a_C1orf210
bta-miR-30d	TENM3	-0.662999	0.0135129	bta-miR-30d_TENM3
bta-miR-30a-5p	TENM3	-0.574966	0.0398181	bta-miR-30a-5p_TENM3
bta-miR-2285f	TP53BP1	0.643742	0.0175856	bta-miR-2285f_TP53BP1
bta-miR-2285i	TP53BP1	0.63824	0.0189017	bta-miR-2285i_TP53BP1
bta-miR-10b	FLRT2	-0.621734	0.023292	bta-miR-10b_FLRT2
novelmiR_13_21520934	MAFF	-0.625178	0.0223191	novelmiR_13_21520934_MAFF
bta-miR-320a	TDRKH	0.587912	0.0345861	bta-miR-320a_TDRKH
bta-miR-320a	PITHD1	0.563962	0.044697	bta-miR-320a_PITHD1
bta-miR-320a	GRASP	0.698763	0.00787811	bta-miR-320a_GRASP
novelmiR_10_33731080	RORB	-0.666711	0.0128177	novelmiR_10_33731080_RORB
bta-miR-320a	MGST2	0.56044	0.0463459	bta-miR-320a_MGST2
bta-miR-2285t	DEPDC7	0.664835	0.0131656	bta-miR-2285t_DEPDC7
bta-miR-146a	STRBP	-0.620879	0.0235382	bta-miR-146a_STRBP
bta-miR-146b	STRBP	-0.697802	0.00800072	bta-miR-146b_STRBP
bta-miR-423-5p	RNASEK	-0.55846	0.0472915	bta-miR-423-5p_RNASEK
bta-miR-3600	ISCA2	0.672215	0.0118368	bta-miR-3600_ISCA2
bta-miR-2285f	MURC	0.651995	0.0157414	bta-miR-2285f_MURC
bta-miR-320a	MURC	0.674003	0.0115307	bta-miR-320a_MURC
bta-miR-143	TMEM218	-0.620879	0.0235382	bta-miR-143_TMEM218
bta-miR-10b	TRIB1	0.67033	0.0121662	bta-miR-10b_TRIB1
novelmiR_13_21520934	B3GALT5	0.570643	0.0416862	novelmiR_13_21520934_B3GALT5
bta-miR-10b	C9orf116	0.587912	0.0345861	bta-miR-10b_C9orf116
novelmiR_10_33731080	MSANTD4	0.587805	0.0346271	novelmiR_10_33731080_MSANTD4
bta-miR-423-5p	FCER1G	-0.664835	0.0131656	bta-miR-423-5p_FCER1G
bta-miR-146a	CDKAL1	-0.730769	0.00454773	bta-miR-146a_CDKAL1
bta-miR-146b	CDKAL1	-0.82967	0.000450286	bta-miR-146b_CDKAL1
bta-miR-3600	INSL3	0.593372	0.032537	bta-miR-3600_INSL3
bta-miR-125a	TNFSF8	-0.633611	0.0200646	bta-miR-125a_TNFSF8
bta-miR-10b	ASPH	-0.60989	0.0268778	bta-miR-10b_ASPH
bta-miR-145	SNN	-0.657497	0.0145952	bta-miR-145_SNN
novelmiR_10_33731080	LYRM2	0.602764	0.0292224	novelmiR_10_33731080_LYRM2
bta-miR-125a	EIF4EBP1	-0.824176	0.000530223	bta-miR-125a_EIF4EBP1
bta-miR-423-5p	ARHGDIG	0.604085	0.0287767	bta-miR-423-5p_ARHGDIG
novelmiR_23_14116595	ARL16	0.642382	0.0179043	novelmiR_23_14116595_ARL16
bta-miR-30d	TTC8	-0.622592	0.0230467	bta-miR-30d_TTC8
bta-miR-2285t	LIN52	0.66575	0.012995	bta-miR-2285t_LIN52
bta-miR-127	MEGF8	-0.648352	0.0165367	bta-miR-127_MEGF8
novelmiR_10_33731080	REPS2	0.712149	0.00631412	novelmiR_10_33731080_REPS2
bta-miR-2285f	TTC17	0.703297	0.00731857	bta-miR-2285f_TTC17
bta-miR-320a	SPDYA	0.74553	0.00344085	bta-miR-320a_SPDYA
bta-miR-145	MFSD7	-0.626374	0.0219886	bta-miR-145_MFSD7
bta-miR-10b	KLHDC1	-0.785714	0.00145419	bta-miR-10b_KLHDC1
bta-miR-146b	SPATA16	-0.57816	0.0384771	bta-miR-146b_SPATA16
bta-miR-320a	TFB1M	0.811555	0.000756523	bta-miR-320a_TFB1M
bta-miR-146a	CXCL16	0.692308	0.00873032	bta-miR-146a_CXCL16
bta-miR-146b	CXCL16	0.664835	0.0131656	bta-miR-146b_CXCL16
bta-miR-186	DNAJC24	-0.55846	0.0472915	bta-miR-186_DNAJC24
bta-miR-22-3p	SLC48A1	0.675824	0.0112252	bta-miR-22-3p_SLC48A1
bta-miR-30d	NMI	0.701514	0.00753486	bta-miR-30d_NMI
bta-miR-27b	C8orf4	-0.685953	0.00963611	bta-miR-27b_C8orf4
bta-miR-769	RLBP1	0.730308	0.00458627	bta-miR-769_RLBP1
bta-miR-146b	UBTD2	-0.580468	0.0375289	bta-miR-146b_UBTD2
bta-miR-125a	AGGF1	0.576923	0.0389926	bta-miR-125a_AGGF1
bta-miR-320a	TOR1AIP1	0.571429	0.0413423	bta-miR-320a_TOR1AIP1
bta-miR-125a	CMC1	0.763736	0.00237661	bta-miR-125a_CMC1
novelmiR_10_33731080	CAMK4	0.553893	0.0495256	novelmiR_10_33731080_CAMK4
novelmiR_13_21520934	ZNF197	0.553255	0.0498437	novelmiR_13_21520934_ZNF197
novelmiR_10_33731080	ZNF197	0.665021	0.0131308	novelmiR_10_33731080_ZNF197
bta-miR-186	KLRF1	-0.582074	0.0368793	bta-miR-186_KLRF1
bta-miR-423-5p	ZNF500	-0.65931	0.0142316	bta-miR-423-5p_ZNF500
bta-miR-143	TET1	-0.55846	0.0472915	bta-miR-143_TET1
bta-miR-146a	ABCD2	-0.57576	0.0394818	bta-miR-146a_ABCD2
bta-miR-3600	AKR1E2	-0.662138	0.0136782	bta-miR-3600_AKR1E2
bta-miR-125a	SERPINA11	0.553616	0.0496635	bta-miR-125a_SERPINA11
bta-miR-125b	SERPINA11	0.646369	0.016982	bta-miR-125b_SERPINA11
bta-miR-146a	ZBTB9	-0.571429	0.0413423	bta-miR-146a_ZBTB9
bta-miR-146b	ZBTB9	-0.675824	0.0112252	bta-miR-146b_ZBTB9
bta-miR-3600	SLC2A9	0.608818	0.0272215	bta-miR-3600_SLC2A9
bta-miR-769	NARS2	0.587912	0.0345861	bta-miR-769_NARS2
bta-miR-423-5p	GYS1	-0.674003	0.0115307	bta-miR-423-5p_GYS1
bta-miR-769	ZNF772	0.710746	0.00646573	bta-miR-769_ZNF772
bta-miR-146a	DACH1	-0.576923	0.0389926	bta-miR-146a_DACH1
bta-miR-146b	DACH1	-0.675824	0.0112252	bta-miR-146b_DACH1
bta-miR-143	C21orf62	-0.580927	0.0373426	bta-miR-143_C21orf62
bta-miR-151-3p	C21orf62	-0.622422	0.0230953	bta-miR-151-3p_C21orf62
bta-miR-320a	EMB	0.692308	0.00873032	bta-miR-320a_EMB
bta-miR-2285t	KLF7	0.576923	0.0389926	bta-miR-2285t_KLF7
bta-miR-151-3p	RIPPLY1	0.70461	0.0071623	bta-miR-151-3p_RIPPLY1
bta-miR-146a	C11orf53	-0.570657	0.0416803	bta-miR-146a_C11orf53
bta-miR-146b	C11orf53	-0.659303	0.0142331	bta-miR-146b_C11orf53
bta-miR-143	TMEM121	-0.5881	0.0345141	bta-miR-143_TMEM121
bta-miR-30d	TMEM121	-0.593648	0.032436	bta-miR-30d_TMEM121
bta-miR-30a-5p	TMEM121	-0.640807	0.0182788	bta-miR-30a-5p_TMEM121
bta-miR-143	EGLN1	-0.653846	0.0153485	bta-miR-143_EGLN1
bta-miR-125a	TSC22D3	-0.659341	0.0142256	bta-miR-125a_TSC22D3
bta-miR-320a	TSC22D3	-0.648352	0.0165367	bta-miR-320a_TSC22D3
bta-miR-125a	GPR82	0.593407	0.0325244	bta-miR-125a_GPR82
bta-miR-3600	TMEM203	0.67033	0.0121662	bta-miR-3600_TMEM203
bta-miR-145	VASN	-0.613481	0.0257505	bta-miR-145_VASN
bta-miR-423-5p	EGR2	-0.644631	0.0173796	bta-miR-423-5p_EGR2
bta-miR-191	PALM2	-0.736264	0.00410771	bta-miR-191_PALM2
bta-miR-320a	STAT4	0.598901	0.0305541	bta-miR-320a_STAT4
bta-miR-2285t	IDNK	0.604396	0.0286727	bta-miR-2285t_IDNK
novelmiR_10_33731080	ZNF793	0.659261	0.0142414	novelmiR_10_33731080_ZNF793
novelmiR_23_14116595	ZNF793	0.659261	0.0142414	novelmiR_23_14116595_ZNF793
bta-miR-125a	DUS1L	0.571429	0.0413423	bta-miR-125a_DUS1L
bta-miR-3600	G0S2	0.730769	0.00454773	bta-miR-3600_G0S2
bta-miR-10b	NAT8	0.60796	0.0274986	bta-miR-10b_NAT8
bta-miR-27b	TAB3	0.631868	0.020516	bta-miR-27b_TAB3
novelmiR_10_33731080	FGF9	0.688609	0.00924923	novelmiR_10_33731080_FGF9

## Sheet: Table S4C_CPP_HEmiRNA
Table S4C Predicted target genes for highly expressed miRNAs identfied in CPP
miRNA	gene	r	p	target
bta-miR-100	FOXRED2	-0.718328	0.00850036	bta-miR-100_FOXRED2
bta-miR-10a	TRPV3	0.658495	0.0198921	bta-miR-10a_TRPV3
bta-miR-145	ABI3	-0.828075	0.000879558	bta-miR-145_ABI3
bta-miR-125b	SIRT7	-0.664336	0.0184527	bta-miR-125b_SIRT7
bta-miR-193b	SIRT7	-0.741259	0.00580115	bta-miR-193b_SIRT7
bta-miR-192	PYCR1	0.713287	0.00920178	bta-miR-192_PYCR1
bta-miR-193b	CCSAP	-0.774082	0.00312666	bta-miR-193b_CCSAP
bta-miR-145	EFCAB14	-0.587413	0.0446093	bta-miR-145_EFCAB14
bta-miR-320a	TRMT10A	-0.713287	0.00920178	bta-miR-320a_TRMT10A
bta-miR-192	MMD	-0.692308	0.012593	bta-miR-192_MMD
bta-miR-27b	MMD	0.755245	0.00450844	bta-miR-27b_MMD
bta-miR-30a-5p	MMD	0.783217	0.00258621	bta-miR-30a-5p_MMD
bta-miR-193b	YWHAZ	-0.685315	0.013906	bta-miR-193b_YWHAZ
bta-miR-143	SYNPR	0.830124	0.000831418	bta-miR-143_SYNPR
bta-miR-10a	RAB26	0.685315	0.013906	bta-miR-10a_RAB26
bta-miR-192	GNPDA2	-0.629371	0.0283197	bta-miR-192_GNPDA2
bta-miR-320a	ITK	-0.706294	0.0102452	bta-miR-320a_ITK
bta-miR-378	CDC40	-0.65035	0.0220342	bta-miR-378_CDC40
bta-miR-192	RBM4B	-0.741259	0.00580115	bta-miR-192_RBM4B
bta-miR-125b	BAK1	-0.71804	0.00853932	bta-miR-125b_BAK1
bta-miR-145	THPO	0.700939	0.0111018	bta-miR-145_THPO
bta-miR-320a	TLR5	-0.821058	0.00106096	bta-miR-320a_TLR5
bta-miR-143	AKR1A1	-0.664336	0.0184527	bta-miR-143_AKR1A1
bta-miR-27b	TOPBP1	-0.804196	0.00161477	bta-miR-27b_TOPBP1
bta-miR-192	MANBAL	0.664336	0.0184527	bta-miR-192_MANBAL
bta-miR-192	RAD54B	-0.754391	0.00458047	bta-miR-192_RAD54B
bta-miR-10a	KAT2B	-0.587413	0.0446093	bta-miR-10a_KAT2B
bta-miR-3600	GAR1	-0.699301	0.0113742	bta-miR-3600_GAR1
bta-miR-192	LYVE1	-0.58042	0.047856	bta-miR-192_LYVE1
bta-miR-125a	PRDM1	-0.713287	0.00920178	bta-miR-125a_PRDM1
bta-miR-125b	PRDM1	-0.783217	0.00258621	bta-miR-125b_PRDM1
bta-miR-193b	PARP1	-0.713287	0.00920178	bta-miR-193b_PARP1
bta-miR-143	PGK1	-0.657343	0.0201855	bta-miR-143_PGK1
bta-miR-193b	PLEKHB2	-0.643357	0.0240032	bta-miR-193b_PLEKHB2
bta-miR-10a	N4BP2L1	-0.615385	0.0331699	bta-miR-10a_N4BP2L1
bta-miR-145	PRF1	-0.776224	0.00299286	bta-miR-145_PRF1
bta-miR-125a	HCLS1	-0.643357	0.0240032	bta-miR-125a_HCLS1
bta-miR-125b	HCLS1	-0.699301	0.0113742	bta-miR-125b_HCLS1
bta-miR-143	GDF10	0.706753	0.010174	bta-miR-143_GDF10
bta-miR-3600	HIBADH	0.636364	0.0260969	bta-miR-3600_HIBADH
bta-miR-27b	PLEKHA3	0.762238	0.00395045	bta-miR-27b_PLEKHA3
bta-miR-320a	GMCL1	-0.916084	2.8428e-05	bta-miR-320a_GMCL1
bta-miR-10a	TUBD1	-0.685315	0.013906	bta-miR-10a_TUBD1
bta-miR-30e-5p	SDCCAG3	0.65035	0.0220342	bta-miR-30e-5p_SDCCAG3
bta-miR-143	DPH6	-0.72028	0.00823977	bta-miR-143_DPH6
bta-miR-125a	THOC6	-0.741259	0.00580115	bta-miR-125a_THOC6
bta-miR-125b	THOC6	-0.846154	0.000521134	bta-miR-125b_THOC6
bta-miR-145	ABRACL	-0.79021	0.00222314	bta-miR-145_ABRACL
bta-miR-27b	POC1A	-0.601399	0.0385885	bta-miR-27b_POC1A
bta-miR-30a-5p	DESI2	0.79021	0.00222314	bta-miR-30a-5p_DESI2
bta-miR-10a	IGSF9	0.643357	0.0240032	bta-miR-10a_IGSF9
bta-miR-100	GRK4	0.679511	0.0150702	bta-miR-100_GRK4
bta-miR-99a-5p	GRK4	0.767076	0.00359618	bta-miR-99a-5p_GRK4
bta-miR-10a	BCL6	-0.654992	0.0207937	bta-miR-10a_BCL6
bta-miR-27b	HNRNPA1	0.594406	0.0415215	bta-miR-27b_HNRNPA1
bta-miR-145	ADPGK	-0.594406	0.0415215	bta-miR-145_ADPGK
bta-miR-145	DCUN1D4	0.664336	0.0184527	bta-miR-145_DCUN1D4
bta-miR-27b	DCUN1D4	0.643357	0.0240032	bta-miR-27b_DCUN1D4
bta-miR-378	LSM1	-0.699301	0.0113742	bta-miR-378_LSM1
bta-miR-193b	ZCCHC6	-0.811189	0.00136332	bta-miR-193b_ZCCHC6
bta-miR-143	LUM	0.762238	0.00395045	bta-miR-143_LUM
bta-miR-320a	SNX10	-0.818182	0.00114311	bta-miR-320a_SNX10
bta-miR-143	MOGS	-0.636364	0.0260969	bta-miR-143_MOGS
bta-miR-10a	NR4A3	-0.795098	0.00199349	bta-miR-10a_NR4A3
bta-miR-320a	HMGN5	-0.677197	0.0155538	bta-miR-320a_HMGN5
bta-miR-30e-5p	RAD23B	0.734266	0.00654349	bta-miR-30e-5p_RAD23B
bta-miR-30a-5p	RAD23B	0.72028	0.00823977	bta-miR-30a-5p_RAD23B
bta-miR-320a	PDIA6	-0.671329	0.0168315	bta-miR-320a_PDIA6
bta-miR-193b	PPP2R4	0.783217	0.00258621	bta-miR-193b_PPP2R4
bta-miR-143	SEMA4D	-0.944056	3.92726e-06	bta-miR-143_SEMA4D
bta-miR-125a	SEMA4D	-0.58042	0.047856	bta-miR-125a_SEMA4D
bta-miR-125b	SEMA4D	-0.727273	0.00735503	bta-miR-125b_SEMA4D
bta-miR-375	CCDC39	-0.581437	0.0473736	bta-miR-375_CCDC39
bta-miR-192	EIF3D	-0.622378	0.0306759	bta-miR-192_EIF3D
bta-miR-100	CYP51A1	-0.643357	0.0240032	bta-miR-100_CYP51A1
bta-miR-99a-5p	CYP51A1	-0.741259	0.00580115	bta-miR-99a-5p_CYP51A1
bta-miR-99b	CYP51A1	-0.699301	0.0113742	bta-miR-99b_CYP51A1
bta-miR-125b	C11orf57	0.601399	0.0385885	bta-miR-125b_C11orf57
bta-miR-192	RPS6KA6	-0.762238	0.00395045	bta-miR-192_RPS6KA6
bta-miR-27b	CREBRF	0.608392	0.035806	bta-miR-27b_CREBRF
bta-miR-27b	ASB18	0.759172	0.00418819	bta-miR-27b_ASB18
bta-miR-27b	YWHAQ	0.601399	0.0385885	bta-miR-27b_YWHAQ
bta-miR-192	ZNF41	-0.797203	0.00190037	bta-miR-192_ZNF41
bta-miR-27b	NOVA1	0.755245	0.00450844	bta-miR-27b_NOVA1
bta-miR-193b	NOVA1	0.748252	0.00512408	bta-miR-193b_NOVA1
bta-miR-375	C15orf41	-0.86014	0.000331668	bta-miR-375_C15orf41
bta-miR-143	GFPT2	0.79021	0.00222314	bta-miR-143_GFPT2
bta-miR-27b	GFPT2	0.811189	0.00136332	bta-miR-27b_GFPT2
bta-miR-30a-5p	GFPT2	0.58042	0.047856	bta-miR-30a-5p_GFPT2
bta-miR-2285f	SAC3D1	-0.632698	0.0272458	bta-miR-2285f_SAC3D1
bta-miR-193b	TMEM173	-0.748252	0.00512408	bta-miR-193b_TMEM173
bta-miR-3600	ITPR2	-0.713287	0.00920178	bta-miR-3600_ITPR2
bta-miR-125a	GGA2	-0.587413	0.0446093	bta-miR-125a_GGA2
bta-miR-125b	GGA2	-0.671329	0.0168315	bta-miR-125b_GGA2
bta-miR-125b	NUCB1	-0.594406	0.0415215	bta-miR-125b_NUCB1
bta-miR-378	HPS3	-0.699301	0.0113742	bta-miR-378_HPS3
bta-miR-145	PTPRE	-0.839161	0.000642826	bta-miR-145_PTPRE
bta-miR-125b	C19orf44	0.692453	0.0125669	bta-miR-125b_C19orf44
bta-miR-375	C19orf44	-0.650273	0.0220552	bta-miR-375_C19orf44
bta-miR-99b	TTC39A	-0.594406	0.0415215	bta-miR-99b_TTC39A
bta-miR-378	DNAJC16	-0.587413	0.0446093	bta-miR-378_DNAJC16
bta-miR-3600	AGMAT	-0.734266	0.00654349	bta-miR-3600_AGMAT
bta-miR-30e-5p	EIF3A	0.608392	0.035806	bta-miR-30e-5p_EIF3A
bta-miR-30a-5p	EIF3A	0.636364	0.0260969	bta-miR-30a-5p_EIF3A
bta-miR-125b	GLDN	-0.603198	0.0378582	bta-miR-125b_GLDN
bta-miR-10a	ZMYND11	-0.594406	0.0415215	bta-miR-10a_ZMYND11
bta-miR-125a	GLTP	-0.783217	0.00258621	bta-miR-125a_GLTP
bta-miR-125b	GLTP	-0.874126	0.000200713	bta-miR-125b_GLTP
bta-miR-27b	GLTP	-0.587413	0.0446093	bta-miR-27b_GLTP
bta-miR-30e-5p	FKBP3	0.671329	0.0168315	bta-miR-30e-5p_FKBP3
bta-miR-320a	DNA2	-0.692308	0.012593	bta-miR-320a_DNA2
bta-miR-145	ARHGAP6	0.715794	0.00884773	bta-miR-145_ARHGAP6
bta-miR-125b	SH3BP5L	0.658495	0.0198921	bta-miR-125b_SH3BP5L
bta-miR-125b	BLZF1	0.622378	0.0306759	bta-miR-125b_BLZF1
bta-miR-378	KANSL2	-0.622378	0.0306759	bta-miR-378_KANSL2
bta-miR-125a	TINF2	-0.643357	0.0240032	bta-miR-125a_TINF2
bta-miR-125b	TINF2	-0.776224	0.00299286	bta-miR-125b_TINF2
bta-miR-320a	APEX1	-0.79021	0.00222314	bta-miR-320a_APEX1
bta-miR-143	MPZL1	0.748252	0.00512408	bta-miR-143_MPZL1
bta-miR-145	U2AF2	-0.762238	0.00395045	bta-miR-145_U2AF2
bta-miR-30d	ARL4A	0.622378	0.0306759	bta-miR-30d_ARL4A
bta-miR-125a	IRF4	-0.692308	0.012593	bta-miR-125a_IRF4
bta-miR-125b	IRF4	-0.72028	0.00823977	bta-miR-125b_IRF4
bta-miR-125a	FAM64A	-0.72028	0.00823977	bta-miR-125a_FAM64A
bta-miR-125b	FAM64A	-0.937063	6.99316e-06	bta-miR-125b_FAM64A
bta-miR-125b	PSMB8	-0.615385	0.0331699	bta-miR-125b_PSMB8
bta-miR-30a-5p	SPIN1	0.685315	0.013906	bta-miR-30a-5p_SPIN1
bta-miR-125a	PCSK7	-0.594406	0.0415215	bta-miR-125a_PCSK7
bta-miR-125b	PCSK7	-0.657343	0.0201855	bta-miR-125b_PCSK7
bta-miR-145	SYNJ1	-0.657343	0.0201855	bta-miR-145_SYNJ1
bta-miR-193b	PSMB7	-0.671329	0.0168315	bta-miR-193b_PSMB7
bta-miR-125a	SLC16A6	-0.706294	0.0102452	bta-miR-125a_SLC16A6
bta-miR-125b	SLC16A6	-0.587413	0.0446093	bta-miR-125b_SLC16A6
bta-miR-193b	SLC16A6	-0.839161	0.000642826	bta-miR-193b_SLC16A6
bta-miR-378	RWDD4	-0.739055	0.00602782	bta-miR-378_RWDD4
bta-miR-192	RHPN2	0.881119	0.000152674	bta-miR-192_RHPN2
bta-miR-320a	DENND4C	-0.811189	0.00136332	bta-miR-320a_DENND4C
bta-miR-320a	MTDH	-0.944056	3.92726e-06	bta-miR-320a_MTDH
bta-miR-143	ITM2B	-0.741259	0.00580115	bta-miR-143_ITM2B
bta-miR-145	FSCN1	-0.608392	0.035806	bta-miR-145_FSCN1
bta-miR-192	BLCAP	0.725045	0.00762875	bta-miR-192_BLCAP
bta-miR-10a	TBCA	-0.626971	0.0291129	bta-miR-10a_TBCA
bta-miR-10a	ANK1	-0.633976	0.0268409	bta-miR-10a_ANK1
bta-miR-145	OASL	-0.69825	0.0115515	bta-miR-145_OASL
bta-miR-10a	IMMT	0.664336	0.0184527	bta-miR-10a_IMMT
bta-miR-100	GRID2IP	0.638362	0.0254856	bta-miR-100_GRID2IP
bta-miR-30a-5p	TTLL7	0.594406	0.0415215	bta-miR-30a-5p_TTLL7
bta-miR-378	HDDC2	-0.741259	0.00580115	bta-miR-378_HDDC2
bta-miR-145	METTL15	-0.825175	0.000951363	bta-miR-145_METTL15
bta-miR-30e-5p	KCNG1	-0.709022	0.00982812	bta-miR-30e-5p_KCNG1
bta-miR-193b	PHKG2	-0.657343	0.0201855	bta-miR-193b_PHKG2
bta-miR-192	MSN	-0.699301	0.0113742	bta-miR-192_MSN
bta-miR-10b	USP46	0.608392	0.035806	bta-miR-10b_USP46
bta-miR-145	ZNF606	0.58042	0.047856	bta-miR-145_ZNF606
bta-miR-192	TCEA1	-0.58042	0.047856	bta-miR-192_TCEA1
bta-miR-3600	C1orf123	0.588442	0.0441448	bta-miR-3600_C1orf123
bta-miR-145	ELMO1	-0.846154	0.000521134	bta-miR-145_ELMO1
bta-miR-193b	DCAF7	0.65035	0.0220342	bta-miR-193b_DCAF7
bta-miR-145	SLAIN1	-0.664336	0.0184527	bta-miR-145_SLAIN1
bta-miR-3600	SLAIN1	-0.741259	0.00580115	bta-miR-3600_SLAIN1
bta-miR-143	TM2D2	-0.746061	0.00532943	bta-miR-143_TM2D2
bta-miR-143	SYNE3	-0.874126	0.000200713	bta-miR-143_SYNE3
bta-miR-125b	FBXW4	0.767076	0.00359618	bta-miR-125b_FBXW4
bta-miR-375	ZMAT1	-0.86515	0.000278812	bta-miR-375_ZMAT1
bta-miR-320a	ASPA	-0.678322	0.0153173	bta-miR-320a_ASPA
bta-miR-125a	LIPA	-0.699301	0.0113742	bta-miR-125a_LIPA
bta-miR-125b	LIPA	-0.818182	0.00114311	bta-miR-125b_LIPA
bta-miR-27b	RELN	0.615385	0.0331699	bta-miR-27b_RELN
bta-miR-125b	NUP210	-0.615385	0.0331699	bta-miR-125b_NUP210
bta-miR-27b	VASH2	0.699301	0.0113742	bta-miR-27b_VASH2
bta-miR-27b	NDUFS4	0.706294	0.0102452	bta-miR-27b_NDUFS4
bta-miR-375	SLC51B	0.725045	0.00762875	bta-miR-375_SLC51B
bta-miR-3600	NGLY1	-0.664336	0.0184527	bta-miR-3600_NGLY1
bta-miR-193b	GNAO1	0.797203	0.00190037	bta-miR-193b_GNAO1
bta-miR-143	GRAMD1A	-0.811189	0.00136332	bta-miR-143_GRAMD1A
bta-miR-125a	GRAMD1A	-0.587413	0.0446093	bta-miR-125a_GRAMD1A
bta-miR-30e-5p	ADAM19	0.622378	0.0306759	bta-miR-30e-5p_ADAM19
bta-miR-30a-5p	ADAM19	0.608392	0.035806	bta-miR-30a-5p_ADAM19
bta-miR-27b	CSRNP1	-0.727273	0.00735503	bta-miR-27b_CSRNP1
bta-miR-145	CCNL1	-0.678322	0.0153173	bta-miR-145_CCNL1
bta-miR-27b	ZCCHC24	0.916084	2.8428e-05	bta-miR-27b_ZCCHC24
bta-miR-193b	MPHOSPH8	-0.895105	8.36659e-05	bta-miR-193b_MPHOSPH8
bta-miR-145	ARHGAP24	0.699301	0.0113742	bta-miR-145_ARHGAP24
bta-miR-193b	UBP1	-0.727273	0.00735503	bta-miR-193b_UBP1
bta-miR-375	UBE2D4	-0.647987	0.0226858	bta-miR-375_UBE2D4
bta-miR-30e-5p	FAM199X	0.949213	2.44274e-06	bta-miR-30e-5p_FAM199X
bta-miR-30d	FAM199X	0.739055	0.00602782	bta-miR-30d_FAM199X
bta-miR-30a-5p	FAM199X	0.619966	0.0315202	bta-miR-30a-5p_FAM199X
bta-miR-27b	FBLN2	0.909091	4.19104e-05	bta-miR-27b_FBLN2
bta-miR-143	CDK2	-0.788092	0.00232868	bta-miR-143_CDK2
bta-miR-320a	PAPOLA	-0.783217	0.00258621	bta-miR-320a_PAPOLA
bta-miR-193b	ASF1B	-0.727273	0.00735503	bta-miR-193b_ASF1B
bta-miR-27b	SPARCL1	0.937063	6.99316e-06	bta-miR-27b_SPARCL1
bta-miR-145	CCDC170	0.741259	0.00580115	bta-miR-145_CCDC170
bta-miR-125b	MAP3K11	-0.713287	0.00920178	bta-miR-125b_MAP3K11
bta-miR-143	MLF1	0.769231	0.00344645	bta-miR-143_MLF1
bta-miR-30e-5p	UBE2D3	0.762238	0.00395045	bta-miR-30e-5p_UBE2D3
bta-miR-30a-5p	UBE2D3	0.58042	0.047856	bta-miR-30a-5p_UBE2D3
bta-miR-127	GPR107	-0.643357	0.0240032	bta-miR-127_GPR107
bta-miR-30a-5p	TAF4B	0.725045	0.00762875	bta-miR-30a-5p_TAF4B
bta-miR-125a	VPS36	-0.692308	0.012593	bta-miR-125a_VPS36
bta-miR-125b	VPS36	-0.776224	0.00299286	bta-miR-125b_VPS36
bta-miR-143	CHST10	0.678322	0.0153173	bta-miR-143_CHST10
bta-miR-125a	DAZAP2	-0.748252	0.00512408	bta-miR-125a_DAZAP2
bta-miR-125b	DAZAP2	-0.902098	5.99786e-05	bta-miR-125b_DAZAP2
bta-miR-145	PAN2	-0.762238	0.00395045	bta-miR-145_PAN2
bta-miR-10a	FNBP1L	0.706294	0.0102452	bta-miR-10a_FNBP1L
bta-miR-375	ALG14	0.657343	0.0201855	bta-miR-375_ALG14
bta-miR-3600	C1D	0.601399	0.0385885	bta-miR-3600_C1D
bta-miR-10b	CD300E	-0.718328	0.00850036	bta-miR-10b_CD300E
bta-miR-125a	SUV39H1	-0.741259	0.00580115	bta-miR-125a_SUV39H1
bta-miR-125b	SUV39H1	-0.895105	8.36659e-05	bta-miR-125b_SUV39H1
bta-miR-320a	GRB2	-0.58042	0.047856	bta-miR-320a_GRB2
bta-miR-27b	GRB2	-0.671329	0.0168315	bta-miR-27b_GRB2
bta-miR-27b	RUNX1	-0.748252	0.00512408	bta-miR-27b_RUNX1
bta-miR-143	TMEM134	-0.65035	0.0220342	bta-miR-143_TMEM134
bta-miR-378	ARL2BP	-0.755245	0.00450844	bta-miR-378_ARL2BP
bta-miR-143	AFAP1L2	0.622378	0.0306759	bta-miR-143_AFAP1L2
bta-miR-378	AGPAT5	-0.797203	0.00190037	bta-miR-378_AGPAT5
bta-miR-30e-5p	LCLAT1	0.607021	0.0363396	bta-miR-30e-5p_LCLAT1
bta-miR-30a-5p	CAPN5	-0.636364	0.0260969	bta-miR-30a-5p_CAPN5
bta-miR-192	DIRC2	-0.699301	0.0113742	bta-miR-192_DIRC2
bta-miR-125a	SYVN1	-0.630474	0.0279603	bta-miR-125a_SYVN1
bta-miR-125b	SYVN1	-0.840632	0.000615569	bta-miR-125b_SYVN1
bta-miR-27b	SLIT2	0.699301	0.0113742	bta-miR-27b_SLIT2
bta-miR-27b	PELI2	0.944056	3.92726e-06	bta-miR-27b_PELI2
bta-miR-27b	LYPD1	0.844134	0.000554262	bta-miR-27b_LYPD1
bta-miR-143	DIP2B	-0.93007	1.17022e-05	bta-miR-143_DIP2B
bta-miR-30e-5p	UCP3	-0.635092	0.0264915	bta-miR-30e-5p_UCP3
bta-miR-30a-5p	UCP3	-0.635092	0.0264915	bta-miR-30a-5p_UCP3
bta-miR-27b	WEE1	-0.678322	0.0153173	bta-miR-27b_WEE1
bta-miR-192	RAB3B	0.756757	0.00438298	bta-miR-192_RAB3B
bta-miR-99b	TPH1	-0.594406	0.0415215	bta-miR-99b_TPH1
bta-miR-375	BAG2	-0.629371	0.0283197	bta-miR-375_BAG2
bta-miR-27b	VRK3	-0.818182	0.00114311	bta-miR-27b_VRK3
bta-miR-125a	COPZ1	-0.811189	0.00136332	bta-miR-125a_COPZ1
bta-miR-125b	COPZ1	-0.846154	0.000521134	bta-miR-125b_COPZ1
bta-miR-192	MLLT4	0.839161	0.000642826	bta-miR-192_MLLT4
bta-miR-27b	CXCL11	-0.669003	0.0173586	bta-miR-27b_CXCL11
bta-miR-27b	LITAF	-0.685315	0.013906	bta-miR-27b_LITAF
bta-miR-193b	SKAP2	-0.671329	0.0168315	bta-miR-193b_SKAP2
bta-miR-27b	TMSB10	-0.629371	0.0283197	bta-miR-27b_TMSB10
bta-miR-2285i	TMSB10	0.636364	0.0260969	bta-miR-2285i_TMSB10
bta-miR-125a	ECE2	-0.594406	0.0415215	bta-miR-125a_ECE2
bta-miR-125b	ECE2	-0.713287	0.00920178	bta-miR-125b_ECE2
bta-miR-125b	NEU1	-0.587413	0.0446093	bta-miR-125b_NEU1
bta-miR-27b	ELAC1	0.748252	0.00512408	bta-miR-27b_ELAC1
bta-miR-30a-5p	CCDC43	0.783217	0.00258621	bta-miR-30a-5p_CCDC43
bta-miR-125a	ABHD3	-0.79021	0.00222314	bta-miR-125a_ABHD3
bta-miR-125b	ABHD3	-0.825175	0.000951363	bta-miR-125b_ABHD3
bta-miR-143	ACTC1	0.594406	0.0415215	bta-miR-143_ACTC1
bta-miR-10a	GATA6	0.748252	0.00512408	bta-miR-10a_GATA6
bta-miR-30e-5p	CYYR1	0.644484	0.0236773	bta-miR-30e-5p_CYYR1
bta-miR-27b	CYYR1	0.633976	0.0268409	bta-miR-27b_CYYR1
bta-miR-30a-5p	CYYR1	0.630474	0.0279603	bta-miR-30a-5p_CYYR1
bta-miR-320a	FUS	-0.587413	0.0446093	bta-miR-320a_FUS
bta-miR-143	IRF9	-0.867133	0.000259812	bta-miR-143_IRF9
bta-miR-125a	ULK3	-0.601399	0.0385885	bta-miR-125a_ULK3
bta-miR-125b	ULK3	-0.65035	0.0220342	bta-miR-125b_ULK3
bta-miR-193b	FAM219B	0.626971	0.0291129	bta-miR-193b_FAM219B
bta-miR-143	FANCL	-0.594406	0.0415215	bta-miR-143_FANCL
bta-miR-10a	CTNNBIP1	0.664336	0.0184527	bta-miR-10a_CTNNBIP1
bta-miR-193b	PLAU	-0.748252	0.00512408	bta-miR-193b_PLAU
bta-miR-378	CSE1L	-0.797203	0.00190037	bta-miR-378_CSE1L
bta-miR-145	HELLS	-0.776224	0.00299286	bta-miR-145_HELLS
bta-miR-3600	FAM178B	0.768426	0.00350183	bta-miR-3600_FAM178B
bta-miR-27b	NGFRAP1	0.895105	8.36659e-05	bta-miR-27b_NGFRAP1
bta-miR-125b	CCRL2	-0.728548	0.00720175	bta-miR-125b_CCRL2
bta-miR-192	HS6ST1	0.86014	0.000331668	bta-miR-192_HS6ST1
bta-miR-2285i	KCNJ3	-0.593326	0.0419879	bta-miR-2285i_KCNJ3
bta-miR-125a	THEMIS2	-0.594406	0.0415215	bta-miR-125a_THEMIS2
bta-miR-125b	THEMIS2	-0.734266	0.00654349	bta-miR-125b_THEMIS2
bta-miR-145	MDM4	-0.587413	0.0446093	bta-miR-145_MDM4
bta-miR-145	NEDD9	-0.65035	0.0220342	bta-miR-145_NEDD9
bta-miR-125a	NEDD9	-0.629371	0.0283197	bta-miR-125a_NEDD9
bta-miR-125b	NEDD9	-0.734266	0.00654349	bta-miR-125b_NEDD9
bta-miR-192	VMA21	-0.676008	0.0158067	bta-miR-192_VMA21
bta-miR-193b	KLHL42	0.748252	0.00512408	bta-miR-193b_KLHL42
bta-miR-125b	FBXO45	0.803514	0.00164108	bta-miR-125b_FBXO45
bta-miR-30a-5p	FBXO45	0.649127	0.0223697	bta-miR-30a-5p_FBXO45
bta-miR-10a	DOCK11	-0.727273	0.00735503	bta-miR-10a_DOCK11
bta-miR-3600	ADAMTS3	0.59895	0.0395981	bta-miR-3600_ADAMTS3
bta-miR-125a	MTF1	-0.65149	0.0217247	bta-miR-125a_MTF1
bta-miR-125b	MTF1	-0.612961	0.0340673	bta-miR-125b_MTF1
bta-miR-320a	GTPBP8	-0.781087	0.0027053	bta-miR-320a_GTPBP8
bta-miR-320a	COPB1	-0.79021	0.00222314	bta-miR-320a_COPB1
bta-miR-10a	KPNB1	-0.692308	0.012593	bta-miR-10a_KPNB1
bta-miR-10a	CCNG1	-0.608392	0.035806	bta-miR-10a_CCNG1
bta-miR-27b	CCNG1	0.762238	0.00395045	bta-miR-27b_CCNG1
bta-miR-192	SLC12A3	0.796496	0.00193124	bta-miR-192_SLC12A3
bta-miR-27b	LPAR6	-0.637479	0.0257544	bta-miR-27b_LPAR6
bta-miR-125a	CYTH1	-0.615385	0.0331699	bta-miR-125a_CYTH1
bta-miR-125b	CYTH1	-0.58042	0.047856	bta-miR-125b_CYTH1
bta-miR-30a-5p	PPP1R2	0.65035	0.0220342	bta-miR-30a-5p_PPP1R2
bta-miR-27b	CCDC102B	-0.676008	0.0158067	bta-miR-27b_CCDC102B
bta-miR-27b	STAC	0.868653	0.000245942	bta-miR-27b_STAC
bta-miR-30a-5p	PAPD4	0.581437	0.0473736	bta-miR-30a-5p_PAPD4
bta-miR-125a	ENTPD4	-0.678322	0.0153173	bta-miR-125a_ENTPD4
bta-miR-125b	ENTPD4	-0.797203	0.00190037	bta-miR-125b_ENTPD4
bta-miR-125a	AIFM1	-0.748252	0.00512408	bta-miR-125a_AIFM1
bta-miR-125b	AIFM1	-0.79021	0.00222314	bta-miR-125b_AIFM1
bta-miR-143	FAM117A	0.633976	0.0268409	bta-miR-143_FAM117A
bta-miR-192	ZNF432	-0.595447	0.0410748	bta-miR-192_ZNF432
bta-miR-99a-5p	PLP1	0.619966	0.0315202	bta-miR-99a-5p_PLP1
bta-miR-99b	PLP1	0.59895	0.0395981	bta-miR-99b_PLP1
bta-miR-143	IGFBP5	0.79021	0.00222314	bta-miR-143_IGFBP5
bta-miR-99b	FGFR3	-0.671329	0.0168315	bta-miR-99b_FGFR3
bta-miR-143	ZMYM5	-0.686516	0.0136736	bta-miR-143_ZMYM5
bta-miR-100	EMP2	0.657343	0.0201855	bta-miR-100_EMP2
bta-miR-143	KRT80	0.774082	0.00312666	bta-miR-143_KRT80
bta-miR-193b	CBX7	0.616463	0.032776	bta-miR-193b_CBX7
bta-miR-145	TNFAIP6	0.721542	0.00807444	bta-miR-145_TNFAIP6
bta-miR-30a-5p	ZCCHC4	0.697024	0.011761	bta-miR-30a-5p_ZCCHC4
bta-miR-193b	IFT140	0.713287	0.00920178	bta-miR-193b_IFT140
bta-miR-143	TSPAN33	-0.720572	0.00820122	bta-miR-143_TSPAN33
bta-miR-192	ZNF536	0.608392	0.035806	bta-miR-192_ZNF536
bta-miR-143	F13A1	0.846154	0.000521134	bta-miR-143_F13A1
bta-miR-27b	GTF2H3	-0.622378	0.0306759	bta-miR-27b_GTF2H3
bta-miR-378	RAD21	-0.58042	0.047856	bta-miR-378_RAD21
bta-miR-193b	ST6GALNAC5	0.645528	0.0233787	bta-miR-193b_ST6GALNAC5
bta-miR-10a	ALS2	-0.657343	0.0201855	bta-miR-10a_ALS2
bta-miR-143	MILR1	-0.760071	0.00411738	bta-miR-143_MILR1
bta-miR-378	TRAPPC11	-0.601399	0.0385885	bta-miR-378_TRAPPC11
bta-miR-143	CDKL5	0.811189	0.00136332	bta-miR-143_CDKL5
bta-miR-193b	CDKL5	0.762238	0.00395045	bta-miR-193b_CDKL5
bta-miR-145	CIRBP	0.706294	0.0102452	bta-miR-145_CIRBP
bta-miR-143	PGAM5	-0.661998	0.0190195	bta-miR-143_PGAM5
bta-miR-143	NCF4	-0.706294	0.0102452	bta-miR-143_NCF4
bta-miR-378	IFI6	-0.669003	0.0173586	bta-miR-378_IFI6
bta-miR-10a	CEP170	-0.739055	0.00602782	bta-miR-10a_CEP170
bta-miR-193b	ADORA2B	-0.622378	0.0306759	bta-miR-193b_ADORA2B
bta-miR-27b	SMAD9	0.832168	0.000785442	bta-miR-27b_SMAD9
bta-miR-145	RNF170	-0.643357	0.0240032	bta-miR-145_RNF170
bta-miR-378	SDAD1	-0.797203	0.00190037	bta-miR-378_SDAD1
bta-miR-193b	PIGA	-0.671329	0.0168315	bta-miR-193b_PIGA
bta-miR-30e-5p	SHOC2	0.587413	0.0446093	bta-miR-30e-5p_SHOC2
bta-miR-192	PRPF31	0.817549	0.00116182	bta-miR-192_PRPF31
bta-miR-143	MYBL2	-0.755245	0.00450844	bta-miR-143_MYBL2
bta-miR-30a-5p	MYBL2	-0.615385	0.0331699	bta-miR-30a-5p_MYBL2
bta-miR-3600	ANTXR1	0.622378	0.0306759	bta-miR-3600_ANTXR1
bta-miR-3600	SLA	-0.587413	0.0446093	bta-miR-3600_SLA
bta-miR-320a	PPA1	-0.811189	0.00136332	bta-miR-320a_PPA1
bta-miR-27b	HMGCR	-0.58042	0.047856	bta-miR-27b_HMGCR
bta-miR-30a-5p	EED	0.615385	0.0331699	bta-miR-30a-5p_EED
bta-miR-320a	STAT1	-0.776224	0.00299286	bta-miR-320a_STAT1
bta-miR-30e-5p	FKBP14	0.783217	0.00258621	bta-miR-30e-5p_FKBP14
bta-miR-192	SLC20A1	0.622378	0.0306759	bta-miR-192_SLC20A1
bta-miR-143	DAPP1	-0.797203	0.00190037	bta-miR-143_DAPP1
bta-miR-3600	DAPP1	-0.734266	0.00654349	bta-miR-3600_DAPP1
bta-miR-378	LAMTOR3	-0.654992	0.0207937	bta-miR-378_LAMTOR3
bta-miR-193b	SLAMF1	-0.762238	0.00395045	bta-miR-193b_SLAMF1
bta-miR-320a	PRIM2	-0.706294	0.0102452	bta-miR-320a_PRIM2
bta-miR-320a	PAPD5	-0.819616	0.00110155	bta-miR-320a_PAPD5
bta-miR-375	C3orf38	-0.755245	0.00450844	bta-miR-375_C3orf38
bta-miR-145	FAM3C	-0.671329	0.0168315	bta-miR-145_FAM3C
bta-miR-3600	GRK5	-0.706294	0.0102452	bta-miR-3600_GRK5
bta-miR-30e-5p	STX2	0.79021	0.00222314	bta-miR-30e-5p_STX2
bta-miR-100	RASGRP3	-0.895105	8.36659e-05	bta-miR-100_RASGRP3
bta-miR-99a-5p	RASGRP3	-0.776224	0.00299286	bta-miR-99a-5p_RASGRP3
bta-miR-27b	CCM2	-0.643357	0.0240032	bta-miR-27b_CCM2
bta-miR-10a	HOXA3	0.768426	0.00350183	bta-miR-10a_HOXA3
bta-miR-30a-5p	FAP	0.623469	0.0302994	bta-miR-30a-5p_FAP
bta-miR-30d	ZC2HC1B	0.585969	0.0452666	bta-miR-30d_ZC2HC1B
bta-miR-27b	STARD6	-0.747449	0.00519858	bta-miR-27b_STARD6
bta-miR-125b	ZNF713	0.594406	0.0415215	bta-miR-125b_ZNF713
bta-miR-375	KCNRG	-0.58042	0.047856	bta-miR-375_KCNRG
bta-miR-27b	SPDL1	-0.755245	0.00450844	bta-miR-27b_SPDL1
bta-miR-192	SUMF2	0.594406	0.0415215	bta-miR-192_SUMF2
bta-miR-125a	RBM7	-0.664336	0.0184527	bta-miR-125a_RBM7
bta-miR-27b	PAIP2	0.622378	0.0306759	bta-miR-27b_PAIP2
bta-miR-27b	DAB2IP	0.86014	0.000331668	bta-miR-27b_DAB2IP
bta-miR-378	CNOT11	-0.783217	0.00258621	bta-miR-378_CNOT11
bta-miR-143	MEDAG	0.783217	0.00258621	bta-miR-143_MEDAG
bta-miR-145	FLI1	-0.867133	0.000259812	bta-miR-145_FLI1
bta-miR-193b	FLI1	-0.713287	0.00920178	bta-miR-193b_FLI1
bta-miR-30e-5p	OXR1	0.727273	0.00735503	bta-miR-30e-5p_OXR1
bta-miR-30a-5p	OXR1	0.657343	0.0201855	bta-miR-30a-5p_OXR1
bta-miR-145	TMEM9B	-0.685315	0.013906	bta-miR-145_TMEM9B
bta-miR-125a	ATOX1	-0.692308	0.012593	bta-miR-125a_ATOX1
bta-miR-125b	ATOX1	-0.776224	0.00299286	bta-miR-125b_ATOX1
bta-miR-320a	ANKRD34A	0.663229	0.0187194	bta-miR-320a_ANKRD34A
bta-miR-143	LIX1L	0.643357	0.0240032	bta-miR-143_LIX1L
bta-miR-193b	PFKFB3	-0.713287	0.00920178	bta-miR-193b_PFKFB3
bta-miR-193b	NSF	-0.706294	0.0102452	bta-miR-193b_NSF
bta-miR-30a-5p	FAM43A	0.664336	0.0184527	bta-miR-30a-5p_FAM43A
bta-miR-125a	TMEM161B	-0.629371	0.0283197	bta-miR-125a_TMEM161B
bta-miR-125b	TMEM161B	-0.692308	0.012593	bta-miR-125b_TMEM161B
bta-miR-30a-5p	CRYZL1	0.699301	0.0113742	bta-miR-30a-5p_CRYZL1
bta-miR-30d	GLCCI1	0.671329	0.0168315	bta-miR-30d_GLCCI1
bta-miR-125b	TUSC1	0.637479	0.0257544	bta-miR-125b_TUSC1
bta-miR-125a	C11orf52	-0.664336	0.0184527	bta-miR-125a_C11orf52
bta-miR-125b	C11orf52	-0.699301	0.0113742	bta-miR-125b_C11orf52
bta-miR-125a	GABRD	-0.631583	0.0276023	bta-miR-125a_GABRD
bta-miR-125b	GABRD	-0.652636	0.0214168	bta-miR-125b_GABRD
bta-miR-27b	PRKCD	-0.664336	0.0184527	bta-miR-27b_PRKCD
bta-miR-375	CCBE1	-0.713287	0.00920178	bta-miR-375_CCBE1
bta-miR-27b	SFXN4	-0.86014	0.000331668	bta-miR-27b_SFXN4
bta-miR-3600	MYEF2	0.706294	0.0102452	bta-miR-3600_MYEF2
bta-miR-145	ZNF782	0.762238	0.00395045	bta-miR-145_ZNF782
bta-miR-3600	PURA	0.58042	0.047856	bta-miR-3600_PURA
bta-miR-320a	DHX15	-0.811189	0.00136332	bta-miR-320a_DHX15
bta-miR-145	NEXN	0.874126	0.000200713	bta-miR-145_NEXN
bta-miR-27b	CRB1	0.691385	0.0127608	bta-miR-27b_CRB1
bta-miR-145	DTD1	0.713287	0.00920178	bta-miR-145_DTD1
bta-miR-2285f	KCND1	0.589477	0.0436813	bta-miR-2285f_KCND1
bta-miR-145	RNF207	-0.610855	0.0348611	bta-miR-145_RNF207
bta-miR-27b	RNF207	-0.660866	0.0192982	bta-miR-27b_RNF207
bta-miR-192	ITGB6	0.72028	0.00823977	bta-miR-192_ITGB6
bta-miR-30a-5p	GNG10	0.79021	0.00222314	bta-miR-30a-5p_GNG10
bta-miR-145	SPSB4	0.687724	0.0134428	bta-miR-145_SPSB4
bta-miR-193b	ING5	-0.762238	0.00395045	bta-miR-193b_ING5
bta-miR-3600	CAMK2N1	-0.608392	0.035806	bta-miR-3600_CAMK2N1
bta-miR-320a	GART	-0.797203	0.00190037	bta-miR-320a_GART
bta-miR-10a	PIK3CA	-0.755245	0.00450844	bta-miR-10a_PIK3CA
bta-miR-375	RAC1	0.706294	0.0102452	bta-miR-375_RAC1
bta-miR-145	GPM6B	0.713287	0.00920178	bta-miR-145_GPM6B
bta-miR-10a	NR5A2	0.881119	0.000152674	bta-miR-10a_NR5A2
bta-miR-27b	GRIK3	0.86515	0.000278812	bta-miR-27b_GRIK3
bta-miR-125a	MTRF1L	-0.685315	0.013906	bta-miR-125a_MTRF1L
bta-miR-320a	SPRYD4	-0.685315	0.013906	bta-miR-320a_SPRYD4
bta-miR-27b	ATXN10	0.776224	0.00299286	bta-miR-27b_ATXN10
bta-miR-127	MTSS1L	0.685315	0.013906	bta-miR-127_MTSS1L
bta-miR-27b	MTSS1L	0.72028	0.00823977	bta-miR-27b_MTSS1L
bta-miR-125b	FAM188B	0.846154	0.000521134	bta-miR-125b_FAM188B
bta-miR-10a	ZFAND5	-0.643357	0.0240032	bta-miR-10a_ZFAND5
bta-miR-193b	FAM131B	0.749563	0.00500405	bta-miR-193b_FAM131B
bta-miR-143	SLC25A44	-0.874126	0.000200713	bta-miR-143_SLC25A44
bta-miR-27b	RBBP6	-0.636364	0.0260969	bta-miR-27b_RBBP6
bta-miR-193b	GDF9	0.775443	0.00304109	bta-miR-193b_GDF9
bta-miR-27b	AFF4	0.699301	0.0113742	bta-miR-27b_AFF4
bta-miR-143	TMEM179B	-0.633976	0.0268409	bta-miR-143_TMEM179B
bta-miR-125a	NXF1	-0.640982	0.0247	bta-miR-125a_NXF1
bta-miR-27b	ALKBH3	0.797203	0.00190037	bta-miR-27b_ALKBH3
bta-miR-27b	TRIM23	0.622378	0.0306759	bta-miR-27b_TRIM23
bta-miR-27b	TCEANC2	-0.615385	0.0331699	bta-miR-27b_TCEANC2
bta-miR-186	NUBP1	0.624565	0.0299242	bta-miR-186_NUBP1
bta-miR-30a-5p	RASA1	0.734266	0.00654349	bta-miR-30a-5p_RASA1
bta-miR-375	SH3BGRL3	0.657343	0.0201855	bta-miR-375_SH3BGRL3
bta-miR-10a	C9orf43	0.665509	0.0181729	bta-miR-10a_C9orf43
bta-miR-3600	DRC1	0.788752	0.00229539	bta-miR-3600_DRC1
bta-miR-3600	NCBP1	-0.594406	0.0415215	bta-miR-3600_NCBP1
bta-miR-10a	FBP1	0.678322	0.0153173	bta-miR-10a_FBP1
bta-miR-378	PDRG1	-0.685315	0.013906	bta-miR-378_PDRG1
bta-miR-125a	MPHOSPH6	-0.739055	0.00602782	bta-miR-125a_MPHOSPH6
bta-miR-125b	MPHOSPH6	-0.683013	0.0143594	bta-miR-125b_MPHOSPH6
bta-miR-10a	GOLGA3	0.594406	0.0415215	bta-miR-10a_GOLGA3
bta-miR-320a	ACTR2	-0.783217	0.00258621	bta-miR-320a_ACTR2
bta-miR-145	SCIN	-0.608392	0.035806	bta-miR-145_SCIN
bta-miR-3600	SF3B5	-0.58042	0.047856	bta-miR-3600_SF3B5
bta-miR-145	CYR61	0.748252	0.00512408	bta-miR-145_CYR61
bta-miR-27b	FRS3	0.669031	0.0173522	bta-miR-27b_FRS3
bta-miR-192	C14orf105	0.809108	0.00143474	bta-miR-192_C14orf105
bta-miR-192	B4GALNT2	0.70308	0.0107531	bta-miR-192_B4GALNT2
bta-miR-145	PPP4R4	-0.835093	0.000723093	bta-miR-145_PPP4R4
bta-miR-143	ZNF599	0.672505	0.0165693	bta-miR-143_ZNF599
bta-miR-192	ZNF599	-0.700526	0.0111699	bta-miR-192_ZNF599
bta-miR-143	DTX3L	-0.874126	0.000200713	bta-miR-143_DTX3L
bta-miR-145	PLCL2	-0.86014	0.000331668	bta-miR-145_PLCL2
bta-miR-27b	PLCL2	-0.86014	0.000331668	bta-miR-27b_PLCL2
bta-miR-27b	DOT1L	-0.644484	0.0236773	bta-miR-27b_DOT1L
bta-miR-145	CACNA1D	0.685315	0.013906	bta-miR-145_CACNA1D
bta-miR-143	CDK1	-0.713287	0.00920178	bta-miR-143_CDK1
bta-miR-143	ANXA3	-0.734266	0.00654349	bta-miR-143_ANXA3
bta-miR-145	GRPEL1	-0.692308	0.012593	bta-miR-145_GRPEL1
bta-miR-143	PCMT1	0.601399	0.0385885	bta-miR-143_PCMT1
bta-miR-27b	SYNRG	-0.818182	0.00114311	bta-miR-27b_SYNRG
bta-miR-10a	AADAT	0.926321	1.50961e-05	bta-miR-10a_AADAT
bta-miR-125a	ST6GAL1	-0.601399	0.0385885	bta-miR-125a_ST6GAL1
bta-miR-30a-5p	DLL4	-0.603512	0.0377317	bta-miR-30a-5p_DLL4
bta-miR-10a	MSL1	0.58042	0.047856	bta-miR-10a_MSL1
bta-miR-27b	MSL1	-0.594406	0.0415215	bta-miR-27b_MSL1
bta-miR-10a	ESRRG	0.700526	0.0111699	bta-miR-10a_ESRRG
bta-miR-27b	MDM2	-0.699301	0.0113742	bta-miR-27b_MDM2
bta-miR-125b	LURAP1L	0.643357	0.0240032	bta-miR-125b_LURAP1L
bta-miR-186	EIF2D	0.605955	0.0367585	bta-miR-186_EIF2D
bta-miR-125b	PITPNM1	-0.636364	0.0260969	bta-miR-125b_PITPNM1
bta-miR-125b	MFN1	0.762238	0.00395045	bta-miR-125b_MFN1
bta-miR-125a	VPS4B	-0.644484	0.0236773	bta-miR-125a_VPS4B
bta-miR-125b	VPS4B	-0.591945	0.0425902	bta-miR-125b_VPS4B
bta-miR-125b	SERTAD3	0.59895	0.0395981	bta-miR-125b_SERTAD3
bta-miR-143	SLC22A16	0.71804	0.00853932	bta-miR-143_SLC22A16
bta-miR-27b	KCTD11	0.825175	0.000951363	bta-miR-27b_KCTD11
bta-miR-27b	HMGXB4	-0.609458	0.0353946	bta-miR-27b_HMGXB4
bta-miR-27b	LIN54	-0.654992	0.0207937	bta-miR-27b_LIN54
bta-miR-10a	EIF5A2	-0.811189	0.00136332	bta-miR-10a_EIF5A2
bta-miR-10a	ELOVL6	0.776224	0.00299286	bta-miR-10a_ELOVL6
bta-miR-125b	ELOVL6	-0.615385	0.0331699	bta-miR-125b_ELOVL6
bta-miR-2285f	ACADL	-0.719303	0.00836944	bta-miR-2285f_ACADL
bta-miR-375	SH3BGRL	-0.587413	0.0446093	bta-miR-375_SH3BGRL
bta-miR-27b	BICC1	0.776224	0.00299286	bta-miR-27b_BICC1
bta-miR-145	BLOC1S2	-0.736847	0.00626167	bta-miR-145_BLOC1S2
bta-miR-378	ABT1	-0.587413	0.0446093	bta-miR-378_ABT1
bta-miR-30a-5p	FAS	0.72028	0.00823977	bta-miR-30a-5p_FAS
bta-miR-145	PPM1E	0.685551	0.01386	bta-miR-145_PPM1E
bta-miR-193b	ANKRD54	0.678322	0.0153173	bta-miR-193b_ANKRD54
bta-miR-193b	IL17RD	0.643357	0.0240032	bta-miR-193b_IL17RD
bta-miR-27b	RBPMS2	0.769231	0.00344645	bta-miR-27b_RBPMS2
bta-miR-27b	IDS	0.924695	1.67907e-05	bta-miR-27b_IDS
bta-miR-3600	CTSO	-0.601399	0.0385885	bta-miR-3600_CTSO
bta-miR-27b	CTSO	-0.755245	0.00450844	bta-miR-27b_CTSO
bta-miR-143	BRD2	-0.895105	8.36659e-05	bta-miR-143_BRD2
bta-miR-10b	SLC38A2	0.601399	0.0385885	bta-miR-10b_SLC38A2
bta-miR-143	CCDC58	-0.657343	0.0201855	bta-miR-143_CCDC58
bta-miR-125a	SIGIRR	-0.636364	0.0260969	bta-miR-125a_SIGIRR
bta-miR-125b	SIGIRR	-0.622378	0.0306759	bta-miR-125b_SIGIRR
bta-miR-30a-5p	PFN2	0.774082	0.00312666	bta-miR-30a-5p_PFN2
bta-miR-10a	SDC1	0.79021	0.00222314	bta-miR-10a_SDC1
bta-miR-30a-5p	ATP8A1	-0.657343	0.0201855	bta-miR-30a-5p_ATP8A1
bta-miR-143	IL17RB	0.587413	0.0446093	bta-miR-143_IL17RB
bta-miR-145	IPMK	-0.678322	0.0153173	bta-miR-145_IPMK
bta-miR-145	CITED2	0.608392	0.035806	bta-miR-145_CITED2
bta-miR-27b	TMUB1	-0.608392	0.035806	bta-miR-27b_TMUB1
bta-miR-125b	TOE1	-0.783217	0.00258621	bta-miR-125b_TOE1
bta-miR-27b	PLXNC1	-0.804196	0.00161477	bta-miR-27b_PLXNC1
bta-miR-378	TRMT1L	-0.633976	0.0268409	bta-miR-378_TRMT1L
bta-miR-27b	NREP	0.671329	0.0168315	bta-miR-27b_NREP
bta-miR-143	TAF8	-0.643357	0.0240032	bta-miR-143_TAF8
bta-miR-320a	XAF1	-0.594406	0.0415215	bta-miR-320a_XAF1
bta-miR-27b	CEP72	-0.664336	0.0184527	bta-miR-27b_CEP72
bta-miR-145	CCDC107	0.629371	0.0283197	bta-miR-145_CCDC107
bta-miR-125a	EIF2B5	-0.809108	0.00143474	bta-miR-125a_EIF2B5
bta-miR-125b	EIF2B5	-0.686516	0.0136736	bta-miR-125b_EIF2B5
bta-miR-192	ARHGEF39	0.643357	0.0240032	bta-miR-192_ARHGEF39
bta-miR-192	KLHL11	-0.602453	0.0381595	bta-miR-192_KLHL11
bta-miR-30a-5p	ZNF184	0.706294	0.0102452	bta-miR-30a-5p_ZNF184
bta-miR-143	SELL	-0.65149	0.0217247	bta-miR-143_SELL
bta-miR-27b	PDS5B	0.601399	0.0385885	bta-miR-27b_PDS5B
bta-miR-193b	ST3GAL5	-0.748252	0.00512408	bta-miR-193b_ST3GAL5
bta-miR-320a	OSTC	-0.839161	0.000642826	bta-miR-320a_OSTC
bta-miR-125a	PDE7A	-0.685315	0.013906	bta-miR-125a_PDE7A
bta-miR-125b	PDE7A	-0.58042	0.047856	bta-miR-125b_PDE7A
bta-miR-143	PIGU	-0.742558	0.00567053	bta-miR-143_PIGU
bta-miR-193b	PIGU	-0.59895	0.0395981	bta-miR-193b_PIGU
bta-miR-145	ACPP	-0.607021	0.0363396	bta-miR-145_ACPP
bta-miR-125b	SLC25A15	-0.629371	0.0283197	bta-miR-125b_SLC25A15
bta-miR-3600	HECTD2	0.748252	0.00512408	bta-miR-3600_HECTD2
bta-miR-125a	PGAP3	-0.58042	0.047856	bta-miR-125a_PGAP3
bta-miR-145	FGR	-0.776224	0.00299286	bta-miR-145_FGR
bta-miR-27b	MED14	-0.755245	0.00450844	bta-miR-27b_MED14
bta-miR-145	ARNTL2	0.88466	0.000132063	bta-miR-145_ARNTL2
bta-miR-143	ARID3B	-0.825175	0.000951363	bta-miR-143_ARID3B
bta-miR-3600	ASPN	0.685315	0.013906	bta-miR-3600_ASPN
bta-miR-10a	MORC3	-0.811189	0.00136332	bta-miR-10a_MORC3
bta-miR-30e-5p	ACVR1	0.58042	0.047856	bta-miR-30e-5p_ACVR1
bta-miR-30a-5p	ACVR1	0.664336	0.0184527	bta-miR-30a-5p_ACVR1
bta-miR-27b	NCOA7	-0.65035	0.0220342	bta-miR-27b_NCOA7
bta-miR-145	SLC25A25	-0.664336	0.0184527	bta-miR-145_SLC25A25
bta-miR-375	ZBTB20	-0.643357	0.0240032	bta-miR-375_ZBTB20
bta-miR-3600	PRG4	0.762238	0.00395045	bta-miR-3600_PRG4
bta-miR-192	PCK2	0.72028	0.00823977	bta-miR-192_PCK2
bta-miR-193b	LAMC1	0.755245	0.00450844	bta-miR-193b_LAMC1
bta-miR-192	SERPINB1	0.797203	0.00190037	bta-miR-192_SERPINB1
bta-miR-192	TRAF5	-0.804196	0.00161477	bta-miR-192_TRAF5
bta-miR-143	PHACTR1	-0.608392	0.035806	bta-miR-143_PHACTR1
bta-miR-192	MYB	0.748252	0.00512408	bta-miR-192_MYB
bta-miR-27b	ADCK1	-0.65035	0.0220342	bta-miR-27b_ADCK1
bta-miR-375	ITGB1BP2	-0.804196	0.00161477	bta-miR-375_ITGB1BP2
bta-miR-3600	DENND2C	0.700526	0.0111699	bta-miR-3600_DENND2C
bta-miR-10a	PRR15L	0.755245	0.00450844	bta-miR-10a_PRR15L
bta-miR-27b	DTNA	0.888112	0.000114134	bta-miR-27b_DTNA
bta-miR-10a	FAM63B	-0.622378	0.0306759	bta-miR-10a_FAM63B
bta-miR-143	DCK	-0.741259	0.00580115	bta-miR-143_DCK
bta-miR-27b	ENOX1	0.837129	0.000682001	bta-miR-27b_ENOX1
bta-miR-10a	CTSB	-0.58042	0.047856	bta-miR-10a_CTSB
bta-miR-27b	AFAP1	0.671329	0.0168315	bta-miR-27b_AFAP1
bta-miR-30d	SNAPIN	0.749563	0.00500405	bta-miR-30d_SNAPIN
bta-miR-27b	RPGRIP1L	0.72028	0.00823977	bta-miR-27b_RPGRIP1L
bta-miR-143	IFNG	-0.590518	0.0432188	bta-miR-143_IFNG
bta-miR-10a	BEND3	0.612961	0.0340673	bta-miR-10a_BEND3
bta-miR-186	SCRG1	-0.701729	0.0109721	bta-miR-186_SCRG1
bta-miR-125a	IFNGR1	-0.699301	0.0113742	bta-miR-125a_IFNGR1
bta-miR-125b	IFNGR1	-0.699301	0.0113742	bta-miR-125b_IFNGR1
bta-miR-145	HRSP12	-0.626971	0.0291129	bta-miR-145_HRSP12
bta-miR-3600	POP1	-0.706294	0.0102452	bta-miR-3600_POP1
bta-miR-193b	ERBB4	-0.58042	0.047856	bta-miR-193b_ERBB4
bta-miR-125b	MYO19	-0.608392	0.035806	bta-miR-125b_MYO19
bta-miR-378	ARHGAP12	-0.622378	0.0306759	bta-miR-378_ARHGAP12
bta-miR-193b	C1QBP	-0.594406	0.0415215	bta-miR-193b_C1QBP
bta-miR-125a	TRIAP1	-0.73205	0.00679293	bta-miR-125a_TRIAP1
bta-miR-125b	TRIAP1	-0.795098	0.00199349	bta-miR-125b_TRIAP1
bta-miR-125a	PDZD11	-0.608392	0.035806	bta-miR-125a_PDZD11
bta-miR-125b	PDZD11	-0.622378	0.0306759	bta-miR-125b_PDZD11
bta-miR-320a	FCER1A	-0.626971	0.0291129	bta-miR-320a_FCER1A
bta-miR-2285i	PHF2	-0.755245	0.00450844	bta-miR-2285i_PHF2
bta-miR-10a	TM6SF1	-0.664336	0.0184527	bta-miR-10a_TM6SF1
bta-miR-27b	DKK2	0.881119	0.000152674	bta-miR-27b_DKK2
bta-miR-145	CCDC109B	-0.643357	0.0240032	bta-miR-145_CCDC109B
bta-miR-193b	TMEM62	-0.685315	0.013906	bta-miR-193b_TMEM62
bta-miR-27b	CBLB	-0.795098	0.00199349	bta-miR-27b_CBLB
bta-miR-143	RGS18	-0.819616	0.00110155	bta-miR-143_RGS18
bta-miR-143	HFE	0.678322	0.0153173	bta-miR-143_HFE
bta-miR-125a	HFE	0.594406	0.0415215	bta-miR-125a_HFE
bta-miR-125b	HFE	0.594406	0.0415215	bta-miR-125b_HFE
bta-miR-320a	PSPH	-0.626971	0.0291129	bta-miR-320a_PSPH
bta-miR-145	PIGS	-0.713287	0.00920178	bta-miR-145_PIGS
bta-miR-145	C5orf15	-0.727273	0.00735503	bta-miR-145_C5orf15
bta-miR-143	CLDN1	-0.603512	0.0377317	bta-miR-143_CLDN1
bta-miR-143	CTLA4	-0.775443	0.00304109	bta-miR-143_CTLA4
bta-miR-192	CEP19	-0.663162	0.0187356	bta-miR-192_CEP19
bta-miR-192	LGR5	0.595447	0.0410748	bta-miR-192_LGR5
bta-miR-143	NECAP2	-0.888112	0.000114134	bta-miR-143_NECAP2
bta-miR-320a	NECAP2	-0.762238	0.00395045	bta-miR-320a_NECAP2
bta-miR-145	KCNMA1	0.797203	0.00190037	bta-miR-145_KCNMA1
bta-miR-3600	KCNMA1	0.643357	0.0240032	bta-miR-3600_KCNMA1
bta-miR-145	RBMXL1	-0.657343	0.0201855	bta-miR-145_RBMXL1
bta-miR-320a	RBMXL1	-0.622378	0.0306759	bta-miR-320a_RBMXL1
bta-miR-125a	PPT1	-0.643357	0.0240032	bta-miR-125a_PPT1
bta-miR-125b	PPT1	-0.678322	0.0153173	bta-miR-125b_PPT1
bta-miR-193b	PPT1	-0.692308	0.012593	bta-miR-193b_PPT1
bta-miR-100	CTDSPL	0.809108	0.00143474	bta-miR-100_CTDSPL
bta-miR-99a-5p	CTDSPL	0.777584	0.00291017	bta-miR-99a-5p_CTDSPL
bta-miR-125b	CLEC4G	-0.739055	0.00602782	bta-miR-125b_CLEC4G
bta-miR-193b	L1CAM	0.699301	0.0113742	bta-miR-193b_L1CAM
bta-miR-143	IQCA1	-0.891234	9.96154e-05	bta-miR-143_IQCA1
bta-miR-125a	TOR2A	-0.79021	0.00222314	bta-miR-125a_TOR2A
bta-miR-125b	TOR2A	-0.797203	0.00190037	bta-miR-125b_TOR2A
bta-miR-3600	DDAH2	0.72028	0.00823977	bta-miR-3600_DDAH2
bta-miR-193b	CLIC1	-0.601399	0.0385885	bta-miR-193b_CLIC1
bta-miR-3600	GFAP	0.639728	0.0250739	bta-miR-3600_GFAP
bta-miR-30e-5p	KDM3A	0.713287	0.00920178	bta-miR-30e-5p_KDM3A
bta-miR-30d	KDM3A	0.629371	0.0283197	bta-miR-30d_KDM3A
bta-miR-3600	SCTR	-0.697619	0.0116589	bta-miR-3600_SCTR
bta-miR-145	DPY19L4	-0.643357	0.0240032	bta-miR-145_DPY19L4
bta-miR-145	WRB	0.65035	0.0220342	bta-miR-145_WRB
bta-miR-30a-5p	DGKZ	-0.629371	0.0283197	bta-miR-30a-5p_DGKZ
bta-miR-143	KLRG1	-0.587003	0.0447951	bta-miR-143_KLRG1
bta-miR-27b	RFFL	-0.748252	0.00512408	bta-miR-27b_RFFL
bta-miR-125b	TBC1D1	0.769231	0.00344645	bta-miR-125b_TBC1D1
bta-miR-145	SNX8	-0.59895	0.0395981	bta-miR-145_SNX8
bta-miR-143	PSMD10	0.755245	0.00450844	bta-miR-143_PSMD10
bta-miR-125b	PKP4	0.678322	0.0153173	bta-miR-125b_PKP4
bta-miR-145	MAP3K1	-0.797203	0.00190037	bta-miR-145_MAP3K1
bta-miR-145	UBALD2	-0.896674	7.78046e-05	bta-miR-145_UBALD2
bta-miR-10a	NEDD4	-0.622378	0.0306759	bta-miR-10a_NEDD4
bta-miR-27b	NEDD4	0.713287	0.00920178	bta-miR-27b_NEDD4
bta-miR-27b	BCL10	-0.706294	0.0102452	bta-miR-27b_BCL10
bta-miR-30a-5p	RRAD	0.658495	0.0198921	bta-miR-30a-5p_RRAD
bta-miR-143	CHFR	-0.839161	0.000642826	bta-miR-143_CHFR
bta-miR-192	GALNT3	0.72028	0.00823977	bta-miR-192_GALNT3
bta-miR-27b	GALNT3	-0.587413	0.0446093	bta-miR-27b_GALNT3
bta-miR-145	PSAT1	-0.728548	0.00720175	bta-miR-145_PSAT1
bta-miR-27b	BID	-0.671329	0.0168315	bta-miR-27b_BID
bta-miR-99a-5p	PPIP5K1	-0.615385	0.0331699	bta-miR-99a-5p_PPIP5K1
bta-miR-193b	C20orf196	-0.65035	0.0220342	bta-miR-193b_C20orf196
bta-miR-27b	ANGPT1	0.915516	2.9375e-05	bta-miR-27b_ANGPT1
bta-miR-27b	MAK	-0.607808	0.0360326	bta-miR-27b_MAK
bta-miR-378	FAM175A	-0.644484	0.0236773	bta-miR-378_FAM175A
bta-miR-320a	WDR77	-0.577934	0.0490488	bta-miR-320a_WDR77
bta-miR-145	NDFIP2	-0.846154	0.000521134	bta-miR-145_NDFIP2
bta-miR-378	TFEC	-0.804196	0.00161477	bta-miR-378_TFEC
bta-miR-125b	SMIM12	0.657343	0.0201855	bta-miR-125b_SMIM12
bta-miR-125a	SCARB1	-0.685315	0.013906	bta-miR-125a_SCARB1
bta-miR-125b	SCARB1	-0.692308	0.012593	bta-miR-125b_SCARB1
bta-miR-10b	SLC6A5	0.622429	0.0306581	bta-miR-10b_SLC6A5
bta-miR-30e-5p	SRP14	0.692308	0.012593	bta-miR-30e-5p_SRP14
bta-miR-10a	SRP14	-0.678322	0.0153173	bta-miR-10a_SRP14
bta-miR-30a-5p	SRP14	0.636364	0.0260969	bta-miR-30a-5p_SRP14
bta-miR-27b	PRPF19	-0.811189	0.00136332	bta-miR-27b_PRPF19
bta-miR-27b	PRKX	-0.875658	0.000189298	bta-miR-27b_PRKX
bta-miR-193b	ANKRD13A	-0.71804	0.00853932	bta-miR-193b_ANKRD13A
bta-miR-30a-5p	INO80D	-0.65149	0.0217247	bta-miR-30a-5p_INO80D
bta-miR-125a	PSMA4	-0.755245	0.00450844	bta-miR-125a_PSMA4
bta-miR-125b	PSMA4	-0.79021	0.00222314	bta-miR-125b_PSMA4
bta-miR-125a	RPS6KA1	-0.664336	0.0184527	bta-miR-125a_RPS6KA1
bta-miR-125b	RPS6KA1	-0.692308	0.012593	bta-miR-125b_RPS6KA1
bta-miR-125b	GPR31	-0.612961	0.0340673	bta-miR-125b_GPR31
bta-miR-3600	ZNF503	0.804196	0.00161477	bta-miR-3600_ZNF503
bta-miR-3600	EEF1A1	0.615385	0.0331699	bta-miR-3600_EEF1A1
bta-miR-30a-5p	SNAI1	-0.6972	0.0117306	bta-miR-30a-5p_SNAI1
bta-miR-27b	HLX	0.79021	0.00222314	bta-miR-27b_HLX
bta-miR-143	CAMTA1	0.619966	0.0315202	bta-miR-143_CAMTA1
bta-miR-27b	SORL1	-0.693521	0.0123749	bta-miR-27b_SORL1
bta-miR-27b	ACTA2	0.643357	0.0240032	bta-miR-27b_ACTA2
bta-miR-27b	PAIP2B	0.916084	2.8428e-05	bta-miR-27b_PAIP2B
bta-miR-125a	RARRES1	-0.734266	0.00654349	bta-miR-125a_RARRES1
bta-miR-125b	RARRES1	-0.79021	0.00222314	bta-miR-125b_RARRES1
bta-miR-192	TSTD2	-0.643357	0.0240032	bta-miR-192_TSTD2
bta-miR-378	NOP2	-0.658495	0.0198921	bta-miR-378_NOP2
bta-miR-27b	HOXA13	0.828075	0.000879558	bta-miR-27b_HOXA13
bta-miR-27b	EPB41L4A	0.577934	0.0490488	bta-miR-27b_EPB41L4A
bta-miR-375	ISG20	0.65035	0.0220342	bta-miR-375_ISG20
bta-miR-125b	ARMC7	-0.804196	0.00161477	bta-miR-125b_ARMC7
bta-miR-100	FZD8	0.755245	0.00450844	bta-miR-100_FZD8
bta-miR-99a-5p	FZD8	0.881119	0.000152674	bta-miR-99a-5p_FZD8
bta-miR-193b	ADAMTS13	0.699301	0.0113742	bta-miR-193b_ADAMTS13
bta-miR-27b	CCDC28B	0.762238	0.00395045	bta-miR-27b_CCDC28B
bta-miR-10a	SDC4	0.741259	0.00580115	bta-miR-10a_SDC4
bta-miR-125b	GMIP	-0.671329	0.0168315	bta-miR-125b_GMIP
bta-miR-320a	UBXN4	-0.59895	0.0395981	bta-miR-320a_UBXN4
bta-miR-10a	L2HGDH	0.699301	0.0113742	bta-miR-10a_L2HGDH
bta-miR-27b	BRSK1	0.879161	0.000165104	bta-miR-27b_BRSK1
bta-miR-192	ST6GALNAC2	0.678322	0.0153173	bta-miR-192_ST6GALNAC2
bta-miR-27b	ZHX1	0.734266	0.00654349	bta-miR-27b_ZHX1
bta-miR-143	BNIPL	-0.67018	0.0170904	bta-miR-143_BNIPL
bta-miR-10a	STYK1	0.671329	0.0168315	bta-miR-10a_STYK1
bta-miR-125a	CDC42SE1	-0.636364	0.0260969	bta-miR-125a_CDC42SE1
bta-miR-125b	CDC42SE1	-0.713287	0.00920178	bta-miR-125b_CDC42SE1
bta-miR-143	ARHGAP18	-0.664336	0.0184527	bta-miR-143_ARHGAP18
bta-miR-143	TPP1	-0.895105	8.36659e-05	bta-miR-143_TPP1
bta-miR-145	RASA2	-0.705267	0.0104054	bta-miR-145_RASA2
bta-miR-125b	LETM2	-0.612961	0.0340673	bta-miR-125b_LETM2
bta-miR-192	SRD5A1	0.867133	0.000259812	bta-miR-192_SRD5A1
bta-miR-100	CCDC28A	-0.601399	0.0385885	bta-miR-100_CCDC28A
bta-miR-193b	CCDC28A	-0.776224	0.00299286	bta-miR-193b_CCDC28A
bta-miR-3600	GFM2	-0.615385	0.0331699	bta-miR-3600_GFM2
bta-miR-125a	RAPGEF5	-0.601399	0.0385885	bta-miR-125a_RAPGEF5
bta-miR-125b	RAPGEF5	-0.671329	0.0168315	bta-miR-125b_RAPGEF5
bta-miR-30a-5p	GCLC	-0.643357	0.0240032	bta-miR-30a-5p_GCLC
bta-miR-30e-5p	YTHDC1	0.594406	0.0415215	bta-miR-30e-5p_YTHDC1
bta-miR-30a-5p	YTHDC1	0.608392	0.035806	bta-miR-30a-5p_YTHDC1
bta-miR-320a	CASP8	-0.587413	0.0446093	bta-miR-320a_CASP8
bta-miR-27b	CASP8	-0.86014	0.000331668	bta-miR-27b_CASP8
bta-miR-27b	RSBN1L	0.640982	0.0247	bta-miR-27b_RSBN1L
bta-miR-145	YTHDF2	-0.734266	0.00654349	bta-miR-145_YTHDF2
bta-miR-320a	RCN2	-0.676008	0.0158067	bta-miR-320a_RCN2
bta-miR-143	FKBP11	-0.783217	0.00258621	bta-miR-143_FKBP11
bta-miR-3600	CASP3	-0.714537	0.00902393	bta-miR-3600_CASP3
bta-miR-2285i	TULP3	-0.657343	0.0201855	bta-miR-2285i_TULP3
bta-miR-125b	MFHAS1	0.741259	0.00580115	bta-miR-125b_MFHAS1
bta-miR-145	CCDC40	0.657303	0.0201957	bta-miR-145_CCDC40
bta-miR-125b	GAA	-0.771935	0.00326529	bta-miR-125b_GAA
bta-miR-320a	PCOLCE2	0.65035	0.0220342	bta-miR-320a_PCOLCE2
bta-miR-125b	HOXD9	0.664336	0.0184527	bta-miR-125b_HOXD9
bta-miR-27b	GCC2	-0.769231	0.00344645	bta-miR-27b_GCC2
bta-miR-99b	TRIB2	0.637479	0.0257544	bta-miR-99b_TRIB2
bta-miR-143	CBFB	-0.755245	0.00450844	bta-miR-143_CBFB
bta-miR-145	CBFB	-0.713287	0.00920178	bta-miR-145_CBFB
bta-miR-30e-5p	H2AFY	0.671329	0.0168315	bta-miR-30e-5p_H2AFY
bta-miR-30d	H2AFY	0.853147	0.000418118	bta-miR-30d_H2AFY
bta-miR-27b	BRWD3	-0.664336	0.0184527	bta-miR-27b_BRWD3
bta-miR-375	PLEK2	0.958042	9.54358e-07	bta-miR-375_PLEK2
bta-miR-192	RPP25L	-0.679511	0.0150702	bta-miR-192_RPP25L
bta-miR-378	EIF2S1	-0.692308	0.012593	bta-miR-378_EIF2S1
bta-miR-3600	SPPL3	-0.633976	0.0268409	bta-miR-3600_SPPL3
bta-miR-10a	CDKN2B	0.706294	0.0102452	bta-miR-10a_CDKN2B
bta-miR-3600	CDNF	0.692806	0.0125031	bta-miR-3600_CDNF
bta-miR-143	ATP11C	-0.643357	0.0240032	bta-miR-143_ATP11C
bta-miR-10a	TMC7	0.742558	0.00567053	bta-miR-10a_TMC7
bta-miR-27b	SLC25A30	0.629371	0.0283197	bta-miR-27b_SLC25A30
bta-miR-193b	PARP12	-0.818182	0.00114311	bta-miR-193b_PARP12
bta-miR-30a-5p	LUC7L	0.608392	0.035806	bta-miR-30a-5p_LUC7L
bta-miR-10a	DQX1	0.636364	0.0260969	bta-miR-10a_DQX1
bta-miR-125b	KCNH6	-0.629371	0.0283197	bta-miR-125b_KCNH6
bta-miR-125b	ABHD6	-0.804196	0.00161477	bta-miR-125b_ABHD6
bta-miR-3600	MIS18A	-0.704029	0.0106012	bta-miR-3600_MIS18A
bta-miR-30a-5p	MEX3B	0.660815	0.019311	bta-miR-30a-5p_MEX3B
bta-miR-143	CYB561D1	-0.802103	0.00169653	bta-miR-143_CYB561D1
bta-miR-378	PPID	-0.686516	0.0136736	bta-miR-378_PPID
bta-miR-30e-5p	PPID	0.581437	0.0473736	bta-miR-30e-5p_PPID
bta-miR-143	FMO4	-0.797203	0.00190037	bta-miR-143_FMO4
bta-miR-143	NT5C3A	-0.629371	0.0283197	bta-miR-143_NT5C3A
bta-miR-145	NT5C3A	-0.622378	0.0306759	bta-miR-145_NT5C3A
bta-miR-27b	PPIF	-0.637479	0.0257544	bta-miR-27b_PPIF
bta-miR-193b	PPIF	-0.669003	0.0173586	bta-miR-193b_PPIF
bta-miR-10a	ANP32E	-0.594406	0.0415215	bta-miR-10a_ANP32E
bta-miR-320a	CAPRIN1	-0.678322	0.0153173	bta-miR-320a_CAPRIN1
bta-miR-193b	CAPRIN1	-0.622378	0.0306759	bta-miR-193b_CAPRIN1
bta-miR-192	SGMS2	0.916084	2.8428e-05	bta-miR-192_SGMS2
bta-miR-125b	TAPBP	-0.615385	0.0331699	bta-miR-125b_TAPBP
bta-miR-375	HERPUD1	0.706294	0.0102452	bta-miR-375_HERPUD1
bta-miR-143	RBCK1	-0.846154	0.000521134	bta-miR-143_RBCK1
bta-miR-27b	DEPDC1B	-0.797203	0.00190037	bta-miR-27b_DEPDC1B
bta-miR-125a	ITGB2	-0.629371	0.0283197	bta-miR-125a_ITGB2
bta-miR-125b	ITGB2	-0.713287	0.00920178	bta-miR-125b_ITGB2
bta-miR-145	GRB10	0.809108	0.00143474	bta-miR-145_GRB10
bta-miR-125a	TOP3A	-0.629371	0.0283197	bta-miR-125a_TOP3A
bta-miR-125b	TOP3A	-0.643357	0.0240032	bta-miR-125b_TOP3A
bta-miR-125a	TMEM41A	-0.616463	0.032776	bta-miR-125a_TMEM41A
bta-miR-125b	TMEM41A	-0.577934	0.0490488	bta-miR-125b_TMEM41A
bta-miR-143	FAM8A1	0.678322	0.0153173	bta-miR-143_FAM8A1
bta-miR-193b	FAM8A1	0.587413	0.0446093	bta-miR-193b_FAM8A1
bta-miR-3600	CDC37L1	0.608392	0.035806	bta-miR-3600_CDC37L1
bta-miR-30a-5p	CDC37L1	0.72028	0.00823977	bta-miR-30a-5p_CDC37L1
bta-miR-143	SH3TC2	0.676008	0.0158067	bta-miR-143_SH3TC2
bta-miR-125b	SH3TC2	0.609458	0.0353946	bta-miR-125b_SH3TC2
bta-miR-27b	STK39	0.728548	0.00720175	bta-miR-27b_STK39
bta-miR-192	SBSPON	-0.59895	0.0395981	bta-miR-192_SBSPON
bta-miR-143	MXI1	0.776224	0.00299286	bta-miR-143_MXI1
bta-miR-143	ITGA6	-0.636364	0.0260969	bta-miR-143_ITGA6
bta-miR-192	ITGA6	0.664336	0.0184527	bta-miR-192_ITGA6
bta-miR-27b	COIL	0.741259	0.00580115	bta-miR-27b_COIL
bta-miR-30e-5p	EVA1C	0.728548	0.00720175	bta-miR-30e-5p_EVA1C
bta-miR-30d	EVA1C	0.777584	0.00291017	bta-miR-30d_EVA1C
bta-miR-193b	CECR1	-0.774082	0.00312666	bta-miR-193b_CECR1
bta-miR-193b	RUNX1T1	0.629371	0.0283197	bta-miR-193b_RUNX1T1
bta-miR-193b	CNOT6	-0.783217	0.00258621	bta-miR-193b_CNOT6
bta-miR-125a	MAMDC2	0.601399	0.0385885	bta-miR-125a_MAMDC2
bta-miR-125b	MAMDC2	0.671329	0.0168315	bta-miR-125b_MAMDC2
bta-miR-125a	GALNT5	-0.58042	0.047856	bta-miR-125a_GALNT5
bta-miR-125b	GALNT5	-0.664336	0.0184527	bta-miR-125b_GALNT5
bta-miR-100	HS3ST2	0.825429	0.000944898	bta-miR-100_HS3ST2
bta-miR-99a-5p	HS3ST2	0.857176	0.000366413	bta-miR-99a-5p_HS3ST2
bta-miR-193b	KCTD7	0.602453	0.0381595	bta-miR-193b_KCTD7
bta-miR-192	CDO1	-0.591945	0.0425902	bta-miR-192_CDO1
bta-miR-192	KLHL24	-0.713287	0.00920178	bta-miR-192_KLHL24
bta-miR-27b	HCN4	0.78803	0.00233183	bta-miR-27b_HCN4
bta-miR-320a	KITLG	0.657343	0.0201855	bta-miR-320a_KITLG
bta-miR-27b	KITLG	0.825175	0.000951363	bta-miR-27b_KITLG
bta-miR-125a	CGN	-0.643357	0.0240032	bta-miR-125a_CGN
bta-miR-125b	CGN	-0.65035	0.0220342	bta-miR-125b_CGN
bta-miR-27b	AK2	-0.615385	0.0331699	bta-miR-27b_AK2
bta-miR-193b	ADSSL1	0.73205	0.00679293	bta-miR-193b_ADSSL1
bta-miR-143	CTF1	0.767076	0.00359618	bta-miR-143_CTF1
bta-miR-125a	EMID1	-0.657343	0.0201855	bta-miR-125a_EMID1
bta-miR-125b	EMID1	-0.657343	0.0201855	bta-miR-125b_EMID1
bta-miR-2285i	BNIP3	-0.603512	0.0377317	bta-miR-2285i_BNIP3
bta-miR-125a	SLC39A9	-0.734266	0.00654349	bta-miR-125a_SLC39A9
bta-miR-125b	SLC39A9	-0.958042	9.54358e-07	bta-miR-125b_SLC39A9
bta-miR-10a	SEC13	0.591945	0.0425902	bta-miR-10a_SEC13
bta-miR-10a	F11R	0.678322	0.0153173	bta-miR-10a_F11R
bta-miR-3600	CAV1	0.693521	0.0123749	bta-miR-3600_CAV1
bta-miR-100	LRRC3	0.671329	0.0168315	bta-miR-100_LRRC3
bta-miR-99a-5p	LRRC3	0.594406	0.0415215	bta-miR-99a-5p_LRRC3
bta-miR-30a-5p	DOLPP1	-0.601399	0.0385885	bta-miR-30a-5p_DOLPP1
bta-miR-145	ADRB3	0.617548	0.0323835	bta-miR-145_ADRB3
bta-miR-27b	NR2F2	0.685315	0.013906	bta-miR-27b_NR2F2
bta-miR-27b	APOBR	-0.741259	0.00580115	bta-miR-27b_APOBR
bta-miR-27b	IQCG	-0.677197	0.0155538	bta-miR-27b_IQCG
bta-miR-320a	CNOT7	-0.909091	4.19104e-05	bta-miR-320a_CNOT7
bta-miR-27b	CDR2	0.781087	0.0027053	bta-miR-27b_CDR2
bta-miR-2285f	ACVR2A	-0.643357	0.0240032	bta-miR-2285f_ACVR2A
bta-miR-27b	PEBP1	0.797203	0.00190037	bta-miR-27b_PEBP1
bta-miR-27b	FBLN5	0.853147	0.000418118	bta-miR-27b_FBLN5
bta-miR-145	SEMA3A	0.678322	0.0153173	bta-miR-145_SEMA3A
bta-miR-3600	FNDC4	0.797203	0.00190037	bta-miR-3600_FNDC4
bta-miR-192	TBCEL	-0.678322	0.0153173	bta-miR-192_TBCEL
bta-miR-192	GLP1R	0.678322	0.0153173	bta-miR-192_GLP1R
bta-miR-193b	SRSF2	-0.776224	0.00299286	bta-miR-193b_SRSF2
bta-miR-125a	FADD	-0.692308	0.012593	bta-miR-125a_FADD
bta-miR-125b	FADD	-0.818182	0.00114311	bta-miR-125b_FADD
bta-miR-10a	PIGH	0.604578	0.0373051	bta-miR-10a_PIGH
bta-miR-30e-5p	PPTC7	0.781087	0.0027053	bta-miR-30e-5p_PPTC7
bta-miR-143	CRLF3	-0.853147	0.000418118	bta-miR-143_CRLF3
bta-miR-30e-5p	PSMD7	0.699301	0.0113742	bta-miR-30e-5p_PSMD7
bta-miR-30a-5p	UBE2J1	-0.629371	0.0283197	bta-miR-30a-5p_UBE2J1
bta-miR-30e-5p	ANKRA2	0.685315	0.013906	bta-miR-30e-5p_ANKRA2
bta-miR-125a	IL6R	-0.734266	0.00654349	bta-miR-125a_IL6R
bta-miR-125b	IL6R	-0.811189	0.00136332	bta-miR-125b_IL6R
bta-miR-143	KBTBD4	0.594406	0.0415215	bta-miR-143_KBTBD4
bta-miR-30a-5p	SCN1A	0.577934	0.0490488	bta-miR-30a-5p_SCN1A
bta-miR-125a	USP45	-0.58042	0.047856	bta-miR-125a_USP45
bta-miR-320a	CDK5RAP1	-0.853147	0.000418118	bta-miR-320a_CDK5RAP1
bta-miR-125a	DOK1	-0.678322	0.0153173	bta-miR-125a_DOK1
bta-miR-125b	DOK1	-0.762238	0.00395045	bta-miR-125b_DOK1
bta-miR-30a-5p	EPC2	0.699301	0.0113742	bta-miR-30a-5p_EPC2
bta-miR-193b	HSPB6	0.767076	0.00359618	bta-miR-193b_HSPB6
bta-miR-125a	HDDC3	-0.707532	0.0100544	bta-miR-125a_HDDC3
bta-miR-125b	HDDC3	-0.700526	0.0111699	bta-miR-125b_HDDC3
bta-miR-27b	NABP1	-0.755245	0.00450844	bta-miR-27b_NABP1
bta-miR-145	DENND4B	-0.630474	0.0279603	bta-miR-145_DENND4B
bta-miR-192	DDX20	-0.776224	0.00299286	bta-miR-192_DDX20
bta-miR-27b	PRKAA2	0.770579	0.00335518	bta-miR-27b_PRKAA2
bta-miR-30e-5p	SPRYD7	0.705495	0.0103698	bta-miR-30e-5p_SPRYD7
bta-miR-30a-5p	SPRYD7	0.677275	0.0155373	bta-miR-30a-5p_SPRYD7
bta-miR-125a	PPP1R37	-0.629371	0.0283197	bta-miR-125a_PPP1R37
bta-miR-143	SLC39A11	-0.594406	0.0415215	bta-miR-143_SLC39A11
bta-miR-320a	HARS	-0.71804	0.00853932	bta-miR-320a_HARS
bta-miR-192	ZNF451	-0.755245	0.00450844	bta-miR-192_ZNF451
bta-miR-143	ZC2HC1A	0.741259	0.00580115	bta-miR-143_ZC2HC1A
bta-miR-125a	TRIM47	0.615385	0.0331699	bta-miR-125a_TRIM47
bta-miR-125b	TRIM47	0.748252	0.00512408	bta-miR-125b_TRIM47
bta-miR-193b	AMOTL1	0.804196	0.00161477	bta-miR-193b_AMOTL1
bta-miR-320a	POLR1C	-0.706294	0.0102452	bta-miR-320a_POLR1C
bta-miR-143	SLC2A12	0.734266	0.00654349	bta-miR-143_SLC2A12
bta-miR-30a-5p	EXTL2	0.713287	0.00920178	bta-miR-30a-5p_EXTL2
bta-miR-193b	FCHSD2	-0.804196	0.00161477	bta-miR-193b_FCHSD2
bta-miR-10a	FAM167A	0.783217	0.00258621	bta-miR-10a_FAM167A
bta-miR-99b	BTD	-0.601399	0.0385885	bta-miR-99b_BTD
bta-miR-143	FAM149B1	-0.72028	0.00823977	bta-miR-143_FAM149B1
bta-miR-27b	ZNF462	0.671329	0.0168315	bta-miR-27b_ZNF462
bta-miR-125b	EAF1	-0.643357	0.0240032	bta-miR-125b_EAF1
bta-miR-125b	KCNS3	0.762238	0.00395045	bta-miR-125b_KCNS3
bta-miR-10a	CNNM4	0.608392	0.035806	bta-miR-10a_CNNM4
bta-miR-100	SMARCA4	-0.881119	0.000152674	bta-miR-100_SMARCA4
bta-miR-99a-5p	SMARCA4	-0.748252	0.00512408	bta-miR-99a-5p_SMARCA4
bta-miR-99b	SMARCA4	-0.601399	0.0385885	bta-miR-99b_SMARCA4
bta-miR-192	TMEM144	0.594406	0.0415215	bta-miR-192_TMEM144
bta-miR-27b	PTGER3	0.804196	0.00161477	bta-miR-27b_PTGER3
bta-miR-375	NFE2L2	0.735553	0.00640178	bta-miR-375_NFE2L2
bta-miR-145	INIP	-0.741259	0.00580115	bta-miR-145_INIP
bta-miR-27b	INIP	-0.643357	0.0240032	bta-miR-27b_INIP
bta-miR-193b	KNTC1	-0.804196	0.00161477	bta-miR-193b_KNTC1
bta-miR-10a	STRADB	0.629371	0.0283197	bta-miR-10a_STRADB
bta-miR-10a	TPMT	0.601399	0.0385885	bta-miR-10a_TPMT
bta-miR-378	CHAC2	-0.629371	0.0283197	bta-miR-378_CHAC2
bta-miR-145	FBXO28	0.58042	0.047856	bta-miR-145_FBXO28
bta-miR-192	ACKR4	-0.633976	0.0268409	bta-miR-192_ACKR4
bta-miR-143	PTPN22	-0.818182	0.00114311	bta-miR-143_PTPN22
bta-miR-30a-5p	SNX16	0.601399	0.0385885	bta-miR-30a-5p_SNX16
bta-miR-10a	DAZAP1	0.609458	0.0353946	bta-miR-10a_DAZAP1
bta-miR-125a	PEX12	-0.685315	0.013906	bta-miR-125a_PEX12
bta-miR-125b	PEX12	-0.804196	0.00161477	bta-miR-125b_PEX12
bta-miR-27b	PEX12	-0.65035	0.0220342	bta-miR-27b_PEX12
bta-miR-30a-5p	COQ3	0.78459	0.0025116	bta-miR-30a-5p_COQ3
bta-miR-125a	YPEL2	0.592986	0.0421356	bta-miR-125a_YPEL2
bta-miR-125b	YPEL2	0.859654	0.000337176	bta-miR-125b_YPEL2
bta-miR-27b	YPEL2	0.778952	0.00282881	bta-miR-27b_YPEL2
bta-miR-30a-5p	PGBD2	0.881119	0.000152674	bta-miR-30a-5p_PGBD2
bta-miR-145	CASZ1	0.804196	0.00161477	bta-miR-145_CASZ1
bta-miR-30a-5p	GSKIP	0.748252	0.00512408	bta-miR-30a-5p_GSKIP
bta-miR-192	ZNF280C	-0.687724	0.0134428	bta-miR-192_ZNF280C
bta-miR-30e-5p	BECN1	0.587413	0.0446093	bta-miR-30e-5p_BECN1
bta-miR-125a	RASGRF1	-0.639612	0.0251086	bta-miR-125a_RASGRF1
bta-miR-125a	IL7R	-0.748252	0.00512408	bta-miR-125a_IL7R
bta-miR-125b	IL7R	-0.741259	0.00580115	bta-miR-125b_IL7R
bta-miR-143	ASXL2	-0.923077	1.8622e-05	bta-miR-143_ASXL2
bta-miR-125b	GNA15	-0.642109	0.0243674	bta-miR-125b_GNA15
bta-miR-27b	ZNF800	-0.683013	0.0143594	bta-miR-27b_ZNF800
bta-miR-143	XCR1	-0.725045	0.00762875	bta-miR-143_XCR1
bta-miR-145	CABP1	0.678483	0.0152836	bta-miR-145_CABP1
bta-miR-27b	CABP1	0.798631	0.0018391	bta-miR-27b_CABP1
bta-miR-27b	ZEB1	0.727273	0.00735503	bta-miR-27b_ZEB1
bta-miR-27b	LONRF1	0.692308	0.012593	bta-miR-27b_LONRF1
bta-miR-193b	DENND2D	-0.802103	0.00169653	bta-miR-193b_DENND2D
bta-miR-143	C12orf10	-0.578951	0.0485584	bta-miR-143_C12orf10
bta-miR-192	KREMEN2	0.713821	0.00912546	bta-miR-192_KREMEN2
bta-miR-27b	NIPAL4	0.812611	0.0013161	bta-miR-27b_NIPAL4
bta-miR-143	LRRC8B	-0.79021	0.00222314	bta-miR-143_LRRC8B
bta-miR-145	LRRC8B	-0.706294	0.0102452	bta-miR-145_LRRC8B
bta-miR-100	LRRC8B	-0.671329	0.0168315	bta-miR-100_LRRC8B
bta-miR-143	NECAP1	-0.699301	0.0113742	bta-miR-143_NECAP1
bta-miR-192	SLC19A2	0.713287	0.00920178	bta-miR-192_SLC19A2
bta-miR-27b	DUSP5	-0.657343	0.0201855	bta-miR-27b_DUSP5
bta-miR-27b	BLM	-0.811189	0.00136332	bta-miR-27b_BLM
bta-miR-145	BTG1	-0.811189	0.00136332	bta-miR-145_BTG1
bta-miR-10a	KLF4	0.65035	0.0220342	bta-miR-10a_KLF4
bta-miR-378	UFL1	-0.678322	0.0153173	bta-miR-378_UFL1
bta-miR-30a-5p	AP1S2	0.671329	0.0168315	bta-miR-30a-5p_AP1S2
bta-miR-145	DERL2	-0.669003	0.0173586	bta-miR-145_DERL2
bta-miR-27b	KIF27	0.734266	0.00654349	bta-miR-27b_KIF27
bta-miR-27b	SHE	0.704029	0.0106012	bta-miR-27b_SHE
bta-miR-125a	BSDC1	-0.65149	0.0217247	bta-miR-125a_BSDC1
bta-miR-125b	BSDC1	-0.683013	0.0143594	bta-miR-125b_BSDC1
bta-miR-3600	CNTN1	0.629371	0.0283197	bta-miR-3600_CNTN1
bta-miR-193b	ARHGEF15	0.629371	0.0283197	bta-miR-193b_ARHGEF15
bta-miR-10a	BACH2	-0.713287	0.00920178	bta-miR-10a_BACH2
bta-miR-192	PRRG4	0.916084	2.8428e-05	bta-miR-192_PRRG4
bta-miR-193b	KIAA0513	-0.797203	0.00190037	bta-miR-193b_KIAA0513
bta-miR-125b	CHAMP1	-0.748252	0.00512408	bta-miR-125b_CHAMP1
bta-miR-193b	CHAMP1	-0.804196	0.00161477	bta-miR-193b_CHAMP1
bta-miR-30e-5p	CPNE8	0.643357	0.0240032	bta-miR-30e-5p_CPNE8
bta-miR-192	DUSP19	-0.846154	0.000521134	bta-miR-192_DUSP19
bta-miR-30a-5p	CAT	0.923077	1.8622e-05	bta-miR-30a-5p_CAT
bta-miR-125b	TRIM55	0.595805	0.0409225	bta-miR-125b_TRIM55
bta-miR-27b	KHSRP	-0.734266	0.00654349	bta-miR-27b_KHSRP
bta-miR-192	MACF1	-0.72028	0.00823977	bta-miR-192_MACF1
bta-miR-186	IRAK4	0.615385	0.0331699	bta-miR-186_IRAK4
bta-miR-30a-5p	TENM3	0.615385	0.0331699	bta-miR-30a-5p_TENM3
bta-miR-320a	ACOT7	-0.727273	0.00735503	bta-miR-320a_ACOT7
bta-miR-27b	UBR5	0.615385	0.0331699	bta-miR-27b_UBR5
bta-miR-145	DPT	0.832168	0.000785442	bta-miR-145_DPT
bta-miR-125b	ZSWIM6	-0.629371	0.0283197	bta-miR-125b_ZSWIM6
bta-miR-193b	SCAMP5	-0.699301	0.0113742	bta-miR-193b_SCAMP5
bta-miR-30a-5p	SBF1	-0.615385	0.0331699	bta-miR-30a-5p_SBF1
bta-miR-320a	BTBD1	-0.783217	0.00258621	bta-miR-320a_BTBD1
bta-miR-193b	ARHGEF12	0.699301	0.0113742	bta-miR-193b_ARHGEF12
bta-miR-125b	DCAF11	-0.685315	0.013906	bta-miR-125b_DCAF11
bta-miR-125b	FAM213A	0.725045	0.00762875	bta-miR-125b_FAM213A
bta-miR-10a	HOXB3	0.601399	0.0385885	bta-miR-10a_HOXB3
bta-miR-125a	ST8SIA4	-0.615385	0.0331699	bta-miR-125a_ST8SIA4
bta-miR-320a	ST8SIA4	-0.86014	0.000331668	bta-miR-320a_ST8SIA4
bta-miR-100	MED24	-0.65149	0.0217247	bta-miR-100_MED24
bta-miR-125a	STAT3	-0.713287	0.00920178	bta-miR-125a_STAT3
bta-miR-125b	STAT3	-0.741259	0.00580115	bta-miR-125b_STAT3
bta-miR-193b	ICOS	-0.671329	0.0168315	bta-miR-193b_ICOS
bta-miR-27b	NUDT17	-0.713287	0.00920178	bta-miR-27b_NUDT17
bta-miR-145	SMAD5	0.692308	0.012593	bta-miR-145_SMAD5
bta-miR-27b	SMAD5	0.776224	0.00299286	bta-miR-27b_SMAD5
bta-miR-125a	SCO1	-0.769231	0.00344645	bta-miR-125a_SCO1
bta-miR-125b	SCO1	-0.846154	0.000521134	bta-miR-125b_SCO1
bta-miR-192	HNF1A	0.762238	0.00395045	bta-miR-192_HNF1A
bta-miR-125b	STARD13	0.601399	0.0385885	bta-miR-125b_STARD13
bta-miR-378	IFNAR1	-0.762238	0.00395045	bta-miR-378_IFNAR1
bta-miR-125b	SEMA4C	0.601399	0.0385885	bta-miR-125b_SEMA4C
bta-miR-27b	CCDC149	0.889669	0.0001067	bta-miR-27b_CCDC149
bta-miR-193b	NPC2	-0.776224	0.00299286	bta-miR-193b_NPC2
bta-miR-143	TMEM218	0.587413	0.0446093	bta-miR-143_TMEM218
bta-miR-27b	SHC4	0.696152	0.0119116	bta-miR-27b_SHC4
bta-miR-143	EPM2AIP1	-0.594406	0.0415215	bta-miR-143_EPM2AIP1
bta-miR-145	RUVBL2	-0.629371	0.0283197	bta-miR-145_RUVBL2
bta-miR-192	GKAP1	-0.713287	0.00920178	bta-miR-192_GKAP1
bta-miR-30e-5p	YPEL5	0.833626	0.000753851	bta-miR-30e-5p_YPEL5
bta-miR-30d	YPEL5	0.65149	0.0217247	bta-miR-30d_YPEL5
bta-miR-30a-5p	YPEL5	0.595447	0.0410748	bta-miR-30a-5p_YPEL5
bta-miR-193b	ECT2	-0.762238	0.00395045	bta-miR-193b_ECT2
bta-miR-125a	RBM20	-0.733338	0.0066471	bta-miR-125a_RBM20
bta-miR-193b	VAMP8	-0.767076	0.00359618	bta-miR-193b_VAMP8
bta-miR-27b	TGFBR3	0.804196	0.00161477	bta-miR-27b_TGFBR3
bta-miR-193b	TGFBR3	0.58042	0.047856	bta-miR-193b_TGFBR3
bta-miR-143	CKS1B	-0.776224	0.00299286	bta-miR-143_CKS1B
bta-miR-30a-5p	KLHL20	0.7986	0.00184042	bta-miR-30a-5p_KLHL20
bta-miR-27b	B4GALNT4	-0.588442	0.0441448	bta-miR-27b_B4GALNT4
bta-miR-143	KCNJ16	-0.602611	0.0380952	bta-miR-143_KCNJ16
bta-miR-27b	BIRC3	-0.72028	0.00823977	bta-miR-27b_BIRC3
bta-miR-30e-5p	MZT1	0.733338	0.0066471	bta-miR-30e-5p_MZT1
bta-miR-30a-5p	MZT1	0.67018	0.0170904	bta-miR-30a-5p_MZT1
bta-miR-193b	ALKBH5	0.602453	0.0381595	bta-miR-193b_ALKBH5
bta-miR-378	GMFB	-0.741259	0.00580115	bta-miR-378_GMFB
bta-miR-193b	IRF2BPL	0.727273	0.00735503	bta-miR-193b_IRF2BPL
bta-miR-193b	IL17D	0.750882	0.00488554	bta-miR-193b_IL17D
bta-miR-145	URM1	-0.58042	0.047856	bta-miR-145_URM1
bta-miR-125a	TNFSF8	-0.711034	0.00952876	bta-miR-125a_TNFSF8
bta-miR-125b	TNFSF8	-0.602453	0.0381595	bta-miR-125b_TNFSF8
bta-miR-125b	LBH	0.587413	0.0446093	bta-miR-125b_LBH
bta-miR-193b	VGLL3	0.699301	0.0113742	bta-miR-193b_VGLL3
bta-miR-27b	FAM84B	-0.608392	0.035806	bta-miR-27b_FAM84B
bta-miR-125a	TP53INP1	-0.762238	0.00395045	bta-miR-125a_TP53INP1
bta-miR-125b	TP53INP1	-0.79021	0.00222314	bta-miR-125b_TP53INP1
bta-miR-27b	MOSPD3	-0.591945	0.0425902	bta-miR-27b_MOSPD3
bta-miR-27b	MED30	0.643357	0.0240032	bta-miR-27b_MED30
bta-miR-2285f	RMI2	0.587413	0.0446093	bta-miR-2285f_RMI2
bta-miR-10b	DNAL4	0.676264	0.0157521	bta-miR-10b_DNAL4
bta-miR-3600	PPP1R14C	0.822507	0.00102132	bta-miR-3600_PPP1R14C
bta-miR-192	LYRM2	-0.72028	0.00823977	bta-miR-192_LYRM2
bta-miR-2285f	LYRM5	-0.657343	0.0201855	bta-miR-2285f_LYRM5
bta-miR-10a	KPNA5	-0.65035	0.0220342	bta-miR-10a_KPNA5
bta-miR-143	LYZ	-0.776224	0.00299286	bta-miR-143_LYZ
bta-miR-27b	CTSA	-0.685315	0.013906	bta-miR-27b_CTSA
bta-miR-378	PPME1	-0.630474	0.0279603	bta-miR-378_PPME1
bta-miR-143	TIFA	-0.769231	0.00344645	bta-miR-143_TIFA
bta-miR-27b	LYSMD3	-0.661998	0.0190195	bta-miR-27b_LYSMD3
bta-miR-3600	RABGAP1L	-0.58042	0.047856	bta-miR-3600_RABGAP1L
bta-miR-27b	RBM22	-0.643357	0.0240032	bta-miR-27b_RBM22
bta-miR-375	RNF186	0.922813	1.89354e-05	bta-miR-375_RNF186
bta-miR-143	SLC6A16	0.699301	0.0113742	bta-miR-143_SLC6A16
bta-miR-192	LIN52	-0.706294	0.0102452	bta-miR-192_LIN52
bta-miR-125a	SLC35A4	-0.65035	0.0220342	bta-miR-125a_SLC35A4
bta-miR-125b	SLC35A4	-0.776224	0.00299286	bta-miR-125b_SLC35A4
bta-miR-100	RAVER2	0.741259	0.00580115	bta-miR-100_RAVER2
bta-miR-125a	NT5M	0.637479	0.0257544	bta-miR-125a_NT5M
bta-miR-125b	NT5M	0.791595	0.0021561	bta-miR-125b_NT5M
bta-miR-10a	ZNF558	-0.65035	0.0220342	bta-miR-10a_ZNF558
bta-miR-127	MEGF8	0.678322	0.0153173	bta-miR-127_MEGF8
bta-miR-125a	FAM73A	0.671329	0.0168315	bta-miR-125a_FAM73A
bta-miR-125b	FAM73A	0.797203	0.00190037	bta-miR-125b_FAM73A
bta-miR-125b	ZNF624	0.697024	0.011761	bta-miR-125b_ZNF624
bta-miR-27b	ZDBF2	0.770202	0.00338055	bta-miR-27b_ZDBF2
bta-miR-320a	LYRM4	-0.594406	0.0415215	bta-miR-320a_LYRM4
bta-miR-192	CCM2L	-0.79021	0.00222314	bta-miR-192_CCM2L
bta-miR-125a	ORC2	-0.776224	0.00299286	bta-miR-125a_ORC2
bta-miR-125b	ORC2	-0.839161	0.000642826	bta-miR-125b_ORC2
bta-miR-10a	FGFBP1	0.602453	0.0381595	bta-miR-10a_FGFBP1
bta-miR-145	MFSD7	-0.825175	0.000951363	bta-miR-145_MFSD7
bta-miR-27b	VAV3	-0.671329	0.0168315	bta-miR-27b_VAV3
bta-miR-2285f	FTCDNL1	0.616212	0.0328673	bta-miR-2285f_FTCDNL1
bta-miR-193b	KCND3	0.909091	4.19104e-05	bta-miR-193b_KCND3
bta-miR-320a	PLAC8	-0.699301	0.0113742	bta-miR-320a_PLAC8
bta-miR-3600	HIST1H3F	-0.58042	0.047856	bta-miR-3600_HIST1H3F
bta-miR-10a	RHOBTB2	-0.792987	0.00209029	bta-miR-10a_RHOBTB2
bta-miR-27b	RAB20	-0.742558	0.00567053	bta-miR-27b_RAB20
bta-miR-27b	CDH11	0.832168	0.000785442	bta-miR-27b_CDH11
bta-miR-145	KYNU	-0.664336	0.0184527	bta-miR-145_KYNU
bta-miR-145	GSG2	-0.589477	0.0436813	bta-miR-145_GSG2
bta-miR-27b	PLEKHH2	0.804196	0.00161477	bta-miR-27b_PLEKHH2
bta-miR-3600	RHOF	-0.692308	0.012593	bta-miR-3600_RHOF
bta-miR-125b	TTC7A	-0.713287	0.00920178	bta-miR-125b_TTC7A
bta-miR-100	TFRC	-0.671329	0.0168315	bta-miR-100_TFRC
bta-miR-99a-5p	TFRC	-0.79021	0.00222314	bta-miR-99a-5p_TFRC
bta-miR-320a	TFRC	-0.685315	0.013906	bta-miR-320a_TFRC
bta-miR-30e-5p	P4HA1	0.685315	0.013906	bta-miR-30e-5p_P4HA1
bta-miR-10a	LRRC58	-0.692308	0.012593	bta-miR-10a_LRRC58
bta-miR-192	DDX50	-0.811189	0.00136332	bta-miR-192_DDX50
bta-miR-30a-5p	IP6K3	0.643357	0.0240032	bta-miR-30a-5p_IP6K3
bta-miR-27b	SLC35F1	0.757899	0.00429003	bta-miR-27b_SLC35F1
bta-miR-27b	CEP112	0.853147	0.000418118	bta-miR-27b_CEP112
bta-miR-145	RBPMS	0.783217	0.00258621	bta-miR-145_RBPMS
bta-miR-186	MPZ	-0.582033	0.0470925	bta-miR-186_MPZ
bta-miR-143	LAG3	-0.692308	0.012593	bta-miR-143_LAG3
bta-miR-27b	IFI44	-0.774082	0.00312666	bta-miR-27b_IFI44
bta-miR-30e-5p	SHFM1	0.717355	0.00863251	bta-miR-30e-5p_SHFM1
bta-miR-30a-5p	ZNRF1	0.622378	0.0306759	bta-miR-30a-5p_ZNRF1
bta-miR-3600	DDAH1	0.700526	0.0111699	bta-miR-3600_DDAH1
bta-miR-27b	DDAH1	0.728548	0.00720175	bta-miR-27b_DDAH1
bta-miR-10a	MCEE	0.615385	0.0331699	bta-miR-10a_MCEE
bta-miR-125a	CMC1	-0.658495	0.0198921	bta-miR-125a_CMC1
bta-miR-192	STAG1	-0.804196	0.00161477	bta-miR-192_STAG1
bta-miR-3600	CAMK4	-0.741259	0.00580115	bta-miR-3600_CAMK4
bta-miR-145	MBD2	-0.79021	0.00222314	bta-miR-145_MBD2
bta-miR-143	MBLAC1	0.607021	0.0363396	bta-miR-143_MBLAC1
bta-miR-193b	MBLAC1	0.596495	0.0406292	bta-miR-193b_MBLAC1
bta-miR-143	TET1	0.846154	0.000521134	bta-miR-143_TET1
bta-miR-125b	EBF4	0.706294	0.0102452	bta-miR-125b_EBF4
bta-miR-125b	KLHL6	-0.671329	0.0168315	bta-miR-125b_KLHL6
bta-miR-145	H2AFX	-0.804196	0.00161477	bta-miR-145_H2AFX
bta-miR-125a	TGOLN2	-0.664336	0.0184527	bta-miR-125a_TGOLN2
bta-miR-125b	TGOLN2	-0.804196	0.00161477	bta-miR-125b_TGOLN2
bta-miR-125a	HSH2D	-0.685315	0.013906	bta-miR-125a_HSH2D
bta-miR-125b	HSH2D	-0.727273	0.00735503	bta-miR-125b_HSH2D
bta-miR-3600	AKR1E2	-0.629183	0.0283812	bta-miR-3600_AKR1E2
bta-miR-186	TMEM243	0.601399	0.0385885	bta-miR-186_TMEM243
bta-miR-193b	ZNF496	0.693521	0.0123749	bta-miR-193b_ZNF496
bta-miR-27b	C8orf22	0.661998	0.0190195	bta-miR-27b_C8orf22
bta-miR-192	CES4A	0.803514	0.00164108	bta-miR-192_CES4A
bta-miR-143	RBM23	-0.741259	0.00580115	bta-miR-143_RBM23
bta-miR-145	CLNK	-0.73205	0.00679293	bta-miR-145_CLNK
bta-miR-10a	SLC26A6	-0.669003	0.0173586	bta-miR-10a_SLC26A6
bta-miR-320a	TSC22D4	-0.588442	0.0441448	bta-miR-320a_TSC22D4
bta-miR-125a	PXMP4	-0.676008	0.0158067	bta-miR-125a_PXMP4
bta-miR-125b	PXMP4	-0.619966	0.0315202	bta-miR-125b_PXMP4
bta-miR-378	TMEM167B	-0.657343	0.0201855	bta-miR-378_TMEM167B
bta-miR-143	MFSD6L	-0.576458	0.0497673	bta-miR-143_MFSD6L
bta-miR-145	PTP4A2	-0.79021	0.00222314	bta-miR-145_PTP4A2
bta-miR-193b	PTP4A2	-0.944056	3.92726e-06	bta-miR-193b_PTP4A2
bta-miR-3600	SLC2A9	-0.683013	0.0143594	bta-miR-3600_SLC2A9
bta-miR-375	ZFP69	-0.694741	0.0121584	bta-miR-375_ZFP69
bta-miR-3600	PURG	0.694741	0.0121584	bta-miR-3600_PURG
bta-miR-27b	ZBTB34	-0.587413	0.0446093	bta-miR-27b_ZBTB34
bta-miR-3600	HOXD4	0.643357	0.0240032	bta-miR-3600_HOXD4
bta-miR-125a	MTUS1	-0.629371	0.0283197	bta-miR-125a_MTUS1
bta-miR-143	HTR2B	0.788092	0.00232868	bta-miR-143_HTR2B
bta-miR-3600	COPZ2	0.713287	0.00920178	bta-miR-3600_COPZ2
bta-miR-320a	HOXA10	0.629371	0.0283197	bta-miR-320a_HOXA10
bta-miR-27b	HOXA10	0.818182	0.00114311	bta-miR-27b_HOXA10
bta-miR-193b	SYNDIG1	0.754879	0.00453914	bta-miR-193b_SYNDIG1
bta-miR-125a	LFNG	-0.79021	0.00222314	bta-miR-125a_LFNG
bta-miR-125b	LFNG	-0.874126	0.000200713	bta-miR-125b_LFNG
bta-miR-125a	PPP1CA	-0.72028	0.00823977	bta-miR-125a_PPP1CA
bta-miR-125b	PPP1CA	-0.797203	0.00190037	bta-miR-125b_PPP1CA
bta-miR-10a	NR6A1	0.774082	0.00312666	bta-miR-10a_NR6A1
bta-miR-375	IMPA2	0.818182	0.00114311	bta-miR-375_IMPA2
bta-miR-143	TMEM33	-0.73205	0.00679293	bta-miR-143_TMEM33
bta-miR-143	MTHFD2L	0.804196	0.00161477	bta-miR-143_MTHFD2L
bta-miR-143	FHDC1	-0.615385	0.0331699	bta-miR-143_FHDC1
bta-miR-10a	LRRC19	0.661998	0.0190195	bta-miR-10a_LRRC19
bta-miR-125b	MSRB3	0.741259	0.00580115	bta-miR-125b_MSRB3
bta-miR-27b	LIMK1	-0.685315	0.013906	bta-miR-27b_LIMK1
bta-miR-145	LDLRAD3	-0.734266	0.00654349	bta-miR-145_LDLRAD3
bta-miR-320a	ARPC5	-0.825175	0.000951363	bta-miR-320a_ARPC5
bta-miR-193b	ARPC5	-0.79021	0.00222314	bta-miR-193b_ARPC5
bta-miR-145	CAV2	0.804196	0.00161477	bta-miR-145_CAV2
bta-miR-143	TMEM121	0.69825	0.0115515	bta-miR-143_TMEM121
bta-miR-125b	TMEM121	0.603512	0.0377317	bta-miR-125b_TMEM121
bta-miR-143	EGLN1	0.755245	0.00450844	bta-miR-143_EGLN1
bta-miR-99a-5p	C12orf75	0.664336	0.0184527	bta-miR-99a-5p_C12orf75
bta-miR-143	SCAMP4	-0.612961	0.0340673	bta-miR-143_SCAMP4
bta-miR-30a-5p	SOX9	-0.615385	0.0331699	bta-miR-30a-5p_SOX9
bta-miR-145	ARF6	-0.825175	0.000951363	bta-miR-145_ARF6
bta-miR-125a	PRKAR1B	0.713287	0.00920178	bta-miR-125a_PRKAR1B
bta-miR-125b	PRKAR1B	0.832168	0.000785442	bta-miR-125b_PRKAR1B
bta-miR-27b	PCDHB7	0.818182	0.00114311	bta-miR-27b_PCDHB7
bta-miR-192	TUBB6	-0.594406	0.0415215	bta-miR-192_TUBB6
bta-miR-145	VASN	0.58042	0.047856	bta-miR-145_VASN
bta-miR-143	EGR2	-0.701759	0.0109673	bta-miR-143_EGR2
bta-miR-2285i	PTP4A3	-0.614039	0.033666	bta-miR-2285i_PTP4A3
bta-miR-375	TCFL5	-0.881119	0.000152674	bta-miR-375_TCFL5
bta-miR-100	ST6GALNAC4	-0.657343	0.0201855	bta-miR-100_ST6GALNAC4
bta-miR-99b	ST6GALNAC4	-0.818182	0.00114311	bta-miR-99b_ST6GALNAC4
bta-miR-27b	PALM2	0.816113	0.00120515	bta-miR-27b_PALM2
bta-miR-320a	STAT4	-0.644484	0.0236773	bta-miR-320a_STAT4
bta-miR-100	MCOLN2	-0.818182	0.00114311	bta-miR-100_MCOLN2
bta-miR-99b	MCOLN2	-0.643357	0.0240032	bta-miR-99b_MCOLN2
bta-miR-125b	MAN1B1	-0.636364	0.0260969	bta-miR-125b_MAN1B1
bta-miR-193b	GAS1	0.881119	0.000152674	bta-miR-193b_GAS1
bta-miR-193b	MARCKSL1	-0.71804	0.00853932	bta-miR-193b_MARCKSL1
bta-miR-192	BCL2L14	0.804196	0.00161477	bta-miR-192_BCL2L14
bta-miR-125b	CD81	0.608392	0.035806	bta-miR-125b_CD81
bta-miR-192	THUMPD1	-0.704029	0.0106012	bta-miR-192_THUMPD1
bta-miR-320a	CD99L2	0.602453	0.0381595	bta-miR-320a_CD99L2
bta-miR-125b	LRRC10B	-0.617308	0.03247	bta-miR-125b_LRRC10B
bta-miR-145	TMOD3	-0.818182	0.00114311	bta-miR-145_TMOD3
bta-miR-375	UBE2E2	-0.601399	0.0385885	bta-miR-375_UBE2E2
bta-miR-378	TMEM86A	-0.690019	0.0130122	bta-miR-378_TMEM86A
bta-miR-143	WBP5	0.725045	0.00762875	bta-miR-143_WBP5
bta-miR-27b	TAB3	-0.683013	0.0143594	bta-miR-27b_TAB3

## Sheet: Table S4D_JE_MAPIvsHC
Table S4D Predicted target genes for DE miRNAs identfied in JE between MAPI and HC group
miRNA	gene	rho	FDR		miRNA	SigCor_abs0.3	SigNegCor_-0.3	SigNegCor_-0.7
bta-miR-2285e	BAG5	0.547855	0.0425476		bta-miR-146a	22	4	0
bta-miR-2285e	C17orf62	0.613187	0.0197063		bta-miR-146b	3	2	0
bta-miR-2285e	CBFB	0.617582	0.0186047		bta-miR-147	7	1	0
bta-miR-2285e	CD164	0.630769	0.0155782		bta-miR-150	8	4	0
bta-miR-2285e	CYSTM1	0.740659	0.0024452		bta-miR-1777a	18	15	0
bta-miR-2285e	EPM2A	-0.621147	0.0177461		bta-miR-1777b	11	5	0
bta-miR-2285e	FAM195B	0.538462	0.0469761		bta-miR-2284h-5p	18	17	6
bta-miR-2285e	GRIK2	-0.578022	0.030383		bta-miR-2285e	21	8	0
bta-miR-2285e	IGSF6	0.648352	0.0121442		bta-miR-3600	10	6	0
bta-miR-2285e	KDM1B	0.556044	0.0389437
bta-miR-2285e	MOB1B	-0.59824	0.0238243
bta-miR-2285e	PGBD5	0.543052	0.0447721
bta-miR-2285e	PRTG	-0.53804	0.0471822
bta-miR-2285e	PSPH	0.547855	0.0425476
bta-miR-2285e	RAI14	-0.617582	0.0186047
bta-miR-2285e	RHOG	0.640264	0.0136428
bta-miR-2285e	SCAMP5	0.6	0.0233084
bta-miR-2285e	SH2B3	0.556044	0.0389437
bta-miR-2285e	SVOP	-0.544656	0.0440201
bta-miR-2285e	ZNF23	-0.617123	0.0187176
bta-miR-2285e	ZNF599	-0.550055	0.0415562
bta-miR-2284h-5p	BPI	-0.573626	0.0319708
bta-miR-2284h-5p	CYB561D1	-0.618262	0.0184386
bta-miR-2284h-5p	DARS	-0.534066	0.0491599
bta-miR-2284h-5p	DNAAF2	-0.564835	0.0353302
bta-miR-2284h-5p	DTL	-0.612336	0.0199251
bta-miR-2284h-5p	FAM173B	-0.617582	0.0186047
bta-miR-2284h-5p	FAM206A	-0.715861	0.00398559
bta-miR-2284h-5p	GFM2	-0.70989	0.00445074
bta-miR-2284h-5p	HTATIP2	-0.582418	0.0288547
bta-miR-2284h-5p	HYLS1	-0.705495	0.00481956
bta-miR-2284h-5p	KIF2A	-0.640264	0.0136428
bta-miR-2284h-5p	LPIN1	-0.595604	0.0246126
bta-miR-2284h-5p	MMGT1	-0.645376	0.0126801
bta-miR-2284h-5p	MPHOSPH6	-0.761277	0.00156204
bta-miR-2284h-5p	PLOD2	0.572058	0.0325522
bta-miR-2284h-5p	S100PBP	-0.633664	0.0149674
bta-miR-2284h-5p	SPRTN	-0.701099	0.00521186
bta-miR-2284h-5p	TSG101	-0.723077	0.00347529
bta-miR-1777a	ACTR3B	-0.604396	0.0220569
bta-miR-1777a	APLNR	-0.582418	0.0288547
bta-miR-1777a	CATSPERG	-0.648352	0.0121442
bta-miR-1777a	CEP164	-0.604396	0.0220569
bta-miR-1777a	CNNM3	-0.532454	0.0499792
bta-miR-1777a	DHX34	-0.554456	0.0396244
bta-miR-1777a	ELN	0.542857	0.044864
bta-miR-1777a	FAM132A	-0.646636	0.012451
bta-miR-1777a	HGSNAT	-0.558856	0.0377594
bta-miR-1777a	IAH1	-0.547253	0.042822
bta-miR-1777a	ILK	0.573626	0.0319708
bta-miR-1777a	PEX14	-0.550662	0.0412858
bta-miR-1777a	PRRG3	-0.578658	0.0301581
bta-miR-1777a	PUSL1	-0.699786	0.00533374
bta-miR-1777a	RCOR1	-0.562919	0.0360956
bta-miR-1777a	RGMA	0.538462	0.0469761
bta-miR-1777a	SLC6A3	-0.546472	0.0431796
bta-miR-1777a	WSCD1	-0.674725	0.00811771
bta-miR-1777b	ACTN1	0.613187	0.0197063
bta-miR-1777b	C1QL1	0.671808	0.00850346
bta-miR-1777b	DKK3	0.56044	0.0371045
bta-miR-1777b	DLGAP3	-0.638535	0.0139808
bta-miR-1777b	DMRT2	-0.574662	0.0315915
bta-miR-1777b	DUSP22	-0.568283	0.0339829
bta-miR-1777b	EDAR	-0.623084	0.0172922
bta-miR-1777b	FAM132A	-0.671248	0.00857901
bta-miR-1777b	MAPRE2	0.60066	0.023117
bta-miR-1777b	PHLDA1	0.573626	0.0319708
bta-miR-1777b	TACC1	0.591209	0.0259708
bta-miR-146a	CD28	0.555067	0.0393612
bta-miR-146a	CITED4	0.629957	0.0157529
bta-miR-146a	CXCL16	0.6	0.0233084
bta-miR-146a	DCLRE1B	0.591209	0.0259708
bta-miR-146a	EXOC8	0.538462	0.0469761
bta-miR-146a	IL27RA	0.674725	0.00811771
bta-miR-146a	KCTD14	0.556656	0.0386836
bta-miR-146a	LITAF	0.674725	0.00811771
bta-miR-146a	MAB21L1	-0.601988	0.022736
bta-miR-146a	MAP3K8	0.665934	0.009323
bta-miR-146a	NOVA1	-0.59186	0.0257663
bta-miR-146a	PCDHB16	-0.59824	0.0238243
bta-miR-146a	PLEKHB2	0.547253	0.042822
bta-miR-146a	PNKP	0.552256	0.0405819
bta-miR-146a	PPM1M	0.701099	0.00521186
bta-miR-146a	RCSD1	0.551648	0.0408491
bta-miR-146a	RSPO3	-0.578022	0.030383
bta-miR-146a	SLC10A3	0.607261	0.0212687
bta-miR-146a	SNX15	0.556044	0.0389437
bta-miR-146a	ST8SIA4	0.6	0.0233084
bta-miR-146a	TGIF1	0.679121	0.00756226
bta-miR-146a	ZNRF2	0.683516	0.00703674
bta-miR-147	B2M	0.613187	0.0197063
bta-miR-147	CNP	0.551648	0.0408491
bta-miR-147	HOXC6	-0.583059	0.0286366
bta-miR-147	IL21R	0.723077	0.00347529
bta-miR-147	MON1B	0.586813	0.0273844
bta-miR-147	PPP1R26	0.621978	0.0175503
bta-miR-147	VASP	0.56044	0.0371045
bta-miR-150	CCDC77	0.59186	0.0257663
bta-miR-150	CRP	0.556915	0.0385742
bta-miR-150	EIF4EBP1	-0.538462	0.0469761
bta-miR-150	FAM19A4	0.843576	0.000149661
bta-miR-150	GRIPAP1	0.542857	0.044864
bta-miR-150	H2AFY2	-0.62335	0.0172308
bta-miR-150	PPP2CB	-0.55727	0.038424
bta-miR-150	TSC22D3	-0.595604	0.0246126
bta-miR-3600	ABCA4	-0.605162	0.0218439
bta-miR-3600	ANP32B	-0.572058	0.0325522
bta-miR-3600	AOX1	0.613187	0.0197063
bta-miR-3600	FABP2	-0.582418	0.0288547
bta-miR-3600	FASTKD3	-0.534066	0.0491599
bta-miR-3600	G0S2	0.573626	0.0319708
bta-miR-3600	GFM2	-0.56044	0.0371045
bta-miR-3600	GNG2	0.534066	0.0491599
bta-miR-3600	POU2F3	-0.675104	0.00806864
bta-miR-3600	RILPL2	0.585259	0.0278977
bta-miR-146b	BBOX1	-0.551648	0.0408491
bta-miR-146b	MAP3K8	0.538462	0.0469761
bta-miR-146b	RIPPLY1	-0.63115	0.0154968

## Sheet: Table S4E_JE_MAPTvsHC
Table S4E Predicted target genes for DE miRNAs identfied in JE between MAPT and HC group
miRNA	gene	rho	FDR		miRNA	SigCor_abs0.3	SigNegCor_-0.3	SigNegCor_-0.7
bta-miR-2284m	ZNF277	-0.554089	0.0397827		bta-let-7b	2	2	0
bta-miR-2435	AUH	-0.536854	0.0477664		bta-miR-122	6	0	0
bta-miR-2435	MSX1	0.632346	0.0152431		bta-miR-147	7	1	0
bta-let-7b	GREB1L	-0.547253	0.0428221		bta-miR-2284m	1	1	0
bta-let-7b	ZFYVE26	-0.604396	0.0220569		bta-miR-2435	2	1	0
bta-miR-3596	NFYC	-0.578022	0.030383		bta-miR-3596	2	1	0
bta-miR-3596	PPP1R14C	0.632054	0.0153048		novelmiR_10_33731080	4	3	0
bta-miR-147	B2M	0.613187	0.0197063		novelmiR_13_21520934	4	2	0
bta-miR-147	CNP	0.551648	0.0408491		novelmiR_23_14116595	2	0	0
bta-miR-147	HOXC6	-0.583059	0.0286366		novelmiR_24_47959331-1	0	0	0
bta-miR-147	IL21R	0.723077	0.00347529
bta-miR-147	MON1B	0.586813	0.0273844
bta-miR-147	PPP1R26	0.621978	0.0175503
bta-miR-147	VASP	0.56044	0.0371045
bta-miR-122	CCDC102A	0.556044	0.0389437
bta-miR-122	CD244	0.573626	0.0319708
bta-miR-122	FAM109A	0.544054	0.044301
bta-miR-122	FANCE	0.538462	0.0469762
bta-miR-122	RHOF	0.582418	0.0288547
bta-miR-122	RNF207	0.557534	0.0383127
novelmiR_10_33731080	CXXC4	-0.588944	0.0266922
novelmiR_10_33731080	HP1BP3	0.560926	0.0369049
novelmiR_10_33731080	KCTD1	-0.63839	0.0140095
novelmiR_10_33731080	SNX30	-0.575641	0.0312356
novelmiR_13_21520934	HP1BP3	0.617254	0.0186854
novelmiR_13_21520934	KCTD1	-0.552955	0.0402758
novelmiR_13_21520934	SLC9A6	0.560926	0.0369049
novelmiR_13_21520934	SNX30	-0.594437	0.0249679
novelmiR_23_14116595	STXBP6	0.631362	0.0154515
novelmiR_23_14116595	WWC2	0.581676	0.0291084

## Sheet: Table S4F_JE_MAPIvsMAPT
Table S4F Predicted target genes for DE miRNAs identfied in JE between MAPI and MAPT group
miRNA	gene	rho	FDR		miRNA	SigCor_abs0.3	SigNegCor_-0.3	SigNegCor_-0.7
bta-miR-2285e	BAG5	0.547855	0.0425476		bta-miR-122	6	0	0
bta-miR-2285e	C17orf62	0.613187	0.0197063		bta-miR-1388-5p	62	3	0
bta-miR-2285e	CBFB	0.617582	0.0186047		bta-miR-150	8	4	0
bta-miR-2285e	CD164	0.630769	0.0155782		bta-miR-2284h-5p	18	17	6
bta-miR-2285e	CYSTM1	0.740659	0.0024452		bta-miR-2284m	1	1	0
bta-miR-2285e	EPM2A	-0.621147	0.0177461		bta-miR-2285e	21	8	0
bta-miR-2285e	FAM195B	0.538462	0.0469762		bta-miR-2328-3p	3	0	0
bta-miR-2285e	GRIK2	-0.578022	0.030383		bta-miR-2478	7	7	3
bta-miR-2285e	IGSF6	0.648352	0.0121442		bta-miR-375	15	2	0
bta-miR-2285e	KDM1B	0.556044	0.0389437		novelmiR_10_33731080	4	3	0
bta-miR-2285e	MOB1B	-0.59824	0.0238243		novelmiR_13_21520934	4	2	0
bta-miR-2285e	PGBD5	0.543052	0.0447721		novelmiR_2_118439375	10	0	0
bta-miR-2285e	PRTG	-0.53804	0.0471822		novelmiR_20_56526859	2	1	0
bta-miR-2285e	PSPH	0.547855	0.0425476		novelmiR_23_14116595	2	0	0
bta-miR-2285e	RAI14	-0.617582	0.0186047		novelmiR_24_47959331-1	0	0	0
bta-miR-2285e	RHOG	0.640264	0.0136428
bta-miR-2285e	SCAMP5	0.6	0.0233084
bta-miR-2285e	SH2B3	0.556044	0.0389437
bta-miR-2285e	SVOP	-0.544656	0.0440201
bta-miR-2285e	ZNF23	-0.617123	0.0187176
bta-miR-2285e	ZNF599	-0.550055	0.0415562
bta-miR-375	ALG14	0.595604	0.0246126
bta-miR-375	C1QBP	0.723077	0.00347529
bta-miR-375	CNIH4	0.718681	0.00377958
bta-miR-375	CSTF2	0.542857	0.044864
bta-miR-375	GOLPH3	0.635165	0.0146579
bta-miR-375	LSM4	0.534066	0.0491599
bta-miR-375	MTX2	0.534066	0.0491599
bta-miR-375	OTC	0.692308	0.00607105
bta-miR-375	PLEK2	0.643956	0.0129421
bta-miR-375	POC1B	0.617582	0.0186047
bta-miR-375	RAC1	0.564835	0.0353302
bta-miR-375	RNF186	0.593825	0.0251559
bta-miR-375	UBE2D4	-0.540844	0.0458225
bta-miR-375	UCHL5	0.661538	0.00997518
bta-miR-375	ZBTB20	-0.561056	0.0368516
bta-miR-2284m	ZNF277	-0.554089	0.0397827
bta-miR-2284h-5p	BPI	-0.573626	0.0319708
bta-miR-2284h-5p	CYB561D1	-0.618262	0.0184386
bta-miR-2284h-5p	DARS	-0.534066	0.0491599
bta-miR-2284h-5p	DNAAF2	-0.564835	0.0353302
bta-miR-2284h-5p	DTL	-0.612336	0.0199251
bta-miR-2284h-5p	FAM173B	-0.617582	0.0186047
bta-miR-2284h-5p	FAM206A	-0.715861	0.00398559
bta-miR-2284h-5p	GFM2	-0.70989	0.00445074
bta-miR-2284h-5p	HTATIP2	-0.582418	0.0288547
bta-miR-2284h-5p	HYLS1	-0.705495	0.00481956
bta-miR-2284h-5p	KIF2A	-0.640264	0.0136428
bta-miR-2284h-5p	LPIN1	-0.595604	0.0246126
bta-miR-2284h-5p	MMGT1	-0.645376	0.0126801
bta-miR-2284h-5p	MPHOSPH6	-0.761277	0.00156204
bta-miR-2284h-5p	PLOD2	0.572058	0.0325522
bta-miR-2284h-5p	S100PBP	-0.633664	0.0149674
bta-miR-2284h-5p	SPRTN	-0.701099	0.00521186
bta-miR-2284h-5p	TSG101	-0.723077	0.00347529
bta-miR-2478	ALYREF	-0.582418	0.0288547
bta-miR-2478	CD28	-0.711456	0.00432488
bta-miR-2478	DNTTIP1	-0.702645	0.00507114
bta-miR-2478	MAN2A1	-0.551648	0.0408491
bta-miR-2478	RCE1	-0.547253	0.0428221
bta-miR-2478	SMOX	-0.756876	0.00172493
bta-miR-2478	YOD1	-0.648352	0.0121442
bta-miR-1388-5p	AGFG1	0.894505	1.58e-05
bta-miR-1388-5p	ANO2	-0.585798	0.0277187
bta-miR-1388-5p	BMP5	0.739274	0.00251628
bta-miR-1388-5p	BPTF	0.547253	0.0428221
bta-miR-1388-5p	BRCC3	0.652747	0.0113846
bta-miR-1388-5p	C1orf115	0.687912	0.00654004
bta-miR-1388-5p	CANT1	0.583059	0.0286366
bta-miR-1388-5p	CASR	0.613187	0.0197063
bta-miR-1388-5p	CCDC58	0.59406	0.0250837
bta-miR-1388-5p	CCDC85A	-0.640108	0.0136731
bta-miR-1388-5p	CCR9	0.806593	0.00049111
bta-miR-1388-5p	CD96	0.806593	0.00049111
bta-miR-1388-5p	CLTB	0.674725	0.00811771
bta-miR-1388-5p	CLUL1	0.575311	0.0313551
bta-miR-1388-5p	CNN2	0.556044	0.0389437
bta-miR-1388-5p	CTGF	-0.621978	0.0175503
bta-miR-1388-5p	DCTN6	0.534066	0.0491599
bta-miR-1388-5p	DEDD2	0.668867	0.00890646
bta-miR-1388-5p	DGCR8	0.569231	0.0336194
bta-miR-1388-5p	EFHB	0.55727	0.038424
bta-miR-1388-5p	EPHA4	0.564835	0.0353302
bta-miR-1388-5p	EXOC1	0.630769	0.0155782
bta-miR-1388-5p	FUT8	0.841758	0.00015974
bta-miR-1388-5p	GNAQ	0.793407	0.00070753
bta-miR-1388-5p	GNPNAT1	0.552256	0.0405819
bta-miR-1388-5p	GPA33	0.767033	0.00136768
bta-miR-1388-5p	GPATCH2	0.802198	0.00055631
bta-miR-1388-5p	GPR4	0.693834	0.00591445
bta-miR-1388-5p	HOOK1	0.810989	0.00043221
bta-miR-1388-5p	IFT52	0.56044	0.0371045
bta-miR-1388-5p	IKZF5	0.67033	0.00870423
bta-miR-1388-5p	IQCH	0.58266	0.0287719
bta-miR-1388-5p	KANSL2	0.723077	0.00347529
bta-miR-1388-5p	KIAA1107	0.648352	0.0121442
bta-miR-1388-5p	LENG9	0.745875	0.00219161
bta-miR-1388-5p	MIER1	0.643956	0.0129421
bta-miR-1388-5p	MTR	0.749451	0.00203015
bta-miR-1388-5p	NR5A2	0.591209	0.0259708
bta-miR-1388-5p	PPME1	0.551648	0.0408491
bta-miR-1388-5p	PPP3CC	0.810989	0.00043221
bta-miR-1388-5p	PRDX2	0.731868	0.00292463
bta-miR-1388-5p	PSMA3	0.551648	0.0408491
bta-miR-1388-5p	PTPN18	0.793407	0.00070753
bta-miR-1388-5p	QDPR	0.617582	0.0186047
bta-miR-1388-5p	SCAF11	0.745055	0.00223004
bta-miR-1388-5p	SHPRH	0.762637	0.00151423
bta-miR-1388-5p	SLA2	0.876923	3.83e-05
bta-miR-1388-5p	SLC30A9	0.753846	0.00184473
bta-miR-1388-5p	SLC35F5	0.621978	0.0175503
bta-miR-1388-5p	SLC37A1	0.683516	0.00703674
bta-miR-1388-5p	SLMO2	0.789011	0.00079461
bta-miR-1388-5p	SNRPA1	0.688669	0.00645731
bta-miR-1388-5p	STK17B	0.863736	6.85e-05
bta-miR-1388-5p	TCTA	0.551648	0.0408491
bta-miR-1388-5p	TMPRSS15	0.872527	4.68e-05
bta-miR-1388-5p	UFL1	0.701099	0.00521186
bta-miR-1388-5p	USP9Y	0.635165	0.0146579
bta-miR-1388-5p	VTA1	0.573626	0.0319708
bta-miR-1388-5p	YTHDC1	0.652747	0.0113846
bta-miR-1388-5p	YWHAQ	0.718681	0.00377958
bta-miR-1388-5p	ZBTB8OS	0.638064	0.0140739
bta-miR-1388-5p	ZNF706	0.705495	0.00481956
bta-miR-2328-3p	C6orf89	0.554456	0.0396244
bta-miR-2328-3p	CACHD1	0.602861	0.022488
bta-miR-2328-3p	NEK7	0.708471	0.00456728
bta-miR-150	CCDC77	0.59186	0.0257663
bta-miR-150	CRP	0.556915	0.0385742
bta-miR-150	EIF4EBP1	-0.538462	0.0469762
bta-miR-150	FAM19A4	0.843576	0.00014966
bta-miR-150	GRIPAP1	0.542857	0.044864
bta-miR-150	H2AFY2	-0.62335	0.0172308
bta-miR-150	PPP2CB	-0.55727	0.038424
bta-miR-150	TSC22D3	-0.595604	0.0246126
bta-miR-122	CCDC102A	0.556044	0.0389437
bta-miR-122	CD244	0.573626	0.0319708
bta-miR-122	FAM109A	0.544054	0.044301
bta-miR-122	FANCE	0.538462	0.0469762
bta-miR-122	RHOF	0.582418	0.0288547
bta-miR-122	RNF207	0.557534	0.0383127
novelmiR_2_118439375	BEND4	0.561158	0.0368102
novelmiR_2_118439375	DGAT1	0.61535	0.0191583
novelmiR_2_118439375	ICOS	0.65024	0.0118133
novelmiR_2_118439375	KDELC2	0.661101	0.010042
novelmiR_2_118439375	MS4A2	0.537654	0.0473719
novelmiR_2_118439375	PSMG1	0.595416	0.0246696
novelmiR_2_118439375	RABEPK	0.555873	0.0390163
novelmiR_2_118439375	RBM4B	0.546723	0.0430643
novelmiR_2_118439375	RBP2	0.576461	0.0309399
novelmiR_2_118439375	TMEM136	0.556741	0.0386475
novelmiR_10_33731080	CXXC4	-0.588944	0.0266922
novelmiR_10_33731080	HP1BP3	0.560926	0.0369049
novelmiR_10_33731080	KCTD1	-0.63839	0.0140095
novelmiR_10_33731080	SNX30	-0.575641	0.0312356
novelmiR_13_21520934	HP1BP3	0.617254	0.0186854
novelmiR_13_21520934	KCTD1	-0.552955	0.0402758
novelmiR_13_21520934	SLC9A6	0.560926	0.0369049
novelmiR_13_21520934	SNX30	-0.594437	0.0249679
novelmiR_20_56526859	HEPACAM	0.616027	0.018989
novelmiR_20_56526859	IGSF8	-0.562736	0.0361695
novelmiR_23_14116595	STXBP6	0.631362	0.0154515
novelmiR_23_14116595	WWC2	0.581676	0.0291084

## Sheet: Table S4G_JELN_MAPIvsHC
Table S4G Predicted target genes for DE miRNAs identfied in JELN between MAPI and HC group
miRNA	gene	rho	FDR		miRNA	SigCor_abs0.3	SigNegCor_-0.3	SigNegCor_-0.7
bta-miR-2285e	DLD	0.624485	0.0225125		bta-let-7i	29	2	1
bta-miR-2285e	FAM102B	0.868132	0.000119103		bta-miR-103	64	6	1
bta-miR-2285e	FTCDNL1	0.679505	0.0106263		bta-miR-122	19	3	0
bta-miR-2285e	GMFB	0.697802	0.00800072		bta-miR-125a	42	10	1
bta-miR-2285e	HHEX	0.576923	0.0389926		bta-miR-146a	33	2	0
bta-miR-2285e	IGSF6	0.56044	0.0463459		bta-miR-146b	34	2	0
bta-miR-2285e	NUS1	0.697802	0.00800072		bta-miR-148a	41	4	0
bta-miR-2285e	RAB14	0.824176	0.000530223		bta-miR-149-5p	26	15	1
bta-miR-2285e	RNF13	0.664835	0.0131656		bta-miR-21-5p	21	5	1
bta-miR-2285e	SLC44A1	0.630856	0.0207815		bta-miR-210	21	15	4
bta-miR-2285e	SNX24	0.576923	0.0389926		bta-miR-221	19	5	0
bta-miR-2285e	TTC22	-0.634488	0.0198403		bta-miR-2285e	13	1	0
bta-miR-2285e	ZDHHC13	0.648352	0.0165367		bta-miR-2285i	8	6	4
bta-miR-149-5p	ATP6V1A	0.653846	0.0153485		bta-miR-2285m	4	2	0
bta-miR-149-5p	BCKDK	0.664835	0.0131656		bta-miR-2332	19	14	5
bta-miR-149-5p	BCL10	0.692308	0.00873032		bta-miR-296-3p	18	12	3
bta-miR-149-5p	C3orf18	-0.635489	0.0195866		bta-miR-29a	11	3	0
bta-miR-149-5p	CD247	-0.60989	0.0268778		bta-miR-320a	42	26	6
bta-miR-149-5p	CD5	-0.67033	0.0121662		bta-miR-370	13	5	0
bta-miR-149-5p	CMTM3	0.640991	0.0182347		bta-miR-452	18	9	3
bta-miR-149-5p	CTLA4	-0.686813	0.0095095		bta-miR-669	16	1	0
bta-miR-149-5p	EPM2AIP1	-0.675824	0.0112252		bta-miR-92a	23	7	2
bta-miR-149-5p	EVPL	-0.659303	0.0142331		novelmiR_10_20364041-1	0	0	0
bta-miR-149-5p	FKBP1B	0.615659	0.025084		novelmiR_13_39567358	59	35	11
bta-miR-149-5p	GPR137C	-0.687856	0.00935773		novelmiR_24_47959331-1	0	0	0
bta-miR-149-5p	MAT2B	0.631868	0.020516
bta-miR-149-5p	NEIL2	-0.58597	0.0353369
bta-miR-149-5p	PAK3	-0.695315	0.008325
bta-miR-149-5p	PRKAA2	-0.760737	0.00253139
bta-miR-149-5p	QPCTL	0.598901	0.0305541
bta-miR-149-5p	RAP2A	-0.631868	0.020516
bta-miR-149-5p	RIBC1	-0.690195	0.00902396
bta-miR-149-5p	RND1	0.557585	0.0477137
bta-miR-149-5p	RNF181	0.571429	0.0413423
bta-miR-149-5p	RPH3AL	-0.635489	0.0195866
bta-miR-149-5p	S1PR4	-0.620879	0.0235382
bta-miR-149-5p	SPTLC2	0.571429	0.0413423
bta-miR-149-5p	SYT7	-0.66116	0.0138678
bta-miR-149-5p	TMEM165	0.648352	0.0165367
bta-miR-148a	ACBD7	0.72653	0.00491134
bta-miR-148a	ALCAM	0.703297	0.00731857
bta-miR-148a	ARL8B	0.774725	0.00187136
bta-miR-148a	ARRDC3	0.686813	0.0095095
bta-miR-148a	ATP11A	0.576923	0.0389926
bta-miR-148a	ATP6AP2	0.730769	0.00454773
bta-miR-148a	BCL2L15	0.659341	0.0142256
bta-miR-148a	CANX	0.857143	0.000180934
bta-miR-148a	CCDC6	0.708791	0.00668178
bta-miR-148a	CHMP4B	0.615385	0.0251671
bta-miR-148a	CTSA	0.835165	0.000380208
bta-miR-148a	EYA3	0.795049	0.00116045
bta-miR-148a	FAM189A2	0.69242	0.00871495
bta-miR-148a	GABARAPL2	0.747253	0.00332674
bta-miR-148a	GADD45A	0.725275	0.00502324
bta-miR-148a	KDELR3	0.637363	0.0191181
bta-miR-148a	KLF4	0.675824	0.0112252
bta-miR-148a	KLF6	0.692308	0.00873032
bta-miR-148a	LUC7L	-0.593407	0.0325244
bta-miR-148a	MAFB	0.598901	0.0305541
bta-miR-148a	MAFG	0.747253	0.00332674
bta-miR-148a	NRAS	0.582418	0.0367413
bta-miR-148a	OTC	-0.566702	0.0434441
bta-miR-148a	PDK4	0.604396	0.0286727
bta-miR-148a	PEA15	0.763736	0.00237661
bta-miR-148a	PI4K2A	0.659341	0.0142256
bta-miR-148a	PLAA	0.60989	0.0268778
bta-miR-148a	PLN	-0.566713	0.043439
bta-miR-148a	PRR15	0.752069	0.00302319
bta-miR-148a	RALBP1	0.572215	0.0409998
bta-miR-148a	RASAL1	-0.552958	0.0499924
bta-miR-148a	SLC25A44	0.593407	0.0325244
bta-miR-148a	SMS	0.708791	0.00668178
bta-miR-148a	SNN	0.591472	0.0332397
bta-miR-148a	STT3A	0.637363	0.0191181
bta-miR-148a	TGOLN2	0.763736	0.00237661
bta-miR-148a	TIMD4	0.708791	0.00668178
bta-miR-148a	TMEM254	0.708791	0.00668178
bta-miR-148a	TMSB10	0.714286	0.00608831
bta-miR-148a	UBXN1	0.582418	0.0367413
bta-miR-148a	VMP1	0.736264	0.00410771
bta-miR-29a	ADAMTS2	0.554945	0.0490045
bta-miR-29a	DTWD2	0.614327	0.0254899
bta-miR-29a	EML5	-0.632738	0.0202898
bta-miR-29a	GNPDA2	-0.686813	0.0095095
bta-miR-29a	GPATCH2	-0.675824	0.0112252
bta-miR-29a	IFFO1	0.574966	0.0398181
bta-miR-29a	JPH1	0.55846	0.0472915
bta-miR-29a	PPIC	0.611356	0.0264132
bta-miR-29a	RAB30	0.714286	0.00608831
bta-miR-29a	SGMS2	0.613481	0.0257505
bta-miR-29a	ZFP36L1	0.615385	0.0251671
bta-let-7i	ADRB3	0.66116	0.0138678
bta-let-7i	ARG2	0.741758	0.00370131
bta-let-7i	BACH1	0.751032	0.00308664
bta-let-7i	CASP3	0.604396	0.0286727
bta-let-7i	CDKN1A	0.835165	0.000380208
bta-let-7i	DDI2	0.637363	0.0191181
bta-let-7i	DDX19A	0.631868	0.020516
bta-let-7i	DDX26B	-0.703297	0.00731857
bta-let-7i	EEF2K	0.791209	0.00127502
bta-let-7i	EFHD2	0.791209	0.00127502
bta-let-7i	EIF4G2	0.686813	0.0095095
bta-let-7i	FAM214B	0.69051	0.00897974
bta-let-7i	GALC	0.60989	0.0268778
bta-let-7i	GNPTAB	0.620879	0.0235382
bta-let-7i	GPATCH3	0.696012	0.00823316
bta-let-7i	HMGA1	0.571429	0.0413423
bta-let-7i	MAPK6	0.637363	0.0191181
bta-let-7i	NHLRC3	0.817057	0.000650041
bta-let-7i	NRAS	0.648352	0.0165367
bta-let-7i	PNPO	0.791209	0.00127502
bta-let-7i	PPP1R15B	0.576923	0.0389926
bta-let-7i	PSMB10	0.681319	0.0103404
bta-let-7i	PTAFR	0.791209	0.00127502
bta-let-7i	QARS	0.758242	0.00266608
bta-let-7i	SLC25A4	0.747253	0.00332674
bta-let-7i	SOCS1	0.658405	0.0144124
bta-let-7i	SWSAP1	0.65565	0.0149728
bta-let-7i	TNFSF12	0.640991	0.0182347
bta-let-7i	ZNF879	-0.631868	0.020516
bta-miR-2285m	ARF4	-0.563962	0.044697
bta-miR-2285m	CBR4	-0.588721	0.0342766
bta-miR-2285m	TNRC6C	0.659341	0.0142256
bta-miR-2285m	UBASH3A	0.565934	0.0437926
bta-miR-146a	ACYP2	0.674043	0.011524
bta-miR-146a	ADORA3	0.862637	0.000147448
bta-miR-146a	APPL1	0.615385	0.0251671
bta-miR-146a	CCDC87	0.693514	0.00856597
bta-miR-146a	CITED4	0.868132	0.000119103
bta-miR-146a	CXCL16	0.950549	6.3637e-07
bta-miR-146a	EIF4G2	0.708791	0.00668178
bta-miR-146a	EXOC8	0.751032	0.00308664
bta-miR-146a	FAM169A	-0.559231	0.0469217
bta-miR-146a	GCH1	0.592289	0.0329364
bta-miR-146a	IL10RA	0.835165	0.000380208
bta-miR-146a	IL4R	0.604396	0.0286727
bta-miR-146a	KCTD14	0.637247	0.0191468
bta-miR-146a	KLF4	0.78022	0.0016525
bta-miR-146a	LDLRAD3	0.725275	0.00502324
bta-miR-146a	LITAF	0.89011	4.56544e-05
bta-miR-146a	MAFB	0.796703	0.00111365
bta-miR-146a	MAFF	0.582418	0.0367413
bta-miR-146a	MGAT1	0.758242	0.00266608
bta-miR-146a	PGK1	0.593407	0.0325244
bta-miR-146a	PLEKHB2	0.862637	0.000147448
bta-miR-146a	PPM1M	0.723522	0.00518269
bta-miR-146a	RALB	0.554945	0.0490045
bta-miR-146a	RAP2C	0.587912	0.0345861
bta-miR-146a	SH3GL2	0.602476	0.0293199
bta-miR-146a	SLC15A3	0.868132	0.000119103
bta-miR-146a	SLC28A2	-0.574594	0.0399763
bta-miR-146a	SNX15	0.883082	6.33114e-05
bta-miR-146a	SYF2	0.598901	0.0305541
bta-miR-146a	TFRC	0.642857	0.0177925
bta-miR-146a	TMEM219	0.554945	0.0490045
bta-miR-146a	TSPAN13	0.736264	0.00410771
bta-miR-146a	ZNRF2	0.752747	0.00298223
bta-miR-2285i	C17orf67	0.82531	0.000512864
bta-miR-2285i	CBR4	-0.740028	0.00382576
bta-miR-2285i	CPT2	-0.741758	0.00370131
bta-miR-2285i	DYNLT1	-0.736264	0.00410771
bta-miR-2285i	GTF2H5	-0.662999	0.0135129
bta-miR-2285i	OR51E1	0.612195	0.02615
bta-miR-2285i	TMEM254	-0.692308	0.00873032
bta-miR-2285i	YBX1	-0.82967	0.000450286
bta-miR-320a	ACTR2	-0.594223	0.0322258
bta-miR-320a	ARPC5	-0.620879	0.0235382
bta-miR-320a	BANF1	-0.582418	0.0367413
bta-miR-320a	BRI3	-0.774725	0.00187136
bta-miR-320a	CCDC68	0.642764	0.0178143
bta-miR-320a	CMPK1	-0.687759	0.00937181
bta-miR-320a	DEGS1	-0.598901	0.0305541
bta-miR-320a	FAM169A	0.625347	0.0222723
bta-miR-320a	FTCDNL1	-0.624485	0.0225125
bta-miR-320a	GRB2	-0.675824	0.0112252
bta-miR-320a	GRIA4	0.61073	0.0266111
bta-miR-320a	GTPBP8	0.632738	0.0202898
bta-miR-320a	GUCY1B3	0.747253	0.00332674
bta-miR-320a	HARS	-0.631868	0.020516
bta-miR-320a	IPO5	-0.774725	0.00187136
bta-miR-320a	ITK	0.642857	0.0177925
bta-miR-320a	KITLG	0.642857	0.0177925
bta-miR-320a	MORN2	-0.626212	0.022033
bta-miR-320a	MTDH	-0.615385	0.0251671
bta-miR-320a	MYEOV2	-0.561211	0.0459811
bta-miR-320a	MYL12B	-0.632738	0.0202898
bta-miR-320a	NECAP2	-0.576923	0.0389926
bta-miR-320a	NPAS2	0.596974	0.0312348
bta-miR-320a	PHF1	0.631868	0.020516
bta-miR-320a	POLE4	-0.635489	0.0195866
bta-miR-320a	PRKAG2	0.631868	0.020516
bta-miR-320a	PSPH	-0.807692	0.00083916
bta-miR-320a	RAC1	-0.615385	0.0251671
bta-miR-320a	RAI2	0.597798	0.0309423
bta-miR-320a	SCCPDH	0.613481	0.0257505
bta-miR-320a	SEC22A	0.56044	0.0463459
bta-miR-320a	SLC10A3	-0.60989	0.0268778
bta-miR-320a	SNX10	-0.697802	0.00800072
bta-miR-320a	SPRYD4	-0.613481	0.0257505
bta-miR-320a	STAT4	0.686813	0.0095095
bta-miR-320a	SYNGR2	-0.675824	0.0112252
bta-miR-320a	TDRKH	0.577717	0.0386612
bta-miR-320a	TFRC	-0.758242	0.00266608
bta-miR-320a	TUSC3	0.580119	0.0376712
bta-miR-320a	USP12	-0.785714	0.00145419
bta-miR-320a	VDAC1	-0.785714	0.00145419
bta-miR-320a	XRCC3	-0.619837	0.0238409
bta-miR-92a	AARS	0.685008	0.00977675
bta-miR-92a	CD69	-0.637363	0.0191181
bta-miR-92a	CIC	0.613481	0.0257505
bta-miR-92a	DSCAML1	-0.604296	0.0287061
bta-miR-92a	DUS2	0.668501	0.0124922
bta-miR-92a	DUSP5	0.569464	0.0422067
bta-miR-92a	GALNT7	-0.554945	0.0490045
bta-miR-92a	GAS2L3	0.561211	0.0459811
bta-miR-92a	HAS3	0.716476	0.00586331
bta-miR-92a	HCN2	0.679505	0.0106263
bta-miR-92a	KLHL15	0.686813	0.0095095
bta-miR-92a	NSMAF	0.714286	0.00608831
bta-miR-92a	PHTF2	-0.686813	0.0095095
bta-miR-92a	PPP1R12A	-0.593407	0.0325244
bta-miR-92a	RABGAP1L	-0.756534	0.00276138
bta-miR-92a	RNF141	0.664835	0.0131656
bta-miR-92a	RNF4	0.587912	0.0345861
bta-miR-92a	SERTAD3	0.56044	0.0463459
bta-miR-92a	SPRYD4	0.632738	0.0202898
bta-miR-92a	SRD5A1	0.757579	0.00270279
bta-miR-92a	TMEM125	0.553416	0.0497633
bta-miR-92a	TMEM143	0.578515	0.0383305
bta-miR-92a	ZFC3H1	-0.741758	0.00370131
bta-miR-103	AGO1	0.554945	0.0490045
bta-miR-103	AGO4	0.571429	0.0413423
bta-miR-103	ARHGAP17	0.668501	0.0124922
bta-miR-103	ARL8A	0.642857	0.0177925
bta-miR-103	ARL8B	0.587912	0.0345861
bta-miR-103	CAB39	0.642857	0.0177925
bta-miR-103	CCDC28A	0.637363	0.0191181
bta-miR-103	CD207	0.643421	0.0176604
bta-miR-103	CHST11	0.78022	0.0016525
bta-miR-103	CTNS	0.759285	0.00260909
bta-miR-103	CTSS	0.67033	0.0121662
bta-miR-103	DNAJC3	0.626374	0.0219886
bta-miR-103	ENTPD7	0.569464	0.0422067
bta-miR-103	EPHX3	0.808804	0.000814681
bta-miR-103	FBLN7	0.660231	0.0140496
bta-miR-103	FLOT2	0.736264	0.00410771
bta-miR-103	GIT2	0.637363	0.0191181
bta-miR-103	GORASP1	0.662999	0.0135129
bta-miR-103	HPGDS	-0.611573	0.0263452
bta-miR-103	HS1BP3	0.66575	0.012995
bta-miR-103	IFFO1	0.66575	0.012995
bta-miR-103	ITGB2	0.730769	0.00454773
bta-miR-103	JAKMIP2	-0.699727	0.00775644
bta-miR-103	LONRF3	0.572215	0.0409998
bta-miR-103	MAP3K7CL	0.608818	0.0272215
bta-miR-103	MAP4	0.697802	0.00800072
bta-miR-103	2024-03-03	0.82967	0.000450286
bta-miR-103	MBP	0.714286	0.00608831
bta-miR-103	MFN2	0.806053	0.000876306
bta-miR-103	MXD4	0.703297	0.00731857
bta-miR-103	MYBL1	-0.945055	1.12393e-06
bta-miR-103	MYCN	0.612689	0.0259961
bta-miR-103	N4BP1	0.598901	0.0305541
bta-miR-103	NCKAP1L	0.571429	0.0413423
bta-miR-103	NLRP3	0.604396	0.0286727
bta-miR-103	NOTCH2	0.60989	0.0268778
bta-miR-103	PBX4	0.725275	0.00502324
bta-miR-103	PLEKHB2	0.708791	0.00668178
bta-miR-103	PPIP5K2	-0.598901	0.0305541
bta-miR-103	PTGER4	0.725275	0.00502324
bta-miR-103	RASSF2	0.626374	0.0219886
bta-miR-103	RELL1	0.725275	0.00502324
bta-miR-103	RGCC	0.587912	0.0345861
bta-miR-103	RNF125	0.576923	0.0389926
bta-miR-103	RPS6KA1	0.56044	0.0463459
bta-miR-103	RRAGC	0.725275	0.00502324
bta-miR-103	SCAMP5	0.741758	0.00370131
bta-miR-103	SDCBP	0.774725	0.00187136
bta-miR-103	SGSH	0.851648	0.000220219
bta-miR-103	SH3BP4	0.67033	0.0121662
bta-miR-103	SHMT1	0.659316	0.0142305
bta-miR-103	SMS	0.714286	0.00608831
bta-miR-103	SVEP1	0.554945	0.0490045
bta-miR-103	TM2D2	0.593407	0.0325244
bta-miR-103	TSPAN17	0.840659	0.000319071
bta-miR-103	UBQLN2	0.565934	0.0437926
bta-miR-103	UBXN2B	0.576557	0.0391462
bta-miR-103	USP45	-0.593407	0.0325244
bta-miR-103	VAMP4	0.582418	0.0367413
bta-miR-103	VMAC	0.571429	0.0413423
bta-miR-103	WIPI2	0.582418	0.0367413
bta-miR-103	ZBTB34	0.767539	0.00219108
bta-miR-103	ZNF654	-0.565934	0.0437926
bta-miR-103	ZNRF2	0.714286	0.00608831
bta-miR-296-3p	ADAM19	-0.582418	0.0367413
bta-miR-296-3p	ATP6V0D2	-0.598901	0.0305541
bta-miR-296-3p	CD40LG	0.659341	0.0142256
bta-miR-296-3p	CLN6	-0.648352	0.0165367
bta-miR-296-3p	CX3CR1	0.676754	0.0110716
bta-miR-296-3p	DESI1	-0.615385	0.0251671
bta-miR-296-3p	GYS1	-0.862637	0.000147448
bta-miR-296-3p	JAZF1	0.803302	0.000941544
bta-miR-296-3p	LRP10	-0.659341	0.0142256
bta-miR-296-3p	MS4A8	0.615385	0.0251671
bta-miR-296-3p	PCP4L1	-0.713501	0.00617046
bta-miR-296-3p	PCYT2	-0.682256	0.0101948
bta-miR-296-3p	PDCD6IP	-0.626374	0.0219886
bta-miR-296-3p	PPP1R3E	-0.836314	0.000366707
bta-miR-296-3p	PWWP2A	0.640991	0.0182347
bta-miR-296-3p	SCPEP1	-0.642857	0.0177925
bta-miR-296-3p	TDRD5	0.575845	0.0394459
bta-miR-296-3p	TTLL1	-0.681319	0.0103404
bta-miR-669	ABHD12	0.604396	0.0286727
bta-miR-669	ADAMTSL4	0.686813	0.0095095
bta-miR-669	C1GALT1	0.565934	0.0437926
bta-miR-669	CYP4F22	0.567887	0.0429101
bta-miR-669	DUS2	0.594223	0.0322258
bta-miR-669	FAM53C	0.565934	0.0437926
bta-miR-669	GRB2	0.67033	0.0121662
bta-miR-669	IPO13	0.697802	0.00800072
bta-miR-669	LYN	0.664835	0.0131656
bta-miR-669	PCP4L1	0.663914	0.0133389
bta-miR-669	PGAM1	0.587912	0.0345861
bta-miR-669	PRSS33	-0.569464	0.0422067
bta-miR-669	PTPRJ	0.730769	0.00454773
bta-miR-669	SERP1	0.554945	0.0490045
bta-miR-669	SH3BGRL3	0.587912	0.0345861
bta-miR-669	ST6GALNAC2	0.620879	0.0235382
bta-miR-125a	ADRA1A	0.888283	4.98057e-05
bta-miR-125a	ARL15	0.637363	0.0191181
bta-miR-125a	ASCL2	-0.597608	0.0310098
bta-miR-125a	ATP5G2	-0.637363	0.0191181
bta-miR-125a	ATP8B4	0.681319	0.0103404
bta-miR-125a	BAK1	-0.620879	0.0235382
bta-miR-125a	CDC42BPG	0.674003	0.0115307
bta-miR-125a	CDH5	0.565934	0.0437926
bta-miR-125a	EIF4EBP1	-0.565934	0.0437926
bta-miR-125a	EMID1	0.626374	0.0219886
bta-miR-125a	ENPEP	0.580468	0.0375289
bta-miR-125a	ENPP1	0.615385	0.0251671
bta-miR-125a	FAM213A	0.571429	0.0413423
bta-miR-125a	FBXO10	0.572215	0.0409998
bta-miR-125a	GEMIN8	-0.648352	0.0165367
bta-miR-125a	GLDN	-0.811041	0.000767126
bta-miR-125a	GPC6	0.707992	0.00677171
bta-miR-125a	HOXD9	0.801656	0.000982369
bta-miR-125a	IL16	0.637363	0.0191181
bta-miR-125a	ITGA7	0.774725	0.00187136
bta-miR-125a	ITGA8	0.824176	0.000530223
bta-miR-125a	KCNS3	0.723522	0.00518269
bta-miR-125a	KRBA1	0.587912	0.0345861
bta-miR-125a	LURAP1L	0.844568	0.00028055
bta-miR-125a	MAPK12	0.753783	0.0029205
bta-miR-125a	MSRB3	0.715269	0.00598652
bta-miR-125a	NEDD9	0.686813	0.0095095
bta-miR-125a	NR1H4	0.694346	0.00845401
bta-miR-125a	PKP4	0.71978	0.00553612
bta-miR-125a	PSMA4	-0.587912	0.0345861
bta-miR-125a	RAPGEF5	0.664835	0.0131656
bta-miR-125a	RAPGEFL1	0.563545	0.0448902
bta-miR-125a	SCN4B	0.698763	0.00787811
bta-miR-125a	SEMA4C	0.71978	0.00553612
bta-miR-125a	SH3TC2	0.796703	0.00111365
bta-miR-125a	SLITRK6	0.705237	0.00708864
bta-miR-125a	THOC6	-0.653846	0.0153485
bta-miR-125a	THY1	0.642857	0.0177925
bta-miR-125a	TIMM17B	-0.598901	0.0305541
bta-miR-125a	TMEM121	0.725787	0.00497737
bta-miR-125a	TMEM168	-0.659341	0.0142256
bta-miR-125a	TMEM25	0.554945	0.0490045
bta-miR-21-5p	ALDH1A1	0.653846	0.0153485
bta-miR-21-5p	ALG13	-0.720771	0.00544079
bta-miR-21-5p	ATG12	0.703297	0.00731857
bta-miR-21-5p	ATP6V1D	0.554945	0.0490045
bta-miR-21-5p	AZIN1	0.708791	0.00668178
bta-miR-21-5p	BNIP2	0.571429	0.0413423
bta-miR-21-5p	CNTFR	-0.571039	0.0415125
bta-miR-21-5p	CXCL11	0.565934	0.0437926
bta-miR-21-5p	KRCC1	0.637363	0.0191181
bta-miR-21-5p	LIMA1	0.587912	0.0345861
bta-miR-21-5p	LYZ	0.675824	0.0112252
bta-miR-21-5p	MKRN1	0.56044	0.0463459
bta-miR-21-5p	MRPS36	0.67033	0.0121662
bta-miR-21-5p	RBM22	0.60989	0.0268778
bta-miR-21-5p	RTN4	0.774725	0.00187136
bta-miR-21-5p	SLC16A5	0.664835	0.0131656
bta-miR-21-5p	SNAP23	0.598901	0.0305541
bta-miR-21-5p	SPG20	0.637363	0.0191181
bta-miR-21-5p	ST3GAL6	-0.637363	0.0191181
bta-miR-21-5p	TMEM55A	-0.584833	0.0357823
bta-miR-21-5p	ZNF772	-0.679505	0.0106263
bta-miR-2332	C5orf34	-0.616065	0.024961
bta-miR-2332	CDH10	0.580125	0.037669
bta-miR-2332	CHD1	-0.582153	0.0368474
bta-miR-2332	FAR1	-0.644325	0.0174502
bta-miR-2332	GRIN2C	0.886301	5.46485e-05
bta-miR-2332	IL1RN	0.570849	0.0415958
bta-miR-2332	IQCH	-0.584567	0.0358868
bta-miR-2332	LIG4	-0.741428	0.00372485
bta-miR-2332	MARCKS	0.604761	0.0285506
bta-miR-2332	NUDT15	-0.80307	0.000947206
bta-miR-2332	PI15	-0.580925	0.0373431
bta-miR-2332	PIGH	-0.599934	0.0301938
bta-miR-2332	PRIMPOL	-0.610413	0.0267114
bta-miR-2332	PRPF38A	-0.638673	0.0187955
bta-miR-2332	SLC35A1	-0.77432	0.00188835
bta-miR-2332	SNCB	0.604109	0.0287688
bta-miR-2332	TRUB1	-0.747087	0.00333757
bta-miR-2332	USP45	-0.768668	0.00213819
bta-miR-2332	ZNF184	-0.587805	0.0346271
bta-miR-370	CEP112	0.681319	0.0103404
bta-miR-370	DBF4B	-0.669424	0.0123269
bta-miR-370	EFS	0.562763	0.0452533
bta-miR-370	FBXO40	0.60989	0.0268778
bta-miR-370	LUC7L	0.593407	0.0325244
bta-miR-370	LYRM4	-0.693261	0.00860029
bta-miR-370	PYCR1	-0.696972	0.00810782
bta-miR-370	QPCTL	-0.620879	0.0235382
bta-miR-370	RERG	0.648352	0.0165367
bta-miR-370	SCCPDH	0.555709	0.0486285
bta-miR-370	SLC16A1	-0.571429	0.0413423
bta-miR-370	TMEM106C	0.604396	0.0286727
bta-miR-370	TMEM117	0.693261	0.00860029
bta-miR-122	ANGPT2	0.697802	0.00800072
bta-miR-122	BATF2	0.741758	0.00370131
bta-miR-122	C19orf38	-0.605789	0.0282093
bta-miR-122	CD244	0.791209	0.00127502
bta-miR-122	CD2AP	0.67033	0.0121662
bta-miR-122	CYP2B6	0.603899	0.0288392
bta-miR-122	FAM109A	0.712156	0.00631334
bta-miR-122	GRHL2	-0.637672	0.0190415
bta-miR-122	HSPA1L	-0.565934	0.0437926
bta-miR-122	MDK	0.566713	0.043439
bta-miR-122	MOB3C	0.593407	0.0325244
bta-miR-122	NPEPPS	0.844568	0.00028055
bta-miR-122	P4HA1	0.604396	0.0286727
bta-miR-122	PAPSS1	0.582418	0.0367413
bta-miR-122	PCGF3	0.56044	0.0463459
bta-miR-122	PIP4K2A	0.703297	0.00731857
bta-miR-122	TBC1D10A	0.620879	0.0235382
bta-miR-122	WARS	0.675824	0.0112252
bta-miR-122	WDR60	0.639121	0.0186862
bta-miR-146b	ACYP2	0.646419	0.0169706
bta-miR-146b	ADORA3	0.802198	0.000968779
bta-miR-146b	CCDC87	0.732351	0.00441753
bta-miR-146b	CD180	0.642857	0.0177925
bta-miR-146b	CITED4	0.840659	0.000319071
bta-miR-146b	CUTA	0.587912	0.0345861
bta-miR-146b	CXCL16	0.906593	1.92962e-05
bta-miR-146b	EIF4G2	0.681319	0.0103404
bta-miR-146b	EXOC8	0.71802	0.00570865
bta-miR-146b	FAM169A	-0.581269	0.0372038
bta-miR-146b	IL10RA	0.791209	0.00127502
bta-miR-146b	KLF4	0.763736	0.00237661
bta-miR-146b	LDLRAD3	0.681319	0.0103404
bta-miR-146b	LITAF	0.818681	0.000620988
bta-miR-146b	MAFB	0.708791	0.00668178
bta-miR-146b	MGAT1	0.763736	0.00237661
bta-miR-146b	NRAS	0.582418	0.0367413
bta-miR-146b	OSGIN2	0.55846	0.0472915
bta-miR-146b	PGK1	0.648352	0.0165367
bta-miR-146b	PLEKHB2	0.879121	7.54456e-05
bta-miR-146b	PPM1M	0.635489	0.0195866
bta-miR-146b	RAP2C	0.686813	0.0095095
bta-miR-146b	RCSD1	0.565934	0.0437926
bta-miR-146b	SH3GL2	0.594223	0.0322258
bta-miR-146b	SLC10A2	-0.585015	0.0357107
bta-miR-146b	SLC10A3	0.56044	0.0463459
bta-miR-146b	SLC15A3	0.807692	0.00083916
bta-miR-146b	SNX15	0.811555	0.000756523
bta-miR-146b	SYF2	0.582418	0.0367413
bta-miR-146b	SYK	0.637363	0.0191181
bta-miR-146b	TFRC	0.675824	0.0112252
bta-miR-146b	TSPAN13	0.675824	0.0112252
bta-miR-146b	UTP3	0.56044	0.0463459
bta-miR-146b	ZNRF2	0.747253	0.00332674
bta-miR-210	ABCB11	-0.639642	0.0185595
bta-miR-210	ADRA1A	-0.642764	0.0178143
bta-miR-210	BCAR3	-0.703297	0.00731857
bta-miR-210	C1orf204	-0.656519	0.0147943
bta-miR-210	CCDC24	-0.802198	0.000968779
bta-miR-210	CCDC28B	-0.553721	0.0496113
bta-miR-210	EFNB2	-0.615385	0.0251671
bta-miR-210	FMO1	-0.569105	0.0423662
bta-miR-210	GRIA3	-0.603308	0.0290381
bta-miR-210	HIRIP3	0.593407	0.0325244
bta-miR-210	KLHL13	-0.685953	0.00963611
bta-miR-210	MSX1	-0.829204	0.000456671
bta-miR-210	MTCH2	0.572215	0.0409998
bta-miR-210	NT5DC3	0.56044	0.0463459
bta-miR-210	NYAP2	-0.612514	0.0260505
bta-miR-210	SMIM5	-0.754155	0.00289859
bta-miR-210	SOX17	-0.582882	0.0365556
bta-miR-210	STK35	0.595867	0.0316309
bta-miR-210	TBX2	-0.61073	0.0266111
bta-miR-210	TGIF2-C20orf24	0.675824	0.0112252
bta-miR-210	ZBTB14	0.833563	0.00039967
bta-miR-452	AMACR	-0.576923	0.0389926
bta-miR-452	ATL1	0.77242	0.00196964
bta-miR-452	BAMBI	0.620695	0.0235915
bta-miR-452	CCDC68	0.595867	0.0316309
bta-miR-452	CHEK1	-0.554945	0.0490045
bta-miR-452	CTNNA3	0.621389	0.0233912
bta-miR-452	LHFP	0.583219	0.0364209
bta-miR-452	LPGAT1	-0.725275	0.00502324
bta-miR-452	LRP6	0.692308	0.00873032
bta-miR-452	MATN3	0.571456	0.0413305
bta-miR-452	MSL3	-0.71978	0.00553612
bta-miR-452	MTDH	-0.631868	0.020516
bta-miR-452	PEX12	-0.701514	0.00753486
bta-miR-452	PTH2R	-0.557009	0.0479932
bta-miR-452	RTN4	-0.620879	0.0235382
bta-miR-452	SNX31	0.589521	0.0339726
bta-miR-452	TLCD1	-0.565116	0.044166
bta-miR-452	ZNF416	0.555709	0.0486285
bta-miR-221	ALG13	-0.591472	0.0332397
bta-miR-221	ATP13A2	0.664835	0.0131656
bta-miR-221	C1orf122	0.56474	0.0443384
bta-miR-221	CAMKK1	0.554945	0.0490045
bta-miR-221	CCDC64	-0.627236	0.0217525
bta-miR-221	DRAM1	0.637363	0.0191181
bta-miR-221	FOS	-0.576923	0.0389926
bta-miR-221	FOXN2	0.640991	0.0182347
bta-miR-221	GLB1	0.571429	0.0413423
bta-miR-221	MYBL1	-0.697802	0.00800072
bta-miR-221	NDP	0.681063	0.0103804
bta-miR-221	NR4A1	-0.576923	0.0389926
bta-miR-221	NUPR1	0.726273	0.00493412
bta-miR-221	OSTM1	0.697802	0.00800072
bta-miR-221	SPATS2L	0.708791	0.00668178
bta-miR-221	TMCC1	0.631868	0.020516
bta-miR-221	TRPC3	0.640991	0.0182347
bta-miR-221	VAPB	0.67033	0.0121662
bta-miR-221	ZDHHC20	0.631868	0.020516
novelmiR_13_39567358	ABI2	0.626374	0.0219886
novelmiR_13_39567358	ADO	-0.824176	0.000530223
novelmiR_13_39567358	ANKRD44	0.659341	0.0142256
novelmiR_13_39567358	C5orf51	-0.61073	0.0266111
novelmiR_13_39567358	CCDC64	0.701514	0.00753486
novelmiR_13_39567358	CEBPG	-0.752747	0.00298223
novelmiR_13_39567358	COMMD7	-0.664835	0.0131656
novelmiR_13_39567358	CX3CR1	0.654746	0.0151602
novelmiR_13_39567358	CYP27B1	-0.603308	0.0290381
novelmiR_13_39567358	CYSLTR2	0.565934	0.0437926
novelmiR_13_39567358	DR1	-0.60989	0.0268778
novelmiR_13_39567358	E2F3	-0.626374	0.0219886
novelmiR_13_39567358	FAM102B	-0.730769	0.00454773
novelmiR_13_39567358	FAS	0.659341	0.0142256
novelmiR_13_39567358	FBXL20	0.598901	0.0305541
novelmiR_13_39567358	FBXO30	-0.730769	0.00454773
novelmiR_13_39567358	GPR171	0.580468	0.0375289
novelmiR_13_39567358	GXYLT1	-0.736264	0.00410771
novelmiR_13_39567358	HVCN1	-0.554945	0.0490045
novelmiR_13_39567358	INTS5	-0.631868	0.020516
novelmiR_13_39567358	IPMK	-0.906593	1.92962e-05
novelmiR_13_39567358	ITGB1BP1	-0.604396	0.0286727
novelmiR_13_39567358	KLHL28	0.653846	0.0153485
novelmiR_13_39567358	KLRG1	0.707992	0.00677171
novelmiR_13_39567358	LIAS	-0.648352	0.0165367
novelmiR_13_39567358	LRRC8B	-0.692308	0.00873032
novelmiR_13_39567358	LYN	-0.648352	0.0165367
novelmiR_13_39567358	MAFG	-0.659341	0.0142256
novelmiR_13_39567358	2024-03-01	-0.571429	0.0413423
novelmiR_13_39567358	MTSS1	-0.587912	0.0345861
novelmiR_13_39567358	NDST3	0.657497	0.0145952
novelmiR_13_39567358	RALY	-0.602476	0.0293199
novelmiR_13_39567358	RCAN3	0.741758	0.00370131
novelmiR_13_39567358	RGS17	0.557963	0.047531
novelmiR_13_39567358	RPH3AL	0.605228	0.0283954
novelmiR_13_39567358	RWDD2B	-0.562763	0.0452533
novelmiR_13_39567358	SAP30	-0.692308	0.00873032
novelmiR_13_39567358	SAR1A	-0.791209	0.00127502
novelmiR_13_39567358	SCAI	0.758242	0.00266608
novelmiR_13_39567358	SEPHS2	-0.674003	0.0115307
novelmiR_13_39567358	SLC10A2	0.559943	0.0465819
novelmiR_13_39567358	SLC24A2	0.741758	0.00370131
novelmiR_13_39567358	SMPD3	0.563545	0.0448902
novelmiR_13_39567358	SPRYD7	-0.774725	0.00187136
novelmiR_13_39567358	TBX20	0.660231	0.0140496
novelmiR_13_39567358	TGIF1	-0.727275	0.00484586
novelmiR_13_39567358	TMEM106C	0.565934	0.0437926
novelmiR_13_39567358	TMEM167A	-0.604396	0.0286727
novelmiR_13_39567358	TMEM65	-0.737277	0.00403028
novelmiR_13_39567358	TMEM68	-0.554945	0.0490045
novelmiR_13_39567358	TNPO3	-0.598901	0.0305541
novelmiR_13_39567358	TOR1AIP2	-0.613481	0.0257505
novelmiR_13_39567358	TPK1	0.606063	0.028119
novelmiR_13_39567358	TSPYL4	0.571429	0.0413423
novelmiR_13_39567358	TTC14	0.60989	0.0268778
novelmiR_13_39567358	TXNL1	-0.593407	0.0325244
novelmiR_13_39567358	UBE2H	-0.554945	0.0490045
novelmiR_13_39567358	YAE1D1	0.620879	0.0235382
novelmiR_13_39567358	ZNRF2	-0.725275	0.00502324

## Sheet: Table S4H_JELN_MAPIvsMAPT
Table S4H Predicted target genes for DE miRNAs identfied in JELN between MAPI and MAPT group
miRNA	gene	rho	FDR		miRNA	SigCor_abs0.3	SigNegCor_-0.3	SigNegCor_-0.7
bta-miR-99a-5p	BTD	0.637363	0.0191181		bta-miR-100	7	1	0
bta-miR-99a-5p	CLDN11	0.703297	0.00731857		bta-miR-133a	2	1	1
bta-miR-99a-5p	CTDSPL	0.576923	0.0389926		bta-miR-146a	33	2	0
bta-miR-99a-5p	FGFR3	0.571456	0.0413305		bta-miR-146b	34	2	0
bta-miR-99a-5p	FZD8	0.891335	4.30288e-05		bta-miR-210	21	15	4
bta-miR-99a-5p	GMPS	-0.554945	0.0490045		bta-miR-2285e	13	1	0
bta-miR-99a-5p	KBTBD8	-0.571429	0.0413423		bta-miR-2305	20	20	1
bta-miR-99a-5p	PPIP5K1	0.763736	0.00237661		bta-miR-2892	2	2	1
bta-miR-99a-5p	SMARCA5	-0.571429	0.0413423		bta-miR-320a	42	26	6
bta-miR-99a-5p	SPRY4	0.55802	0.0475037		bta-miR-370	13	5	0
bta-miR-2285e	DLD	0.624485	0.0225125		bta-miR-99a-5p	10	3	0
bta-miR-2285e	FAM102B	0.868132	0.000119103		novelmiR_10_20364041-1	0	0	0
bta-miR-2285e	FTCDNL1	0.679505	0.0106263		novelmiR_24_47959331-1	0	0	0
bta-miR-2285e	GMFB	0.697802	0.00800072
bta-miR-2285e	HHEX	0.576923	0.0389926
bta-miR-2285e	IGSF6	0.56044	0.0463459
bta-miR-2285e	NUS1	0.697802	0.00800072
bta-miR-2285e	RAB14	0.824176	0.000530223
bta-miR-2285e	RNF13	0.664835	0.0131656
bta-miR-2285e	SLC44A1	0.630856	0.0207815
bta-miR-2285e	SNX24	0.576923	0.0389926
bta-miR-2285e	TTC22	-0.634488	0.0198403
bta-miR-2285e	ZDHHC13	0.648352	0.0165367
bta-miR-146a	ACYP2	0.674043	0.011524
bta-miR-146a	ADORA3	0.862637	0.000147448
bta-miR-146a	APPL1	0.615385	0.0251671
bta-miR-146a	CCDC87	0.693514	0.00856597
bta-miR-146a	CITED4	0.868132	0.000119103
bta-miR-146a	CXCL16	0.950549	6.3637e-07
bta-miR-146a	EIF4G2	0.708791	0.00668178
bta-miR-146a	EXOC8	0.751032	0.00308664
bta-miR-146a	FAM169A	-0.559231	0.0469217
bta-miR-146a	GCH1	0.592289	0.0329364
bta-miR-146a	IL10RA	0.835165	0.000380208
bta-miR-146a	IL4R	0.604396	0.0286727
bta-miR-146a	KCTD14	0.637247	0.0191468
bta-miR-146a	KLF4	0.78022	0.0016525
bta-miR-146a	LDLRAD3	0.725275	0.00502324
bta-miR-146a	LITAF	0.89011	4.56544e-05
bta-miR-146a	MAFB	0.796703	0.00111365
bta-miR-146a	MAFF	0.582418	0.0367413
bta-miR-146a	MGAT1	0.758242	0.00266608
bta-miR-146a	PGK1	0.593407	0.0325244
bta-miR-146a	PLEKHB2	0.862637	0.000147448
bta-miR-146a	PPM1M	0.723522	0.00518269
bta-miR-146a	RALB	0.554945	0.0490045
bta-miR-146a	RAP2C	0.587912	0.0345861
bta-miR-146a	SH3GL2	0.602476	0.0293199
bta-miR-146a	SLC15A3	0.868132	0.000119103
bta-miR-146a	SLC28A2	-0.574594	0.0399763
bta-miR-146a	SNX15	0.883082	6.33114e-05
bta-miR-146a	SYF2	0.598901	0.0305541
bta-miR-146a	TFRC	0.642857	0.0177925
bta-miR-146a	TMEM219	0.554945	0.0490045
bta-miR-146a	TSPAN13	0.736264	0.00410771
bta-miR-146a	ZNRF2	0.752747	0.00298223
bta-miR-320a	ACTR2	-0.594223	0.0322258
bta-miR-320a	ARPC5	-0.620879	0.0235382
bta-miR-320a	BANF1	-0.582418	0.0367413
bta-miR-320a	BRI3	-0.774725	0.00187136
bta-miR-320a	CCDC68	0.642764	0.0178143
bta-miR-320a	CMPK1	-0.687759	0.00937181
bta-miR-320a	DEGS1	-0.598901	0.0305541
bta-miR-320a	FAM169A	0.625347	0.0222723
bta-miR-320a	FTCDNL1	-0.624485	0.0225125
bta-miR-320a	GRB2	-0.675824	0.0112252
bta-miR-320a	GRIA4	0.61073	0.0266111
bta-miR-320a	GTPBP8	0.632738	0.0202898
bta-miR-320a	GUCY1B3	0.747253	0.00332674
bta-miR-320a	HARS	-0.631868	0.020516
bta-miR-320a	IPO5	-0.774725	0.00187136
bta-miR-320a	ITK	0.642857	0.0177925
bta-miR-320a	KITLG	0.642857	0.0177925
bta-miR-320a	MORN2	-0.626212	0.022033
bta-miR-320a	MTDH	-0.615385	0.0251671
bta-miR-320a	MYEOV2	-0.561211	0.0459811
bta-miR-320a	MYL12B	-0.632738	0.0202898
bta-miR-320a	NECAP2	-0.576923	0.0389926
bta-miR-320a	NPAS2	0.596974	0.0312348
bta-miR-320a	PHF1	0.631868	0.020516
bta-miR-320a	POLE4	-0.635489	0.0195866
bta-miR-320a	PRKAG2	0.631868	0.020516
bta-miR-320a	PSPH	-0.807692	0.00083916
bta-miR-320a	RAC1	-0.615385	0.0251671
bta-miR-320a	RAI2	0.597798	0.0309423
bta-miR-320a	SCCPDH	0.613481	0.0257505
bta-miR-320a	SEC22A	0.56044	0.0463459
bta-miR-320a	SLC10A3	-0.60989	0.0268778
bta-miR-320a	SNX10	-0.697802	0.00800072
bta-miR-320a	SPRYD4	-0.613481	0.0257505
bta-miR-320a	STAT4	0.686813	0.0095095
bta-miR-320a	SYNGR2	-0.675824	0.0112252
bta-miR-320a	TDRKH	0.577717	0.0386612
bta-miR-320a	TFRC	-0.758242	0.00266608
bta-miR-320a	TUSC3	0.580119	0.0376712
bta-miR-320a	USP12	-0.785714	0.00145419
bta-miR-320a	VDAC1	-0.785714	0.00145419
bta-miR-320a	XRCC3	-0.619837	0.0238409
bta-miR-2892	BCR	-0.66575	0.012995
bta-miR-2892	KIAA1462	-0.740028	0.00382576
bta-miR-2305	AAED1	-0.569464	0.0422067
bta-miR-2305	CX3CL1	-0.619837	0.0238409
bta-miR-2305	DHRS11	-0.582418	0.0367413
bta-miR-2305	EFS	-0.576557	0.0391462
bta-miR-2305	FECH	-0.664835	0.0131656
bta-miR-2305	HSPA12B	-0.620879	0.0235382
bta-miR-2305	LCNL1	-0.649088	0.0163736
bta-miR-2305	MAPK12	-0.594223	0.0322258
bta-miR-2305	MAPRE3	-0.55846	0.0472915
bta-miR-2305	MICALL1	-0.571429	0.0413423
bta-miR-2305	NUMBL	-0.615385	0.0251671
bta-miR-2305	PDLIM2	-0.571429	0.0413423
bta-miR-2305	PKIG	-0.566713	0.043439
bta-miR-2305	RHOJ	-0.642857	0.0177925
bta-miR-2305	RRAS	-0.719011	0.00561101
bta-miR-2305	S100A14	-0.563962	0.044697
bta-miR-2305	TBKBP1	-0.616232	0.0249107
bta-miR-2305	TUBB6	-0.587912	0.0345861
bta-miR-2305	USP11	-0.659341	0.0142256
bta-miR-2305	ZC3H7B	-0.587912	0.0345861
bta-miR-133a	NNAT	-0.799616	0.00103488
bta-miR-133a	SGTB	0.814306	0.000701689
bta-miR-100	CLDN11	0.637363	0.0191181
bta-miR-100	EMP2	0.791209	0.00127502
bta-miR-100	FGFR3	0.61584	0.0250289
bta-miR-100	FZD8	0.685008	0.00977675
bta-miR-100	PPIP5K1	0.769231	0.00211223
bta-miR-100	SGSM1	0.554945	0.0490045
bta-miR-100	TFRC	-0.631868	0.020516
bta-miR-370	CEP112	0.681319	0.0103404
bta-miR-370	DBF4B	-0.669424	0.0123269
bta-miR-370	EFS	0.562763	0.0452533
bta-miR-370	FBXO40	0.60989	0.0268778
bta-miR-370	LUC7L	0.593407	0.0325244
bta-miR-370	LYRM4	-0.693261	0.00860029
bta-miR-370	PYCR1	-0.696972	0.00810782
bta-miR-370	QPCTL	-0.620879	0.0235382
bta-miR-370	RERG	0.648352	0.0165367
bta-miR-370	SCCPDH	0.555709	0.0486285
bta-miR-370	SLC16A1	-0.571429	0.0413423
bta-miR-370	TMEM106C	0.604396	0.0286727
bta-miR-370	TMEM117	0.693261	0.00860029
bta-miR-146b	ACYP2	0.646419	0.0169706
bta-miR-146b	ADORA3	0.802198	0.000968779
bta-miR-146b	CCDC87	0.732351	0.00441753
bta-miR-146b	CD180	0.642857	0.0177925
bta-miR-146b	CITED4	0.840659	0.000319071
bta-miR-146b	CUTA	0.587912	0.0345861
bta-miR-146b	CXCL16	0.906593	1.92962e-05
bta-miR-146b	EIF4G2	0.681319	0.0103404
bta-miR-146b	EXOC8	0.71802	0.00570865
bta-miR-146b	FAM169A	-0.581269	0.0372038
bta-miR-146b	IL10RA	0.791209	0.00127502
bta-miR-146b	KLF4	0.763736	0.00237661
bta-miR-146b	LDLRAD3	0.681319	0.0103404
bta-miR-146b	LITAF	0.818681	0.000620988
bta-miR-146b	MAFB	0.708791	0.00668178
bta-miR-146b	MGAT1	0.763736	0.00237661
bta-miR-146b	NRAS	0.582418	0.0367413
bta-miR-146b	OSGIN2	0.55846	0.0472915
bta-miR-146b	PGK1	0.648352	0.0165367
bta-miR-146b	PLEKHB2	0.879121	7.54456e-05
bta-miR-146b	PPM1M	0.635489	0.0195866
bta-miR-146b	RAP2C	0.686813	0.0095095
bta-miR-146b	RCSD1	0.565934	0.0437926
bta-miR-146b	SH3GL2	0.594223	0.0322258
bta-miR-146b	SLC10A2	-0.585015	0.0357107
bta-miR-146b	SLC10A3	0.56044	0.0463459
bta-miR-146b	SLC15A3	0.807692	0.00083916
bta-miR-146b	SNX15	0.811555	0.000756523
bta-miR-146b	SYF2	0.582418	0.0367413
bta-miR-146b	SYK	0.637363	0.0191181
bta-miR-146b	TFRC	0.675824	0.0112252
bta-miR-146b	TSPAN13	0.675824	0.0112252
bta-miR-146b	UTP3	0.56044	0.0463459
bta-miR-146b	ZNRF2	0.747253	0.00332674
bta-miR-210	ABCB11	-0.639642	0.0185595
bta-miR-210	ADRA1A	-0.642764	0.0178143
bta-miR-210	BCAR3	-0.703297	0.00731857
bta-miR-210	C1orf204	-0.656519	0.0147943
bta-miR-210	CCDC24	-0.802198	0.000968779
bta-miR-210	CCDC28B	-0.553721	0.0496113
bta-miR-210	EFNB2	-0.615385	0.0251671
bta-miR-210	FMO1	-0.569105	0.0423662
bta-miR-210	GRIA3	-0.603308	0.0290381
bta-miR-210	HIRIP3	0.593407	0.0325244
bta-miR-210	KLHL13	-0.685953	0.00963611
bta-miR-210	MSX1	-0.829204	0.000456671
bta-miR-210	MTCH2	0.572215	0.0409998
bta-miR-210	NT5DC3	0.56044	0.0463459
bta-miR-210	NYAP2	-0.612514	0.0260505
bta-miR-210	SMIM5	-0.754155	0.00289859
bta-miR-210	SOX17	-0.582882	0.0365556
bta-miR-210	STK35	0.595867	0.0316309
bta-miR-210	TBX2	-0.61073	0.0266111
bta-miR-210	TGIF2-C20orf24	0.675824	0.0112252
bta-miR-210	ZBTB14	0.833563	0.00039967

## Sheet: Table S4I_JELN_MAPTvsHC
Table S4I Predicted target genes for DE miRNAs identfied in JELN between MAPT and HC group
miRNA	gene	rho	FDR		miRNA	SigCor_abs0.3	SigNegCor_-0.3	SigNegCor_-0.7
bta-miR-148a	ACBD7	0.72653	0.00491134		bta-let-7b	3	2	0
bta-miR-148a	ALCAM	0.703297	0.00731857		bta-let-7i	29	2	1
bta-miR-148a	ARL8B	0.774725	0.00187136		bta-miR-148a	41	4	0
bta-miR-148a	ARRDC3	0.686813	0.0095095		bta-miR-194	36	0	0
bta-miR-148a	ATP11A	0.576923	0.0389926		bta-miR-200a	26	2	0
bta-miR-148a	ATP6AP2	0.730769	0.00454773		bta-miR-21-5p	21	5	1
bta-miR-148a	BCL2L15	0.659341	0.0142256		bta-miR-221	19	5	0
bta-miR-148a	CANX	0.857143	0.000180934		bta-miR-2285v	7	7	1
bta-miR-148a	CCDC6	0.708791	0.00668178		bta-miR-3596	9	5	1
bta-miR-148a	CHMP4B	0.615385	0.0251671
bta-miR-148a	CTSA	0.835165	0.000380208
bta-miR-148a	EYA3	0.795049	0.00116045
bta-miR-148a	FAM189A2	0.69242	0.00871495
bta-miR-148a	GABARAPL2	0.747253	0.00332674
bta-miR-148a	GADD45A	0.725275	0.00502324
bta-miR-148a	KDELR3	0.637363	0.0191181
bta-miR-148a	KLF4	0.675824	0.0112252
bta-miR-148a	KLF6	0.692308	0.00873032
bta-miR-148a	LUC7L	-0.593407	0.0325244
bta-miR-148a	MAFB	0.598901	0.0305541
bta-miR-148a	MAFG	0.747253	0.00332674
bta-miR-148a	NRAS	0.582418	0.0367413
bta-miR-148a	OTC	-0.566702	0.0434441
bta-miR-148a	PDK4	0.604396	0.0286727
bta-miR-148a	PEA15	0.763736	0.00237661
bta-miR-148a	PI4K2A	0.659341	0.0142256
bta-miR-148a	PLAA	0.60989	0.0268778
bta-miR-148a	PLN	-0.566713	0.043439
bta-miR-148a	PRR15	0.752069	0.00302319
bta-miR-148a	RALBP1	0.572215	0.0409998
bta-miR-148a	RASAL1	-0.552958	0.0499924
bta-miR-148a	SLC25A44	0.593407	0.0325244
bta-miR-148a	SMS	0.708791	0.00668178
bta-miR-148a	SNN	0.591472	0.0332397
bta-miR-148a	STT3A	0.637363	0.0191181
bta-miR-148a	TGOLN2	0.763736	0.00237661
bta-miR-148a	TIMD4	0.708791	0.00668178
bta-miR-148a	TMEM254	0.708791	0.00668178
bta-miR-148a	TMSB10	0.714286	0.00608831
bta-miR-148a	UBXN1	0.582418	0.0367413
bta-miR-148a	VMP1	0.736264	0.00410771
bta-let-7i	ADRB3	0.66116	0.0138678
bta-let-7i	ARG2	0.741758	0.00370131
bta-let-7i	BACH1	0.751032	0.00308664
bta-let-7i	CASP3	0.604396	0.0286727
bta-let-7i	CDKN1A	0.835165	0.000380208
bta-let-7i	DDI2	0.637363	0.0191181
bta-let-7i	DDX19A	0.631868	0.020516
bta-let-7i	DDX26B	-0.703297	0.00731857
bta-let-7i	EEF2K	0.791209	0.00127502
bta-let-7i	EFHD2	0.791209	0.00127502
bta-let-7i	EIF4G2	0.686813	0.0095095
bta-let-7i	FAM214B	0.69051	0.00897974
bta-let-7i	GALC	0.60989	0.0268778
bta-let-7i	GNPTAB	0.620879	0.0235382
bta-let-7i	GPATCH3	0.696012	0.00823316
bta-let-7i	HMGA1	0.571429	0.0413423
bta-let-7i	MAPK6	0.637363	0.0191181
bta-let-7i	NHLRC3	0.817057	0.000650041
bta-let-7i	NRAS	0.648352	0.0165367
bta-let-7i	PNPO	0.791209	0.00127502
bta-let-7i	PPP1R15B	0.576923	0.0389926
bta-let-7i	PSMB10	0.681319	0.0103404
bta-let-7i	PTAFR	0.791209	0.00127502
bta-let-7i	QARS	0.758242	0.00266608
bta-let-7i	SLC25A4	0.747253	0.00332674
bta-let-7i	SOCS1	0.658405	0.0144124
bta-let-7i	SWSAP1	0.65565	0.0149728
bta-let-7i	TNFSF12	0.640991	0.0182347
bta-let-7i	ZNF879	-0.631868	0.020516
bta-let-7b	EFHD2	-0.554945	0.0490045
bta-let-7b	MAP4K3	0.674003	0.0115307
bta-let-7b	TNFSF9	-0.568281	0.0427336
bta-miR-3596	ASB8	-0.587912	0.0345861
bta-miR-3596	CD274	-0.648352	0.0165367
bta-miR-3596	CKB	-0.637363	0.0191181
bta-miR-3596	CPNE3	0.554945	0.0490045
bta-miR-3596	FSBP	0.866576	0.000126645
bta-miR-3596	HMGCS1	0.637363	0.0191181
bta-miR-3596	INSIG1	0.734526	0.00424314
bta-miR-3596	SLAMF8	-0.704265	0.00720314
bta-miR-3596	ZFAND4	-0.587912	0.0345861
bta-miR-2285v	AGK	-0.613481	0.0257505
bta-miR-2285v	C1orf174	-0.60989	0.0268778
bta-miR-2285v	CDK2AP1	-0.571429	0.0413423
bta-miR-2285v	FNTA	-0.687759	0.00937181
bta-miR-2285v	PPM1G	-0.67033	0.0121662
bta-miR-2285v	SDR39U1	-0.740028	0.00382576
bta-miR-2285v	UBFD1	-0.576923	0.0389926
bta-miR-194	ABHD17A	0.715269	0.00598652
bta-miR-194	ARF4	0.710744	0.00646602
bta-miR-194	ARL6IP1	0.632738	0.0202898
bta-miR-194	ATP6V1H	0.605228	0.0283954
bta-miR-194	BCKDHA	0.574966	0.0398181
bta-miR-194	C4orf47	0.72865	0.00472682
bta-miR-194	CFL2	0.591472	0.0332397
bta-miR-194	COMMD8	0.676754	0.0110716
bta-miR-194	CTDSPL2	0.588721	0.0342766
bta-miR-194	DEPDC1B	0.670345	0.0121634
bta-miR-194	EMP1	0.563962	0.044697
bta-miR-194	GOT2	0.618983	0.0240913
bta-miR-194	GTF2A2	0.563962	0.044697
bta-miR-194	ITGB1BP1	0.574966	0.0398181
bta-miR-194	MED30	0.63824	0.0189017
bta-miR-194	MID1IP1	0.679063	0.010697
bta-miR-194	MRPL19	0.566713	0.043439
bta-miR-194	MTPN	0.657497	0.0145952
bta-miR-194	NIP7	0.574966	0.0398181
bta-miR-194	NKIRAS2	0.590909	0.0334501
bta-miR-194	PAICS	0.693261	0.00860029
bta-miR-194	RAB33B	0.77029	0.00206403
bta-miR-194	RBX1	0.596419	0.0314331
bta-miR-194	RHEB	0.61073	0.0266111
bta-miR-194	SDHC	0.618983	0.0240913
bta-miR-194	SNAPIN	0.602476	0.0293199
bta-miR-194	SNX12	0.676754	0.0110716
bta-miR-194	SRM	0.674003	0.0115307
bta-miR-194	TBCA	0.563962	0.044697
bta-miR-194	TEX264	0.613481	0.0257505
bta-miR-194	TJAP1	0.781294	0.00161217
bta-miR-194	TMED5	0.630854	0.0207822
bta-miR-194	TMEM167B	0.74553	0.00344085
bta-miR-194	TMX3	0.61073	0.0266111
bta-miR-194	TTLL10	0.692369	0.00872188
bta-miR-194	UNG	0.668501	0.0124922
bta-miR-200a	ACER3	0.687194	0.00945389
bta-miR-200a	ARL4A	0.755987	0.00279249
bta-miR-200a	C17orf98	-0.636885	0.0192367
bta-miR-200a	CHPT1	0.60173	0.0295746
bta-miR-200a	CLHC1	0.631849	0.0205211
bta-miR-200a	CMC1	0.644402	0.0174324
bta-miR-200a	CORO1C	0.554371	0.0492883
bta-miR-200a	DNAJC13	0.607301	0.0277129
bta-miR-200a	EPDR1	0.598893	0.0305571
bta-miR-200a	FBXL5	0.596158	0.0315265
bta-miR-200a	FNBP1L	0.607301	0.0277129
bta-miR-200a	GLCCI1	-0.565514	0.0439839
bta-miR-200a	HPS5	0.598944	0.0305391
bta-miR-200a	OSBPL11	0.651874	0.0157674
bta-miR-200a	OSTM1	0.746591	0.00337026
bta-miR-200a	PLEK	0.562729	0.0452695
bta-miR-200a	RCAN1	0.65835	0.0144233
bta-miR-200a	REEP3	0.663017	0.0135095
bta-miR-200a	RNF11	0.719722	0.00554176
bta-miR-200a	RNF145	0.72709	0.0048621
bta-miR-200a	RWDD3	0.678813	0.0107371
bta-miR-200a	SLC35F5	0.704804	0.00713949
bta-miR-200a	STX2	0.690875	0.00892865
bta-miR-200a	TGFBR1	0.663017	0.0135095
bta-miR-200a	TMEM254	0.593372	0.032537
bta-miR-200a	UGP2	0.754948	0.0028523
bta-miR-21-5p	ALDH1A1	0.653846	0.0153485
bta-miR-21-5p	ALG13	-0.720771	0.00544079
bta-miR-21-5p	ATG12	0.703297	0.00731857
bta-miR-21-5p	ATP6V1D	0.554945	0.0490045
bta-miR-21-5p	AZIN1	0.708791	0.00668178
bta-miR-21-5p	BNIP2	0.571429	0.0413423
bta-miR-21-5p	CNTFR	-0.571039	0.0415125
bta-miR-21-5p	CXCL11	0.565934	0.0437926
bta-miR-21-5p	KRCC1	0.637363	0.0191181
bta-miR-21-5p	LIMA1	0.587912	0.0345861
bta-miR-21-5p	LYZ	0.675824	0.0112252
bta-miR-21-5p	MKRN1	0.56044	0.0463459
bta-miR-21-5p	MRPS36	0.67033	0.0121662
bta-miR-21-5p	RBM22	0.60989	0.0268778
bta-miR-21-5p	RTN4	0.774725	0.00187136
bta-miR-21-5p	SLC16A5	0.664835	0.0131656
bta-miR-21-5p	SNAP23	0.598901	0.0305541
bta-miR-21-5p	SPG20	0.637363	0.0191181
bta-miR-21-5p	ST3GAL6	-0.637363	0.0191181
bta-miR-21-5p	TMEM55A	-0.584833	0.0357823
bta-miR-21-5p	ZNF772	-0.679505	0.0106263
bta-miR-221	ALG13	-0.591472	0.0332397
bta-miR-221	ATP13A2	0.664835	0.0131656
bta-miR-221	C1orf122	0.56474	0.0443384
bta-miR-221	CAMKK1	0.554945	0.0490045
bta-miR-221	CCDC64	-0.627236	0.0217525
bta-miR-221	DRAM1	0.637363	0.0191181
bta-miR-221	FOS	-0.576923	0.0389926
bta-miR-221	FOXN2	0.640991	0.0182347
bta-miR-221	GLB1	0.571429	0.0413423
bta-miR-221	MYBL1	-0.697802	0.00800072
bta-miR-221	NDP	0.681063	0.0103804
bta-miR-221	NR4A1	-0.576923	0.0389926
bta-miR-221	NUPR1	0.726273	0.00493412
bta-miR-221	OSTM1	0.697802	0.00800072
bta-miR-221	SPATS2L	0.708791	0.00668178
bta-miR-221	TMCC1	0.631868	0.020516
bta-miR-221	TRPC3	0.640991	0.0182347
bta-miR-221	VAPB	0.67033	0.0121662
bta-miR-221	ZDHHC20	0.631868	0.020516

## Sheet: Table S4J_CPP_MAPIvsHC
Table S4J Predicted target genes for DE miRNAs identfied in CPP between MAPI and HC group
miRNA	gene	rho	FDR		miRNA	SigCor_abs0.3	SigNegCor_-0.3	SigNegCor_-0.7
bta-miR-125b	ABHD3	-0.825175	0.000951363		bta-miR-100	18	10	4
bta-miR-125b	ABHD6	-0.804196	0.00161477		bta-miR-122	11	2	0
bta-miR-125b	AIFM1	-0.79021	0.00222314		bta-miR-125a	91	84	28
bta-miR-125b	ARMC7	-0.804196	0.00161477		bta-miR-125b	139	103	52
bta-miR-125b	ATOX1	-0.776224	0.00299286		bta-miR-127	3	1	0
bta-miR-125b	BAK1	-0.71804	0.00853932		bta-miR-133a	28	21	6
bta-miR-125b	BLZF1	0.622378	0.0306759		bta-miR-133b	28	21	6
bta-miR-125b	BSDC1	-0.683013	0.0143594		bta-miR-141	60	29	5
bta-miR-125b	C11orf52	-0.699301	0.0113742		bta-miR-143	113	74	45
bta-miR-125b	C11orf57	0.601399	0.0385885		bta-miR-145	97	64	34
bta-miR-125b	C19orf44	0.692453	0.0125669		bta-miR-1468	3	2	0
bta-miR-125b	CCRL2	-0.728548	0.00720175		bta-miR-146a	82	16	9
bta-miR-125b	CD81	0.608392	0.035806		bta-miR-146b	54	11	3
bta-miR-125b	CDC42SE1	-0.713287	0.00920178		bta-miR-148a	90	26	10
bta-miR-125b	CGN	-0.65035	0.0220342		bta-miR-150	32	12	5
bta-miR-125b	CHAMP1	-0.748252	0.00512408		bta-miR-193a-5p	28	25	3
bta-miR-125b	CLEC4G	-0.739055	0.00602782		bta-miR-193b	86	51	33
bta-miR-125b	COPZ1	-0.846154	0.000521134		bta-miR-19b	47	32	3
bta-miR-125b	CYTH1	-0.58042	0.047856		bta-miR-200a	67	32	6
bta-miR-125b	DAZAP2	-0.902098	5.99786e-05		bta-miR-200c	71	42	9
bta-miR-125b	DCAF11	-0.685315	0.013906		bta-miR-21-5p	37	7	4
bta-miR-125b	DOK1	-0.762238	0.00395045		bta-miR-221	31	12	1
bta-miR-125b	EAF1	-0.643357	0.0240032		bta-miR-2285b	39	18	6
bta-miR-125b	EBF4	0.706294	0.0102452		bta-miR-2285e	11	0	0
bta-miR-125b	ECE2	-0.713287	0.00920178		bta-miR-2285j	34	16	7
bta-miR-125b	EIF2B5	-0.686516	0.0136736		bta-miR-2422	69	25	10
bta-miR-125b	ELOVL6	-0.615385	0.0331699		bta-miR-320a	54	49	28
bta-miR-125b	EMID1	-0.657343	0.0201855		bta-miR-328	60	46	16
bta-miR-125b	ENTPD4	-0.797203	0.00190037		bta-miR-370	18	14	5
bta-miR-125b	FADD	-0.818182	0.00114311		bta-miR-382	5	5	2
bta-miR-125b	FAM188B	0.846154	0.000521134		bta-miR-425-3p	0	0	0
bta-miR-125b	FAM213A	0.725045	0.00762875		bta-miR-484	117	36	13
bta-miR-125b	FAM64A	-0.937063	6.99316e-06		bta-miR-490	48	30	12
bta-miR-125b	FAM73A	0.797203	0.00190037		bta-miR-491	52	5	1
bta-miR-125b	FBXO45	0.803514	0.00164108		bta-miR-7	168	102	61
bta-miR-125b	FBXW4	0.767076	0.00359618		bta-miR-874	50	26	11
bta-miR-125b	GAA	-0.771935	0.00326529		bta-miR-99a-5p	12	5	4
bta-miR-125b	GABRD	-0.652636	0.0214168		bta-miR-99b	10	8	1
bta-miR-125b	GALNT5	-0.664336	0.0184527		novelmiR_18_48382179	80	49	31
bta-miR-125b	GGA2	-0.671329	0.0168315
bta-miR-125b	GLDN	-0.603198	0.0378582
bta-miR-125b	GLTP	-0.874126	0.000200713
bta-miR-125b	GMIP	-0.671329	0.0168315
bta-miR-125b	GNA15	-0.642109	0.0243674
bta-miR-125b	GPR31	-0.612961	0.0340673
bta-miR-125b	HCLS1	-0.699301	0.0113742
bta-miR-125b	HDDC3	-0.700526	0.0111699
bta-miR-125b	HFE	0.594406	0.0415215
bta-miR-125b	HOXD9	0.664336	0.0184527
bta-miR-125b	HSH2D	-0.727273	0.00735503
bta-miR-125b	IFNGR1	-0.699301	0.0113742
bta-miR-125b	IL6R	-0.811189	0.00136332
bta-miR-125b	IL7R	-0.741259	0.00580115
bta-miR-125b	IRF4	-0.72028	0.00823977
bta-miR-125b	ITGB2	-0.713287	0.00920178
bta-miR-125b	KCNH6	-0.629371	0.0283197
bta-miR-125b	KCNS3	0.762238	0.00395045
bta-miR-125b	KLHL6	-0.671329	0.0168315
bta-miR-125b	LBH	0.587413	0.0446093
bta-miR-125b	LETM2	-0.612961	0.0340673
bta-miR-125b	LFNG	-0.874126	0.000200713
bta-miR-125b	LIPA	-0.818182	0.00114311
bta-miR-125b	LRRC10B	-0.617308	0.03247
bta-miR-125b	LURAP1L	0.643357	0.0240032
bta-miR-125b	MAMDC2	0.671329	0.0168315
bta-miR-125b	MAN1B1	-0.636364	0.0260969
bta-miR-125b	MAP3K11	-0.713287	0.00920178
bta-miR-125b	MFHAS1	0.741259	0.00580115
bta-miR-125b	MFN1	0.762238	0.00395045
bta-miR-125b	MPHOSPH6	-0.683013	0.0143594
bta-miR-125b	MSRB3	0.741259	0.00580115
bta-miR-125b	MTF1	-0.612961	0.0340673
bta-miR-125b	MYO19	-0.608392	0.035806
bta-miR-125b	NEDD9	-0.734266	0.00654349
bta-miR-125b	NEU1	-0.587413	0.0446093
bta-miR-125b	NT5M	0.791595	0.0021561
bta-miR-125b	NUCB1	-0.594406	0.0415215
bta-miR-125b	NUP210	-0.615385	0.0331699
bta-miR-125b	ORC2	-0.839161	0.000642826
bta-miR-125b	PCSK7	-0.657343	0.0201855
bta-miR-125b	PDE7A	-0.58042	0.047856
bta-miR-125b	PDZD11	-0.622378	0.0306759
bta-miR-125b	PEX12	-0.804196	0.00161477
bta-miR-125b	PITPNM1	-0.636364	0.0260969
bta-miR-125b	PKP4	0.678322	0.0153173
bta-miR-125b	PPP1CA	-0.797203	0.00190037
bta-miR-125b	PPT1	-0.678322	0.0153173
bta-miR-125b	PRDM1	-0.783217	0.00258621
bta-miR-125b	PRKAR1B	0.832168	0.000785442
bta-miR-125b	PSMA4	-0.79021	0.00222314
bta-miR-125b	PSMB8	-0.615385	0.0331699
bta-miR-125b	PXMP4	-0.619966	0.0315202
bta-miR-125b	RAPGEF5	-0.671329	0.0168315
bta-miR-125b	RARRES1	-0.79021	0.00222314
bta-miR-125b	RPS6KA1	-0.692308	0.012593
bta-miR-125b	SCARB1	-0.692308	0.012593
bta-miR-125b	SCO1	-0.846154	0.000521134
bta-miR-125b	SEMA4C	0.601399	0.0385885
bta-miR-125b	SEMA4D	-0.727273	0.00735503
bta-miR-125b	SERTAD3	0.59895	0.0395981
bta-miR-125b	SH3BP5L	0.658495	0.0198921
bta-miR-125b	SH3TC2	0.609458	0.0353946
bta-miR-125b	SIGIRR	-0.622378	0.0306759
bta-miR-125b	SIRT7	-0.664336	0.0184527
bta-miR-125b	SLC16A6	-0.587413	0.0446093
bta-miR-125b	SLC25A15	-0.629371	0.0283197
bta-miR-125b	SLC35A4	-0.776224	0.00299286
bta-miR-125b	SLC39A9	-0.958042	9.54358e-07
bta-miR-125b	SMIM12	0.657343	0.0201855
bta-miR-125b	STARD13	0.601399	0.0385885
bta-miR-125b	STAT3	-0.741259	0.00580115
bta-miR-125b	SUV39H1	-0.895105	8.36659e-05
bta-miR-125b	SYVN1	-0.840632	0.000615569
bta-miR-125b	TAPBP	-0.615385	0.0331699
bta-miR-125b	TBC1D1	0.769231	0.00344645
bta-miR-125b	TGOLN2	-0.804196	0.00161477
bta-miR-125b	THEMIS2	-0.734266	0.00654349
bta-miR-125b	THOC6	-0.846154	0.000521134
bta-miR-125b	TINF2	-0.776224	0.00299286
bta-miR-125b	TMEM121	0.603512	0.0377317
bta-miR-125b	TMEM161B	-0.692308	0.012593
bta-miR-125b	TMEM41A	-0.577934	0.0490488
bta-miR-125b	TNFSF8	-0.602453	0.0381595
bta-miR-125b	TOE1	-0.783217	0.00258621
bta-miR-125b	TOP3A	-0.643357	0.0240032
bta-miR-125b	TOR2A	-0.797203	0.00190037
bta-miR-125b	TP53INP1	-0.79021	0.00222314
bta-miR-125b	TRIAP1	-0.795098	0.00199349
bta-miR-125b	TRIM47	0.748252	0.00512408
bta-miR-125b	TRIM55	0.595805	0.0409225
bta-miR-125b	TTC7A	-0.713287	0.00920178
bta-miR-125b	TUSC1	0.637479	0.0257544
bta-miR-125b	ULK3	-0.65035	0.0220342
bta-miR-125b	VPS36	-0.776224	0.00299286
bta-miR-125b	VPS4B	-0.591945	0.0425902
bta-miR-125b	YPEL2	0.859654	0.000337176
bta-miR-125b	ZNF624	0.697024	0.011761
bta-miR-125b	ZNF713	0.594406	0.0415215
bta-miR-125b	ZSWIM6	-0.629371	0.0283197
bta-miR-99a-5p	C12orf75	0.664336	0.0184527
bta-miR-99a-5p	CTDSPL	0.777584	0.00291017
bta-miR-99a-5p	CYP51A1	-0.741259	0.00580115
bta-miR-99a-5p	FZD8	0.881119	0.000152674
bta-miR-99a-5p	GRK4	0.767076	0.00359618
bta-miR-99a-5p	HS3ST2	0.857176	0.000366413
bta-miR-99a-5p	LRRC3	0.594406	0.0415215
bta-miR-99a-5p	PLP1	0.619966	0.0315202
bta-miR-99a-5p	PPIP5K1	-0.615385	0.0331699
bta-miR-99a-5p	RASGRP3	-0.776224	0.00299286
bta-miR-99a-5p	SMARCA4	-0.748252	0.00512408
bta-miR-99a-5p	TFRC	-0.79021	0.00222314
bta-miR-2285e	C1orf186	0.619966	0.0315202
bta-miR-2285e	CLEC4D	0.894388	8.64551e-05
bta-miR-2285e	CNNM1	0.62789	0.0288071
bta-miR-2285e	HHEX	0.601399	0.0385885
bta-miR-2285e	IDI1	0.587413	0.0446093
bta-miR-2285e	IGSF6	0.630474	0.0279603
bta-miR-2285e	ITGA4	0.685315	0.013906
bta-miR-2285e	RBMXL1	0.587413	0.0446093
bta-miR-2285e	SH2D6	0.58042	0.047856
bta-miR-2285e	TRIM52	0.678322	0.0153173
bta-miR-2285e	ZNF689	0.600004	0.0391614
bta-miR-2285b	AJUBA	-0.839161	0.000642826
bta-miR-2285b	ATP6V0A2	0.713287	0.00920178
bta-miR-2285b	BAG6	0.58042	0.047856
bta-miR-2285b	BIN2	0.661988	0.0190217
bta-miR-2285b	BLZF1	-0.755245	0.00450844
bta-miR-2285b	BTG1	0.692308	0.012593
bta-miR-2285b	C8orf48	-0.680706	0.0148248
bta-miR-2285b	CCNA2	0.608392	0.035806
bta-miR-2285b	CITED2	-0.594406	0.0415215
bta-miR-2285b	CLGN	-0.678322	0.0153173
bta-miR-2285b	CMAS	0.685315	0.013906
bta-miR-2285b	CNOT4	-0.678322	0.0153173
bta-miR-2285b	DESI1	0.881119	0.000152674
bta-miR-2285b	DQX1	0.636364	0.0260969
bta-miR-2285b	DYX1C1	-0.644484	0.0236773
bta-miR-2285b	EWSR1	0.647987	0.0226858
bta-miR-2285b	IGIP	-0.729829	0.00705009
bta-miR-2285b	IQCA1	0.673688	0.0163088
bta-miR-2285b	IRF6	0.594406	0.0415215
bta-miR-2285b	KDM4A	0.741259	0.00580115
bta-miR-2285b	LAPTM4A	-0.678322	0.0153173
bta-miR-2285b	LRRC4C	-0.590139	0.0433867
bta-miR-2285b	MPHOSPH6	0.58494	0.0457391
bta-miR-2285b	MYC	0.643357	0.0240032
bta-miR-2285b	NAP1L5	-0.783217	0.00258621
bta-miR-2285b	NFKBIA	0.636364	0.0260969
bta-miR-2285b	NT5C3A	0.748252	0.00512408
bta-miR-2285b	PEBP1	-0.811189	0.00136332
bta-miR-2285b	PFN2	-0.619966	0.0315202
bta-miR-2285b	PLGRKT	0.72028	0.00823977
bta-miR-2285b	PRKRA	-0.769231	0.00344645
bta-miR-2285b	RCBTB2	-0.692308	0.012593
bta-miR-2285b	SI	0.671329	0.0168315
bta-miR-2285b	TDRD7	0.755245	0.00450844
bta-miR-2285b	UBE2G1	-0.685315	0.013906
bta-miR-2285b	VMA21	-0.602453	0.0381595
bta-miR-2285b	XAF1	0.685315	0.013906
bta-miR-2285b	ZDHHC6	0.72028	0.00823977
bta-miR-2285b	ZNF174	-0.643357	0.0240032
bta-miR-148a	ABHD13	0.763574	0.00385009
bta-miR-148a	AKAP1	0.643357	0.0240032
bta-miR-148a	ARFIP1	0.755245	0.00450844
bta-miR-148a	ARL8B	0.713287	0.00920178
bta-miR-148a	ATG4D	0.608392	0.035806
bta-miR-148a	ATP6AP2	0.692308	0.012593
bta-miR-148a	AXDND1	0.693679	0.0123467
bta-miR-148a	B4GALT5	0.881119	0.000152674
bta-miR-148a	BAG1	0.713287	0.00920178
bta-miR-148a	BCL2L15	0.685315	0.013906
bta-miR-148a	BTBD3	-0.776224	0.00299286
bta-miR-148a	C1GALT1	0.727273	0.00735503
bta-miR-148a	C3orf58	0.79021	0.00222314
bta-miR-148a	C5orf30	0.727273	0.00735503
bta-miR-148a	CANX	0.79021	0.00222314
bta-miR-148a	CAPN5	0.594406	0.0415215
bta-miR-148a	CCDC85A	-0.677275	0.0155373
bta-miR-148a	CDC14A	0.769231	0.00344645
bta-miR-148a	CDKL4	0.602128	0.0382914
bta-miR-148a	CENPF	0.643357	0.0240032
bta-miR-148a	CHCHD4	0.640982	0.0247
bta-miR-148a	CHD7	0.685315	0.013906
bta-miR-148a	CHMP4B	0.769231	0.00344645
bta-miR-148a	CKS1B	0.741259	0.00580115
bta-miR-148a	CTSA	0.657343	0.0201855
bta-miR-148a	DKK2	-0.748252	0.00512408
bta-miR-148a	DMGDH	-0.652636	0.0214168
bta-miR-148a	DNMT1	0.58042	0.047856
bta-miR-148a	EIF4E3	-0.647987	0.0226858
bta-miR-148a	EYA3	0.615385	0.0331699
bta-miR-148a	FAM189A2	-0.601399	0.0385885
bta-miR-148a	FOXF1	-0.594406	0.0415215
bta-miR-148a	GADD45A	0.804196	0.00161477
bta-miR-148a	GMFB	0.643357	0.0240032
bta-miR-148a	GTSE1	0.770579	0.00335518
bta-miR-148a	HECW2	0.657343	0.0201855
bta-miR-148a	HOMER1	-0.727273	0.00735503
bta-miR-148a	HOXC8	-0.727273	0.00735503
bta-miR-148a	INO80	0.605955	0.0367585
bta-miR-148a	ITGA9	-0.72028	0.00823977
bta-miR-148a	KDELR3	0.671329	0.0168315
bta-miR-148a	KIAA1456	-0.767076	0.00359618
bta-miR-148a	KLF4	0.587413	0.0446093
bta-miR-148a	LAMA4	-0.658495	0.0198921
bta-miR-148a	LBR	0.622378	0.0306759
bta-miR-148a	LIX1	-0.635092	0.0264915
bta-miR-148a	LMTK2	0.65035	0.0220342
bta-miR-148a	LRP2	0.692484	0.0125612
bta-miR-148a	LRRC17	-0.587413	0.0446093
bta-miR-148a	LSM4	0.706294	0.0102452
bta-miR-148a	MAP3K9	0.753066	0.00469389
bta-miR-148a	MEOX2	-0.622378	0.0306759
bta-miR-148a	MIS12	0.615385	0.0331699
bta-miR-148a	MMD	-0.636364	0.0260969
bta-miR-148a	MPPED2	-0.665586	0.0181548
bta-miR-148a	MS4A8	0.678322	0.0153173
bta-miR-148a	MXD1	0.755245	0.00450844
bta-miR-148a	NBR1	0.58042	0.047856
bta-miR-148a	NOG	-0.751352	0.00484379
bta-miR-148a	NRAS	0.818182	0.00114311
bta-miR-148a	NT5C3A	0.783217	0.00258621
bta-miR-148a	OTC	-0.768426	0.00350183
bta-miR-148a	PARP1	0.643357	0.0240032
bta-miR-148a	PBXIP1	-0.608392	0.035806
bta-miR-148a	PDIA3	0.727273	0.00735503
bta-miR-148a	PDZD11	0.699301	0.0113742
bta-miR-148a	PLA2G3	0.661998	0.0190195
bta-miR-148a	PLAA	0.629371	0.0283197
bta-miR-148a	PLN	-0.713287	0.00920178
bta-miR-148a	RAB12	-0.615385	0.0331699
bta-miR-148a	RAB24	0.601399	0.0385885
bta-miR-148a	RABIF	0.658495	0.0198921
bta-miR-148a	RCHY1	0.686516	0.0136736
bta-miR-148a	RGMA	-0.608392	0.035806
bta-miR-148a	RLIM	0.58494	0.0457391
bta-miR-148a	SERPINB1	0.748252	0.00512408
bta-miR-148a	SLC18B1	-0.746061	0.00532943
bta-miR-148a	SLC24A3	-0.685315	0.013906
bta-miR-148a	SLC25A44	0.678322	0.0153173
bta-miR-148a	SLC2A1	0.671329	0.0168315
bta-miR-148a	SSR1	0.608392	0.035806
bta-miR-148a	STT3A	0.797203	0.00190037
bta-miR-148a	TGFA	0.58494	0.0457391
bta-miR-148a	TGOLN2	0.72028	0.00823977
bta-miR-148a	TMEM128	0.874126	0.000200713
bta-miR-148a	TMEM176A	0.615385	0.0331699
bta-miR-148a	TMSB10	0.727273	0.00735503
bta-miR-148a	UBAP2L	0.594406	0.0415215
bta-miR-148a	UBE2D1	-0.671329	0.0168315
bta-miR-148a	VMP1	0.678322	0.0153173
bta-miR-2422	ADAMTS17	0.761369	0.00401672
bta-miR-2422	ADAMTSL4	0.746867	0.00525314
bta-miR-2422	ALG13	0.601844	0.0384066
bta-miR-2422	ANGPT4	0.601844	0.0384066
bta-miR-2422	ARHGEF15	0.601844	0.0384066
bta-miR-2422	B3GALT4	0.820815	0.00106771
bta-miR-2422	BFSP2	-0.588372	0.0441765
bta-miR-2422	C20orf96	-0.654725	0.0208637
bta-miR-2422	C9orf91	-0.587342	0.0446412
bta-miR-2422	CAP2	0.766336	0.00364877
bta-miR-2422	CBY1	0.7736	0.00315738
bta-miR-2422	CD74	-0.696109	0.011919
bta-miR-2422	CHRDL2	0.601844	0.0384066
bta-miR-2422	CHRM2	0.58474	0.0458312
bta-miR-2422	COPZ1	-0.681607	0.0146417
bta-miR-2422	CRABP2	0.66674	0.017883
bta-miR-2422	DPF2	-0.739616	0.00596952
bta-miR-2422	EIF2AK1	-0.797625	0.00188209
bta-miR-2422	EIF2AK2	-0.710612	0.0095911
bta-miR-2422	EP300	-0.630849	0.0278388
bta-miR-2422	ERP29	-0.630849	0.0278388
bta-miR-2422	FAM63A	0.725114	0.00762017
bta-miR-2422	FAM89B	0.761369	0.00401672
bta-miR-2422	FGD1	0.719121	0.00839373
bta-miR-2422	FHL5	0.7736	0.00315738
bta-miR-2422	FIZ1	0.812127	0.001332
bta-miR-2422	FOXD3	0.721658	0.00805947
bta-miR-2422	GADD45B	-0.681607	0.0146417
bta-miR-2422	GAL3ST4	0.778599	0.00284966
bta-miR-2422	GAS2L2	0.632779	0.0272199
bta-miR-2422	GPR84	-0.648763	0.0224703
bta-miR-2422	GRID2IP	0.588378	0.0441734
bta-miR-2422	GRK4	0.697329	0.0117085
bta-miR-2422	HCFC1R1	0.659854	0.0195502
bta-miR-2422	HLX	0.732365	0.00675706
bta-miR-2422	HMGA1	-0.645351	0.0234291
bta-miR-2422	HSPB6	0.7736	0.00315738
bta-miR-2422	IDS	0.642851	0.0241505
bta-miR-2422	IGFBP6	0.67917	0.0151408
bta-miR-2422	IL2RG	-0.609096	0.0355341
bta-miR-2422	IRF2	-0.783123	0.00259138
bta-miR-2422	LOXL3	0.717863	0.00856333
bta-miR-2422	LPAR1	0.577476	0.0492711
bta-miR-2422	LRRN2	0.806287	0.00153612
bta-miR-2422	MSANTD4	-0.609096	0.0355341
bta-miR-2422	NDRG4	0.681607	0.0146417
bta-miR-2422	PLA2G5	-0.639219	0.0252268
bta-miR-2422	POLQ	-0.877388	0.000177028
bta-miR-2422	PRIMA1	0.628323	0.0286641
bta-miR-2422	PRPF40B	0.812127	0.001332
bta-miR-2422	PTGDS	0.616347	0.0328184
bta-miR-2422	PUS7	-0.768621	0.00348837
bta-miR-2422	PUS7L	-0.715489	0.00889023
bta-miR-2422	RAB5B	0.645351	0.0234291
bta-miR-2422	RBM22	-0.82663	0.000914801
bta-miR-2422	RGMA	0.812127	0.001332
bta-miR-2422	RNF187	0.754118	0.00460361
bta-miR-2422	SOD3	0.820815	0.00106771
bta-miR-2422	SRSF1	-0.717863	0.00856333
bta-miR-2422	STOML3	0.734465	0.00652144
bta-miR-2422	TADA3	0.710612	0.0095911
bta-miR-2422	TBC1D9B	0.6381	0.0255651
bta-miR-2422	TGFB1I1	0.616347	0.0328184
bta-miR-2422	THEMIS2	-0.6381	0.0255651
bta-miR-2422	TMEM41A	-0.766336	0.00364877
bta-miR-2422	TNFRSF18	-0.663222	0.0187212
bta-miR-2422	TNS1	0.681607	0.0146417
bta-miR-2422	TUBG2	0.70336	0.0107081
bta-miR-2422	XAB2	0.667105	0.0177977
bta-miR-490	AKIRIN2	-0.636364	0.0260969
bta-miR-490	BTC	0.734266	0.00654349
bta-miR-490	C16orf71	0.840632	0.000615569
bta-miR-490	COL4A5	0.713287	0.00920178
bta-miR-490	CTDSPL	0.669003	0.0173586
bta-miR-490	DTWD2	0.755245	0.00450844
bta-miR-490	EPN2	0.821058	0.00106096
bta-miR-490	ERAP2	-0.671329	0.0168315
bta-miR-490	ERP29	-0.678322	0.0153173
bta-miR-490	EVC	0.643357	0.0240032
bta-miR-490	FSTL1	0.664336	0.0184527
bta-miR-490	GALC	-0.671329	0.0168315
bta-miR-490	GPANK1	-0.622378	0.0306759
bta-miR-490	GSG2	-0.708776	0.00986519
bta-miR-490	HEXIM1	0.601399	0.0385885
bta-miR-490	IL23R	-0.840632	0.000615569
bta-miR-490	IL2RA	-0.741259	0.00580115
bta-miR-490	IMPA1	-0.657343	0.0201855
bta-miR-490	ITGA4	-0.769231	0.00344645
bta-miR-490	ITGAM	-0.601399	0.0385885
bta-miR-490	ITGB2	-0.713287	0.00920178
bta-miR-490	KREMEN1	0.72028	0.00823977
bta-miR-490	LPCAT2	-0.804196	0.00161477
bta-miR-490	LRRC3	0.594406	0.0415215
bta-miR-490	MDGA2	0.747824	0.00516365
bta-miR-490	METTL21B	-0.65035	0.0220342
bta-miR-490	MICU3	0.601399	0.0385885
bta-miR-490	NOP16	-0.685315	0.013906
bta-miR-490	NRAS	-0.699301	0.0113742
bta-miR-490	NRROS	-0.587413	0.0446093
bta-miR-490	OGG1	-0.727273	0.00735503
bta-miR-490	PGM5	0.741259	0.00580115
bta-miR-490	PIH1D3	0.610253	0.0350902
bta-miR-490	PIK3CG	-0.748252	0.00512408
bta-miR-490	PLAGL1	-0.685315	0.013906
bta-miR-490	PLN	0.762238	0.00395045
bta-miR-490	PODNL1	-0.577934	0.0490488
bta-miR-490	PPWD1	-0.657343	0.0201855
bta-miR-490	PRKX	-0.71804	0.00853932
bta-miR-490	RBM12	-0.825175	0.000951363
bta-miR-490	RBM14	-0.594406	0.0415215
bta-miR-490	RBMXL1	-0.769231	0.00344645
bta-miR-490	RFWD3	-0.643357	0.0240032
bta-miR-490	SH2D3C	-0.706294	0.0102452
bta-miR-490	TAB3	-0.612961	0.0340673
bta-miR-490	VMP1	-0.678322	0.0153173
bta-miR-490	WWTR1	0.699301	0.0113742
bta-miR-490	ZC3HAV1L	0.664336	0.0184527
bta-miR-141	ABHD10	-0.597959	0.0400118
bta-miR-141	ACER3	0.576604	0.049696
bta-miR-141	AGFG2	0.586528	0.045011
bta-miR-141	ATP6V0B	0.640671	0.0247923
bta-miR-141	BRI3BP	0.772364	0.00323718
bta-miR-141	C5orf22	-0.682797	0.0144025
bta-miR-141	CASC4	0.669145	0.017326
bta-miR-141	CCDC36	-0.646346	0.0231466
bta-miR-141	CCNI	-0.665586	0.0181548
bta-miR-141	CDK2AP2	0.847109	0.000506007
bta-miR-141	CDS2	-0.597959	0.0400118
bta-miR-141	CHPT1	0.622874	0.030504
bta-miR-141	CLHC1	-0.633552	0.0269747
bta-miR-141	CRMP1	0.691071	0.0128183
bta-miR-141	CXCL14	0.612197	0.0343538
bta-miR-141	EAPP	-0.629993	0.0281165
bta-miR-141	EPHA2	0.636446	0.0260716
bta-miR-141	ETAA1	-0.619315	0.0317509
bta-miR-141	FNBP1L	0.637112	0.0258669
bta-miR-141	FOXA1	0.640011	0.024989
bta-miR-141	FOXA2	0.669145	0.017326
bta-miR-141	FTO	-0.672704	0.0165253
bta-miR-141	GATA6	0.704738	0.0104888
bta-miR-141	HTATIP2	0.640671	0.0247923
bta-miR-141	KRR1	-0.601519	0.0385394
bta-miR-141	MAP2K4	0.648925	0.0224255
bta-miR-141	MBNL1	-0.608637	0.0357109
bta-miR-141	NAA16	-0.711856	0.00940843
bta-miR-141	PCDH8	0.819727	0.0010984
bta-miR-141	PDXK	0.587282	0.0446686
bta-miR-141	PLCL1	-0.734497	0.00651781
bta-miR-141	PRTG	-0.741978	0.00572853
bta-miR-141	RARB	-0.683382	0.014286
bta-miR-141	RDH10	0.606139	0.0366863
bta-miR-141	RECK	-0.733212	0.00666123
bta-miR-141	SCRG1	-0.631906	0.0274985
bta-miR-141	SEPSECS	0.676264	0.0157521
bta-miR-141	SH3RF2	0.637112	0.0258669
bta-miR-141	SIAH1	-0.576604	0.049696
bta-miR-141	SLC25A3	0.583722	0.0463025
bta-miR-141	SLMO2	0.619315	0.0317509
bta-miR-141	SMIM5	0.676264	0.0157521
bta-miR-141	SOBP	-0.640671	0.0247923
bta-miR-141	SOCS5	-0.605078	0.0371059
bta-miR-141	SRC	0.829313	0.000850228
bta-miR-141	TADA1	-0.726094	0.00749897
bta-miR-141	TFRC	0.597959	0.0400118
bta-miR-141	TGFBR1	-0.608637	0.0357109
bta-miR-141	TIMP1	-0.626434	0.0292927
bta-miR-141	TJAP1	0.612197	0.0343538
bta-miR-141	TMEM185B	0.715416	0.00890047
bta-miR-141	TMEM97	0.683382	0.014286
bta-miR-141	TTC33	-0.580163	0.0479782
bta-miR-141	UBE2G2	-0.605078	0.0371059
bta-miR-141	XKR8	0.904058	5.4395e-05
bta-miR-141	YAF2	-0.602573	0.0381107
bta-miR-141	YWHAZ	0.576604	0.049696
bta-miR-141	ZEB1	-0.686941	0.0135919
bta-miR-141	ZFAND5	-0.669145	0.017326
bta-miR-141	ZMAT3	-0.619315	0.0317509
bta-miR-200c	AEBP2	-0.624347	0.0299985
bta-miR-200c	ANGPTL3	-0.649912	0.0221538
bta-miR-200c	AP1S2	-0.619734	0.0316024
bta-miR-200c	APOO	0.584522	0.045932
bta-miR-200c	ARL15	0.591564	0.0427573
bta-miR-200c	ATL2	-0.676073	0.0157928
bta-miR-200c	BBS10	-0.654946	0.0208059
bta-miR-200c	BHLHE41	-0.78171	0.00267007
bta-miR-200c	C16orf52	-0.669031	0.0173522
bta-miR-200c	CDH11	-0.577479	0.0492696
bta-miR-200c	CDK17	-0.709005	0.00983077
bta-miR-200c	CDKN1B	-0.577479	0.0492696
bta-miR-200c	CORO1C	-0.633819	0.0268907
bta-miR-200c	CRKL	0.704243	0.0105672
bta-miR-200c	CSRNP3	0.618378	0.032085
bta-miR-200c	CSRP2	0.732413	0.00675165
bta-miR-200c	DDX26B	-0.774667	0.00308965
bta-miR-200c	DESI2	-0.626776	0.0291781
bta-miR-200c	DNASE1L1	0.633819	0.0268907
bta-miR-200c	EFNB2	0.669031	0.0173522
bta-miR-200c	ELF2	-0.626776	0.0291781
bta-miR-200c	EPS8	0.605649	0.0368796
bta-miR-200c	ETS2	0.739455	0.00598623
bta-miR-200c	FAM216A	-0.690158	0.0129864
bta-miR-200c	FEM1C	-0.640861	0.0247359
bta-miR-200c	FLII	0.612691	0.0341681
bta-miR-200c	FXR1	-0.577479	0.0492696
bta-miR-200c	GOLGA7	-0.610238	0.035096
bta-miR-200c	GUCY1A3	-0.767625	0.00355762
bta-miR-200c	GUCY2C	0.683116	0.014339
bta-miR-200c	HLF	-0.613765	0.0337676
bta-miR-200c	IARS2	0.690158	0.0129864
bta-miR-200c	IMMP2L	-0.583043	0.0466193
bta-miR-200c	KCTD18	-0.666676	0.0178979
bta-miR-200c	KLF4	0.647903	0.0227091
bta-miR-200c	KLHDC1	-0.669031	0.0173522
bta-miR-200c	LRRC19	0.585546	0.0454601
bta-miR-200c	LYRM2	-0.598606	0.0397413
bta-miR-200c	MMD	-0.661988	0.0190217
bta-miR-200c	NRG1	0.626776	0.0291781
bta-miR-200c	NT5C3A	0.72537	0.00758833
bta-miR-200c	PAIP2	-0.577479	0.0492696
bta-miR-200c	PARD6B	0.746497	0.00528802
bta-miR-200c	PCDH8	0.809192	0.00143179
bta-miR-200c	PDE8A	0.656094	0.020507
bta-miR-200c	PFDN4	-0.591564	0.0427573
bta-miR-200c	PIGH	0.778762	0.00284
bta-miR-200c	PLCL1	-0.751333	0.00484545
bta-miR-200c	PTBP1	0.584522	0.045932
bta-miR-200c	RECK	-0.711285	0.00949192
bta-miR-200c	RFTN2	-0.718328	0.00850036
bta-miR-200c	RHOA	0.612691	0.0341681
bta-miR-200c	RRN3	-0.669031	0.0173522
bta-miR-200c	SCAMP1	-0.584522	0.045932
bta-miR-200c	SCD	0.732413	0.00675165
bta-miR-200c	SESN1	-0.584522	0.045932
bta-miR-200c	SIX1	-0.657195	0.0202234
bta-miR-200c	SLIT2	-0.683116	0.014339
bta-miR-200c	SLMO2	0.626776	0.0291781
bta-miR-200c	TMEM128	0.626776	0.0291781
bta-miR-200c	TMEM33	0.716059	0.00881084
bta-miR-200c	TSPAN13	0.598606	0.0397413
bta-miR-200c	TWISTNB	-0.584522	0.045932
bta-miR-200c	UBE2D1	-0.746497	0.00528802
bta-miR-200c	UBE2V1	-0.591564	0.0427573
bta-miR-200c	USP25	-0.654946	0.0208059
bta-miR-200c	ZBTB7C	0.640861	0.0247359
bta-miR-200c	ZDHHC12	0.598606	0.0397413
bta-miR-200c	ZEB1	-0.760582	0.00407753
bta-miR-200c	ZFPM2	-0.63493	0.0265421
bta-miR-200c	ZNF280D	-0.676073	0.0157928
bta-miR-7	A2ML1	-0.768201	0.00351745
bta-miR-7	ABHD1	0.811189	0.00136332
bta-miR-7	ACOX3	0.601399	0.0385885
bta-miR-7	ACP2	0.643357	0.0240032
bta-miR-7	ADRA2B	-0.684215	0.0141213
bta-miR-7	ANO6	-0.846154	0.000521134
bta-miR-7	APBB1IP	0.629371	0.0283197
bta-miR-7	ARL13B	-0.846154	0.000521134
bta-miR-7	ARMC10	-0.762238	0.00395045
bta-miR-7	ARMC4	-0.748692	0.00508352
bta-miR-7	ASB11	0.678322	0.0153173
bta-miR-7	ATG13	-0.605955	0.0367585
bta-miR-7	ATG4A	-0.832168	0.000785442
bta-miR-7	ATP2B2	-0.756569	0.00439849
bta-miR-7	BCL2L15	0.657343	0.0201855
bta-miR-7	BZRAP1	-0.679511	0.0150702
bta-miR-7	C15orf48	0.643357	0.0240032
bta-miR-7	C17orf53	0.822507	0.00102132
bta-miR-7	C5orf22	-0.588442	0.0441448
bta-miR-7	C7orf43	0.809108	0.00143474
bta-miR-7	C8orf46	-0.664336	0.0184527
bta-miR-7	CALU	-0.797203	0.00190037
bta-miR-7	CCDC170	-0.601399	0.0385885
bta-miR-7	CCDC43	-0.797203	0.00190037
bta-miR-7	CCL16	-0.725045	0.00762875
bta-miR-7	CCSER2	-0.65035	0.0220342
bta-miR-7	CD8A	0.741259	0.00580115
bta-miR-7	CDC14A	0.741259	0.00580115
bta-miR-7	CDC37	-0.643357	0.0240032
bta-miR-7	CERCAM	-0.816113	0.00120515
bta-miR-7	CERS2	0.629371	0.0283197
bta-miR-7	CERS6	0.608392	0.035806
bta-miR-7	CGN	0.713287	0.00920178
bta-miR-7	CHAMP1	0.664336	0.0184527
bta-miR-7	CHIC1	-0.671329	0.0168315
bta-miR-7	CHRM2	-0.697024	0.011761
bta-miR-7	CLASP2	-0.657343	0.0201855
bta-miR-7	COL5A2	-0.832168	0.000785442
bta-miR-7	CPT1A	0.629371	0.0283197
bta-miR-7	CRTAP	-0.734266	0.00654349
bta-miR-7	CSMD3	-0.765462	0.00371159
bta-miR-7	CUL5	-0.748252	0.00512408
bta-miR-7	CXCR6	0.65035	0.0220342
bta-miR-7	CYTH3	-0.846154	0.000521134
bta-miR-7	DACT1	-0.664336	0.0184527
bta-miR-7	DAZAP2	0.706294	0.0102452
bta-miR-7	DIS3L	-0.622378	0.0306759
bta-miR-7	DMGDH	-0.600004	0.0391614
bta-miR-7	DNAJB5	-0.734266	0.00654349
bta-miR-7	DPYSL2	-0.811189	0.00136332
bta-miR-7	DUS1L	0.629371	0.0283197
bta-miR-7	DYNLT1	-0.825175	0.000951363
bta-miR-7	EMCN	-0.727273	0.00735503
bta-miR-7	ENAH	-0.706294	0.0102452
bta-miR-7	F11R	0.58042	0.047856
bta-miR-7	FAM126B	-0.769231	0.00344645
bta-miR-7	FAM131B	-0.591945	0.0425902
bta-miR-7	FAM204A	-0.818182	0.00114311
bta-miR-7	FAM213A	-0.654992	0.0207937
bta-miR-7	FAM96A	0.622378	0.0306759
bta-miR-7	FBXL7	-0.673688	0.0163088
bta-miR-7	FLRT2	-0.825175	0.000951363
bta-miR-7	FNDC4	-0.86014	0.000331668
bta-miR-7	FUK	0.65035	0.0220342
bta-miR-7	GALNT3	0.706294	0.0102452
bta-miR-7	GGT7	0.636364	0.0260969
bta-miR-7	GINS3	0.769231	0.00344645
bta-miR-7	GJC1	-0.643357	0.0240032
bta-miR-7	GKAP1	-0.762238	0.00395045
bta-miR-7	GLI3	-0.664336	0.0184527
bta-miR-7	GLIPR2	-0.825175	0.000951363
bta-miR-7	GLTSCR1	0.762238	0.00395045
bta-miR-7	GMEB1	0.644484	0.0236773
bta-miR-7	GOLIM4	-0.795098	0.00199349
bta-miR-7	GYS2	-0.653747	0.0211213
bta-miR-7	HCLS1	0.58042	0.047856
bta-miR-7	HTRA1	-0.825175	0.000951363
bta-miR-7	IDS	-0.714537	0.00902393
bta-miR-7	IGSF8	-0.643357	0.0240032
bta-miR-7	IKBKAP	-0.629371	0.0283197
bta-miR-7	IPO7	-0.608392	0.035806
bta-miR-7	ITGBL1	-0.678322	0.0153173
bta-miR-7	JPH1	0.664336	0.0184527
bta-miR-7	KCNJ2	0.587413	0.0446093
bta-miR-7	KLHDC1	-0.769231	0.00344645
bta-miR-7	LIG3	0.73205	0.00679293
bta-miR-7	LMO3	-0.795098	0.00199349
bta-miR-7	LPP	-0.657343	0.0201855
bta-miR-7	MARCKSL1	0.647987	0.0226858
bta-miR-7	MBLAC1	-0.796496	0.00193124
bta-miR-7	MBTPS2	-0.762238	0.00395045
bta-miR-7	MORC4	-0.762238	0.00395045
bta-miR-7	MPDU1	0.622378	0.0306759
bta-miR-7	MTMR1	-0.594406	0.0415215
bta-miR-7	NDFIP2	0.608392	0.035806
bta-miR-7	NDUFA4	-0.846154	0.000521134
bta-miR-7	NOD1	-0.636364	0.0260969
bta-miR-7	NREP	-0.825175	0.000951363
bta-miR-7	OPTC	-0.68433	0.0140987
bta-miR-7	PACSIN1	0.755245	0.00450844
bta-miR-7	PATL1	0.636364	0.0260969
bta-miR-7	PAX6	0.82508	0.000953778
bta-miR-7	PDE4D	-0.853147	0.000418118
bta-miR-7	PEBP4	-0.766828	0.00361379
bta-miR-7	PFN2	-0.85114	0.000445901
bta-miR-7	PHACTR4	0.818182	0.00114311
bta-miR-7	PLD2	-0.671329	0.0168315
bta-miR-7	PLK4	0.65035	0.0220342
bta-miR-7	PLN	-0.671329	0.0168315
bta-miR-7	POLE4	-0.59895	0.0395981
bta-miR-7	POP7	-0.614039	0.033666
bta-miR-7	POPDC2	-0.748252	0.00512408
bta-miR-7	PPARD	0.577934	0.0490488
bta-miR-7	PPP1R3C	-0.839161	0.000642826
bta-miR-7	PQLC3	0.587413	0.0446093
bta-miR-7	PRMT6	-0.861648	0.000315007
bta-miR-7	PRPF39	-0.615385	0.0331699
bta-miR-7	PSKH1	0.633819	0.0268907
bta-miR-7	PTAR1	-0.769231	0.00344645
bta-miR-7	PTGFRN	-0.678322	0.0153173
bta-miR-7	RBFOX3	-0.583722	0.0463025
bta-miR-7	RBMS1	-0.678322	0.0153173
bta-miR-7	RELA	0.755245	0.00450844
bta-miR-7	RELB	0.776224	0.00299286
bta-miR-7	RMND5B	0.783217	0.00258621
bta-miR-7	RNF183	0.725045	0.00762875
bta-miR-7	SCRG1	-0.651349	0.0217628
bta-miR-7	SEMA4C	-0.692308	0.012593
bta-miR-7	SERTAD3	-0.711034	0.00952876
bta-miR-7	SGCE	-0.643357	0.0240032
bta-miR-7	SGOL1	0.727273	0.00735503
bta-miR-7	SLC2A12	-0.72028	0.00823977
bta-miR-7	SLC4A4	0.636364	0.0260969
bta-miR-7	SND1	0.622378	0.0306759
bta-miR-7	SPSB1	-0.902098	5.99786e-05
bta-miR-7	SRPK2	-0.818182	0.00114311
bta-miR-7	ST3GAL5	0.615385	0.0331699
bta-miR-7	STK17B	0.727273	0.00735503
bta-miR-7	STOX2	0.594406	0.0415215
bta-miR-7	SYTL3	0.626971	0.0291129
bta-miR-7	TAP2	0.846154	0.000521134
bta-miR-7	TCEAL1	-0.839161	0.000642826
bta-miR-7	TCF12	-0.79021	0.00222314
bta-miR-7	TESPA1	0.608392	0.035806
bta-miR-7	TFRC	0.699301	0.0113742
bta-miR-7	TMEM176B	0.706294	0.0102452
bta-miR-7	TMEM218	-0.685315	0.013906
bta-miR-7	TMEM236	0.636364	0.0260969
bta-miR-7	TP53I3	0.783217	0.00258621
bta-miR-7	TRIM23	-0.713287	0.00920178
bta-miR-7	TRIM62	0.640982	0.0247
bta-miR-7	TRIM63	-0.767625	0.00355762
bta-miR-7	TSPAN5	-0.669003	0.0173586
bta-miR-7	TTC21B	-0.750882	0.00488554
bta-miR-7	TTC26	-0.756569	0.00439849
bta-miR-7	UBE2D4	-0.886166	0.000123989
bta-miR-7	UBE2L6	0.58042	0.047856
bta-miR-7	UBLCP1	0.601399	0.0385885
bta-miR-7	VMA21	-0.819616	0.00110155
bta-miR-7	VPREB3	0.732413	0.00675165
bta-miR-7	YOD1	0.601399	0.0385885
bta-miR-7	ZC3H4	0.776224	0.00299286
bta-miR-7	ZFP90	-0.776224	0.00299286
bta-miR-7	ZNF2	-0.818182	0.00114311
bta-miR-7	ZNF391	-0.748252	0.00512408
bta-miR-7	ZNF599	-0.847637	0.000497797
bta-miR-7	ZNF609	0.706294	0.0102452
bta-miR-7	ZNF772	-0.840632	0.000615569
bta-miR-874	ANKZF1	0.58042	0.047856
bta-miR-874	ARHGAP4	0.748252	0.00512408
bta-miR-874	ARHGEF25	-0.587413	0.0446093
bta-miR-874	C10orf128	0.740355	0.00589329
bta-miR-874	C12orf66	0.748252	0.00512408
bta-miR-874	C15orf52	-0.609458	0.0353946
bta-miR-874	CD34	-0.629371	0.0283197
bta-miR-874	CD68	0.706294	0.0102452
bta-miR-874	CD93	-0.643357	0.0240032
bta-miR-874	CEP95	0.692308	0.012593
bta-miR-874	DUSP3	-0.594406	0.0415215
bta-miR-874	EIF4EBP2	-0.608392	0.035806
bta-miR-874	ELN	-0.762238	0.00395045
bta-miR-874	FNDC5	-0.735934	0.00636029
bta-miR-874	GIMAP8	0.664336	0.0184527
bta-miR-874	GLI2	-0.633976	0.0268409
bta-miR-874	GPN2	0.605955	0.0367585
bta-miR-874	GRID2	-0.744297	0.00549919
bta-miR-874	GRIP1	-0.746061	0.00532943
bta-miR-874	IRF9	0.783217	0.00258621
bta-miR-874	ITGBL1	-0.615385	0.0331699
bta-miR-874	KCNJ8	-0.676008	0.0158067
bta-miR-874	LHX6	-0.590518	0.0432188
bta-miR-874	LPAR5	0.615385	0.0331699
bta-miR-874	LTBR	-0.727273	0.00735503
bta-miR-874	MYOM3	-0.748252	0.00512408
bta-miR-874	P2RY6	0.615385	0.0331699
bta-miR-874	PCYT1B	0.900177	6.58802e-05
bta-miR-874	PFKFB3	0.762238	0.00395045
bta-miR-874	POLA1	0.622378	0.0306759
bta-miR-874	PRDM1	0.594406	0.0415215
bta-miR-874	PTGIS	-0.734266	0.00654349
bta-miR-874	RASD1	-0.592986	0.0421356
bta-miR-874	RNF141	0.699301	0.0113742
bta-miR-874	SAMHD1	0.776224	0.00299286
bta-miR-874	SEPN1	-0.619966	0.0315202
bta-miR-874	SIX5	-0.71804	0.00853932
bta-miR-874	SLC6A16	-0.594406	0.0415215
bta-miR-874	SMCO1	-0.795949	0.00195539
bta-miR-874	SPI1	0.825175	0.000951363
bta-miR-874	SUSD3	0.678322	0.0153173
bta-miR-874	THRA	-0.741259	0.00580115
bta-miR-874	TMEM178B	-0.704243	0.0105672
bta-miR-874	TMEM86A	0.714537	0.00902393
bta-miR-874	TPPP	-0.693521	0.0123749
bta-miR-874	TRMT13	0.594406	0.0415215
bta-miR-874	UBASH3A	0.676008	0.0158067
bta-miR-874	VSTM4	-0.622378	0.0306759
bta-miR-874	ZAP70	0.769231	0.00344645
bta-miR-874	ZNF384	0.588442	0.0441448
bta-miR-143	ACTC1	0.594406	0.0415215
bta-miR-143	AFAP1L2	0.622378	0.0306759
bta-miR-143	AKR1A1	-0.664336	0.0184527
bta-miR-143	ANXA3	-0.734266	0.00654349
bta-miR-143	ARHGAP18	-0.664336	0.0184527
bta-miR-143	ARID3B	-0.825175	0.000951363
bta-miR-143	ASXL2	-0.923077	1.8622e-05
bta-miR-143	ATP11C	-0.643357	0.0240032
bta-miR-143	BNIPL	-0.67018	0.0170904
bta-miR-143	BRD2	-0.895105	8.36659e-05
bta-miR-143	C12orf10	-0.578951	0.0485584
bta-miR-143	CAMTA1	0.619966	0.0315202
bta-miR-143	CBFB	-0.755245	0.00450844
bta-miR-143	CCDC58	-0.657343	0.0201855
bta-miR-143	CDK1	-0.713287	0.00920178
bta-miR-143	CDK2	-0.788092	0.00232868
bta-miR-143	CDKL5	0.811189	0.00136332
bta-miR-143	CHFR	-0.839161	0.000642826
bta-miR-143	CHST10	0.678322	0.0153173
bta-miR-143	CKS1B	-0.776224	0.00299286
bta-miR-143	CLDN1	-0.603512	0.0377317
bta-miR-143	CRLF3	-0.853147	0.000418118
bta-miR-143	CTF1	0.767076	0.00359618
bta-miR-143	CTLA4	-0.775443	0.00304109
bta-miR-143	CYB561D1	-0.802103	0.00169653
bta-miR-143	DAPP1	-0.797203	0.00190037
bta-miR-143	DCK	-0.741259	0.00580115
bta-miR-143	DIP2B	-0.93007	1.17022e-05
bta-miR-143	DPH6	-0.72028	0.00823977
bta-miR-143	DTX3L	-0.874126	0.000200713
bta-miR-143	EGLN1	0.755245	0.00450844
bta-miR-143	EGR2	-0.701759	0.0109673
bta-miR-143	EPM2AIP1	-0.594406	0.0415215
bta-miR-143	F13A1	0.846154	0.000521134
bta-miR-143	FAM117A	0.633976	0.0268409
bta-miR-143	FAM149B1	-0.72028	0.00823977
bta-miR-143	FAM8A1	0.678322	0.0153173
bta-miR-143	FANCL	-0.594406	0.0415215
bta-miR-143	FHDC1	-0.615385	0.0331699
bta-miR-143	FKBP11	-0.783217	0.00258621
bta-miR-143	FMO4	-0.797203	0.00190037
bta-miR-143	GDF10	0.706753	0.010174
bta-miR-143	GFPT2	0.79021	0.00222314
bta-miR-143	GRAMD1A	-0.811189	0.00136332
bta-miR-143	HFE	0.678322	0.0153173
bta-miR-143	HTR2B	0.788092	0.00232868
bta-miR-143	IFNG	-0.590518	0.0432188
bta-miR-143	IGFBP5	0.79021	0.00222314
bta-miR-143	IL17RB	0.587413	0.0446093
bta-miR-143	IQCA1	-0.891234	9.96154e-05
bta-miR-143	IRF9	-0.867133	0.000259812
bta-miR-143	ITGA6	-0.636364	0.0260969
bta-miR-143	ITM2B	-0.741259	0.00580115
bta-miR-143	KBTBD4	0.594406	0.0415215
bta-miR-143	KCNJ16	-0.602611	0.0380952
bta-miR-143	KLRG1	-0.587003	0.0447951
bta-miR-143	KRT80	0.774082	0.00312666
bta-miR-143	LAG3	-0.692308	0.012593
bta-miR-143	LIX1L	0.643357	0.0240032
bta-miR-143	LRRC8B	-0.79021	0.00222314
bta-miR-143	LUM	0.762238	0.00395045
bta-miR-143	LYZ	-0.776224	0.00299286
bta-miR-143	MBLAC1	0.607021	0.0363396
bta-miR-143	MEDAG	0.783217	0.00258621
bta-miR-143	MFSD6L	-0.576458	0.0497673
bta-miR-143	MILR1	-0.760071	0.00411738
bta-miR-143	MLF1	0.769231	0.00344645
bta-miR-143	MOGS	-0.636364	0.0260969
bta-miR-143	MPZL1	0.748252	0.00512408
bta-miR-143	MTHFD2L	0.804196	0.00161477
bta-miR-143	MXI1	0.776224	0.00299286
bta-miR-143	MYBL2	-0.755245	0.00450844
bta-miR-143	NCF4	-0.706294	0.0102452
bta-miR-143	NECAP1	-0.699301	0.0113742
bta-miR-143	NECAP2	-0.888112	0.000114134
bta-miR-143	NT5C3A	-0.629371	0.0283197
bta-miR-143	PCMT1	0.601399	0.0385885
bta-miR-143	PGAM5	-0.661998	0.0190195
bta-miR-143	PGK1	-0.657343	0.0201855
bta-miR-143	PHACTR1	-0.608392	0.035806
bta-miR-143	PIGU	-0.742558	0.00567053
bta-miR-143	PSMD10	0.755245	0.00450844
bta-miR-143	PTPN22	-0.818182	0.00114311
bta-miR-143	RBCK1	-0.846154	0.000521134
bta-miR-143	RBM23	-0.741259	0.00580115
bta-miR-143	RGS18	-0.819616	0.00110155
bta-miR-143	SCAMP4	-0.612961	0.0340673
bta-miR-143	SELL	-0.65149	0.0217247
bta-miR-143	SEMA4D	-0.944056	3.92726e-06
bta-miR-143	SH3TC2	0.676008	0.0158067
bta-miR-143	SLC22A16	0.71804	0.00853932
bta-miR-143	SLC25A44	-0.874126	0.000200713
bta-miR-143	SLC2A12	0.734266	0.00654349
bta-miR-143	SLC39A11	-0.594406	0.0415215
bta-miR-143	SLC6A16	0.699301	0.0113742
bta-miR-143	SYNE3	-0.874126	0.000200713
bta-miR-143	SYNPR	0.830124	0.000831418
bta-miR-143	TAF8	-0.643357	0.0240032
bta-miR-143	TET1	0.846154	0.000521134
bta-miR-143	TIFA	-0.769231	0.00344645
bta-miR-143	TM2D2	-0.746061	0.00532943
bta-miR-143	TMEM121	0.69825	0.0115515
bta-miR-143	TMEM134	-0.65035	0.0220342
bta-miR-143	TMEM179B	-0.633976	0.0268409
bta-miR-143	TMEM218	0.587413	0.0446093
bta-miR-143	TMEM33	-0.73205	0.00679293
bta-miR-143	TPP1	-0.895105	8.36659e-05
bta-miR-143	TSPAN33	-0.720572	0.00820122
bta-miR-143	WBP5	0.725045	0.00762875
bta-miR-143	XCR1	-0.725045	0.00762875
bta-miR-143	ZC2HC1A	0.741259	0.00580115
bta-miR-143	ZMYM5	-0.686516	0.0136736
bta-miR-143	ZNF599	0.672505	0.0165693
bta-miR-145	ABI3	-0.828075	0.000879558
bta-miR-145	ABRACL	-0.79021	0.00222314
bta-miR-145	ACPP	-0.607021	0.0363396
bta-miR-145	ADPGK	-0.594406	0.0415215
bta-miR-145	ADRB3	0.617548	0.0323835
bta-miR-145	ARF6	-0.825175	0.000951363
bta-miR-145	ARHGAP24	0.699301	0.0113742
bta-miR-145	ARHGAP6	0.715794	0.00884773
bta-miR-145	ARNTL2	0.88466	0.000132063
bta-miR-145	BLOC1S2	-0.736847	0.00626167
bta-miR-145	BTG1	-0.811189	0.00136332
bta-miR-145	C5orf15	-0.727273	0.00735503
bta-miR-145	CABP1	0.678483	0.0152836
bta-miR-145	CACNA1D	0.685315	0.013906
bta-miR-145	CASZ1	0.804196	0.00161477
bta-miR-145	CAV2	0.804196	0.00161477
bta-miR-145	CBFB	-0.713287	0.00920178
bta-miR-145	CCDC107	0.629371	0.0283197
bta-miR-145	CCDC109B	-0.643357	0.0240032
bta-miR-145	CCDC170	0.741259	0.00580115
bta-miR-145	CCDC40	0.657303	0.0201957
bta-miR-145	CCNL1	-0.678322	0.0153173
bta-miR-145	CIRBP	0.706294	0.0102452
bta-miR-145	CITED2	0.608392	0.035806
bta-miR-145	CLNK	-0.73205	0.00679293
bta-miR-145	CYR61	0.748252	0.00512408
bta-miR-145	DCUN1D4	0.664336	0.0184527
bta-miR-145	DENND4B	-0.630474	0.0279603
bta-miR-145	DERL2	-0.669003	0.0173586
bta-miR-145	DPT	0.832168	0.000785442
bta-miR-145	DPY19L4	-0.643357	0.0240032
bta-miR-145	DTD1	0.713287	0.00920178
bta-miR-145	EFCAB14	-0.587413	0.0446093
bta-miR-145	ELMO1	-0.846154	0.000521134
bta-miR-145	FAM3C	-0.671329	0.0168315
bta-miR-145	FBXO28	0.58042	0.047856
bta-miR-145	FGR	-0.776224	0.00299286
bta-miR-145	FLI1	-0.867133	0.000259812
bta-miR-145	FSCN1	-0.608392	0.035806
bta-miR-145	GPM6B	0.713287	0.00920178
bta-miR-145	GRB10	0.809108	0.00143474
bta-miR-145	GRPEL1	-0.692308	0.012593
bta-miR-145	GSG2	-0.589477	0.0436813
bta-miR-145	H2AFX	-0.804196	0.00161477
bta-miR-145	HELLS	-0.776224	0.00299286
bta-miR-145	HRSP12	-0.626971	0.0291129
bta-miR-145	INIP	-0.741259	0.00580115
bta-miR-145	IPMK	-0.678322	0.0153173
bta-miR-145	KCNMA1	0.797203	0.00190037
bta-miR-145	KYNU	-0.664336	0.0184527
bta-miR-145	LDLRAD3	-0.734266	0.00654349
bta-miR-145	LRRC8B	-0.706294	0.0102452
bta-miR-145	MAP3K1	-0.797203	0.00190037
bta-miR-145	MBD2	-0.79021	0.00222314
bta-miR-145	MDM4	-0.587413	0.0446093
bta-miR-145	METTL15	-0.825175	0.000951363
bta-miR-145	MFSD7	-0.825175	0.000951363
bta-miR-145	NDFIP2	-0.846154	0.000521134
bta-miR-145	NEDD9	-0.65035	0.0220342
bta-miR-145	NEXN	0.874126	0.000200713
bta-miR-145	NT5C3A	-0.622378	0.0306759
bta-miR-145	OASL	-0.69825	0.0115515
bta-miR-145	PAN2	-0.762238	0.00395045
bta-miR-145	PIGS	-0.713287	0.00920178
bta-miR-145	PLCL2	-0.86014	0.000331668
bta-miR-145	PPM1E	0.685551	0.01386
bta-miR-145	PPP4R4	-0.835093	0.000723093
bta-miR-145	PRF1	-0.776224	0.00299286
bta-miR-145	PSAT1	-0.728548	0.00720175
bta-miR-145	PTP4A2	-0.79021	0.00222314
bta-miR-145	PTPRE	-0.839161	0.000642826
bta-miR-145	RASA2	-0.705267	0.0104054
bta-miR-145	RBMXL1	-0.657343	0.0201855
bta-miR-145	RBPMS	0.783217	0.00258621
bta-miR-145	RNF170	-0.643357	0.0240032
bta-miR-145	RNF207	-0.610855	0.0348611
bta-miR-145	RUVBL2	-0.629371	0.0283197
bta-miR-145	SCIN	-0.608392	0.035806
bta-miR-145	SEMA3A	0.678322	0.0153173
bta-miR-145	SLAIN1	-0.664336	0.0184527
bta-miR-145	SLC25A25	-0.664336	0.0184527
bta-miR-145	SMAD5	0.692308	0.012593
bta-miR-145	SNX8	-0.59895	0.0395981
bta-miR-145	SPSB4	0.687724	0.0134428
bta-miR-145	SYNJ1	-0.657343	0.0201855
bta-miR-145	THPO	0.700939	0.0111018
bta-miR-145	TMEM9B	-0.685315	0.013906
bta-miR-145	TMOD3	-0.818182	0.00114311
bta-miR-145	TNFAIP6	0.721542	0.00807444
bta-miR-145	U2AF2	-0.762238	0.00395045
bta-miR-145	UBALD2	-0.896674	7.78046e-05
bta-miR-145	URM1	-0.58042	0.047856
bta-miR-145	VASN	0.58042	0.047856
bta-miR-145	WRB	0.65035	0.0220342
bta-miR-145	YTHDF2	-0.734266	0.00654349
bta-miR-145	ZNF606	0.58042	0.047856
bta-miR-145	ZNF782	0.762238	0.00395045
bta-miR-146a	ADORA3	0.874126	0.000200713
bta-miR-146a	ANAPC4	0.664336	0.0184527
bta-miR-146a	APEX1	0.685315	0.013906
bta-miR-146a	ARF6	0.741259	0.00580115
bta-miR-146a	ARHGDIB	0.748252	0.00512408
bta-miR-146a	B3GNT5	0.846154	0.000521134
bta-miR-146a	BTBD1	0.783217	0.00258621
bta-miR-146a	BUB3	0.683013	0.0143594
bta-miR-146a	C16orf71	-0.830124	0.000831418
bta-miR-146a	CBLN4	-0.700526	0.0111699
bta-miR-146a	CCDC87	-0.702997	0.0107664
bta-miR-146a	CD180	0.914187	3.16859e-05
bta-miR-146a	CD28	0.750882	0.00488554
bta-miR-146a	CD3G	0.692308	0.012593
bta-miR-146a	CD96	0.629371	0.0283197
bta-miR-146a	CDKN2AIP	0.72028	0.00823977
bta-miR-146a	COL4A5	-0.776224	0.00299286
bta-miR-146a	CXCL16	0.839161	0.000642826
bta-miR-146a	DCAF12	0.853147	0.000418118
bta-miR-146a	DHFR	0.734266	0.00654349
bta-miR-146a	DIMT1	0.607021	0.0363396
bta-miR-146a	DSTN	-0.685315	0.013906
bta-miR-146a	ELMO1	0.727273	0.00735503
bta-miR-146a	FAM166B	-0.71255	0.00930783
bta-miR-146a	FAM210A	0.608392	0.035806
bta-miR-146a	FMO4	0.587413	0.0446093
bta-miR-146a	FOXJ3	0.685315	0.013906
bta-miR-146a	GAPT	0.713287	0.00920178
bta-miR-146a	GNAO1	-0.727273	0.00735503
bta-miR-146a	HNRNPD	0.601399	0.0385885
bta-miR-146a	IL10RA	0.832168	0.000785442
bta-miR-146a	IL27RA	0.734266	0.00654349
bta-miR-146a	KANK4	-0.608392	0.035806
bta-miR-146a	KLF7	-0.73205	0.00679293
bta-miR-146a	LDLRAD3	0.622378	0.0306759
bta-miR-146a	LFNG	0.629371	0.0283197
bta-miR-146a	LITAF	0.601399	0.0385885
bta-miR-146a	LPAR5	0.601399	0.0385885
bta-miR-146a	LRIG1	-0.783217	0.00258621
bta-miR-146a	LRMP	0.825175	0.000951363
bta-miR-146a	MALT1	0.832168	0.000785442
bta-miR-146a	MAP3K8	0.776224	0.00299286
bta-miR-146a	MGAT1	0.727273	0.00735503
bta-miR-146a	MTA2	0.727273	0.00735503
bta-miR-146a	NEB	0.623469	0.0302994
bta-miR-146a	NOVA1	-0.685315	0.013906
bta-miR-146a	NRAS	0.783217	0.00258621
bta-miR-146a	OSTF1	0.622378	0.0306759
bta-miR-146a	PGK1	0.608392	0.035806
bta-miR-146a	PINX1	0.866672	0.000264135
bta-miR-146a	PLCL2	0.839161	0.000642826
bta-miR-146a	PLEKHB2	0.608392	0.035806
bta-miR-146a	PSMA4	0.776224	0.00299286
bta-miR-146a	RAP2C	0.685315	0.013906
bta-miR-146a	RCSD1	0.895105	8.36659e-05
bta-miR-146a	REL	0.902098	5.99786e-05
bta-miR-146a	RGS18	0.921192	2.09498e-05
bta-miR-146a	RRP9	0.795098	0.00199349
bta-miR-146a	RSPO3	-0.608093	0.0359219
bta-miR-146a	SHKBP1	0.685315	0.013906
bta-miR-146a	SLC15A3	0.895105	8.36659e-05
bta-miR-146a	SLC39A9	0.65035	0.0220342
bta-miR-146a	SMIM15	0.706294	0.0102452
bta-miR-146a	SMPX	-0.664336	0.0184527
bta-miR-146a	SNX22	0.7986	0.00184042
bta-miR-146a	ST8SIA4	0.86014	0.000331668
bta-miR-146a	SYK	0.86014	0.000331668
bta-miR-146a	TAF1D	0.79021	0.00222314
bta-miR-146a	TAF2	0.685315	0.013906
bta-miR-146a	TBC1D20	0.678322	0.0153173
bta-miR-146a	TFRC	0.636364	0.0260969
bta-miR-146a	THPO	-0.647837	0.0227275
bta-miR-146a	TMEM200B	-0.661998	0.0190195
bta-miR-146a	TMEM206	0.671329	0.0168315
bta-miR-146a	TSPAN13	0.622378	0.0306759
bta-miR-146a	USP3	0.741259	0.00580115
bta-miR-146a	UTP3	0.795098	0.00199349
bta-miR-146a	WAS	0.783217	0.00258621
bta-miR-146a	WDR45B	0.633976	0.0268409
bta-miR-146a	ZDHHC13	0.615385	0.0331699
bta-miR-146a	ZNF112	-0.804196	0.00161477
bta-miR-146a	ZNRF2	0.825175	0.000951363
bta-miR-491	BCL7B	0.748252	0.00512408
bta-miR-491	C10orf35	0.783217	0.00258621
bta-miR-491	CALU	0.678322	0.0153173
bta-miR-491	CAST	0.657343	0.0201855
bta-miR-491	CDR2	0.59895	0.0395981
bta-miR-491	CENPB	0.727273	0.00735503
bta-miR-491	CNN1	0.727273	0.00735503
bta-miR-491	CPQ	0.643357	0.0240032
bta-miR-491	CRHR2	0.822507	0.00102132
bta-miR-491	CRYAB	0.727273	0.00735503
bta-miR-491	DBN1	0.657343	0.0201855
bta-miR-491	DMWD	0.685315	0.013906
bta-miR-491	DPYSL2	0.629371	0.0283197
bta-miR-491	EFS	0.750882	0.00488554
bta-miR-491	EIF5B	-0.693521	0.0123749
bta-miR-491	FHL3	0.671329	0.0168315
bta-miR-491	FHOD3	0.594406	0.0415215
bta-miR-491	FSTL1	0.762238	0.00395045
bta-miR-491	FXYD1	0.741259	0.00580115
bta-miR-491	GFI1	-0.647987	0.0226858
bta-miR-491	GSG2	-0.578951	0.0485584
bta-miR-491	HAND1	0.581437	0.0473736
bta-miR-491	HAND2	0.661998	0.0190195
bta-miR-491	IL2RB	-0.615385	0.0331699
bta-miR-491	KCTD11	0.706294	0.0102452
bta-miR-491	LZTS2	0.699301	0.0113742
bta-miR-491	MYPOP	0.688938	0.0132138
bta-miR-491	NRSN2	0.844112	0.000554634
bta-miR-491	PAIP2B	0.692308	0.012593
bta-miR-491	PDXP	0.788092	0.00232868
bta-miR-491	PPP2R2B	0.623469	0.0302994
bta-miR-491	PTGFRN	0.678322	0.0153173
bta-miR-491	PTRF	0.629371	0.0283197
bta-miR-491	RAB5B	0.839161	0.000642826
bta-miR-491	RAD52	0.783217	0.00258621
bta-miR-491	RYR1	0.629371	0.0283197
bta-miR-491	SGCA	0.711034	0.00952876
bta-miR-491	SH3BGR	0.699301	0.0113742
bta-miR-491	SH3TC2	0.760071	0.00411738
bta-miR-491	SLC25A23	0.622378	0.0306759
bta-miR-491	SPARC	0.86014	0.000331668
bta-miR-491	STAC	0.71804	0.00853932
bta-miR-491	SYCE2	-0.729829	0.00705009
bta-miR-491	TBX19	0.834385	0.000737817
bta-miR-491	THRA	0.657343	0.0201855
bta-miR-491	TMEM150A	0.590518	0.0432188
bta-miR-491	TMEM254	0.612961	0.0340673
bta-miR-491	TRIM47	0.615385	0.0331699
bta-miR-491	VOPP1	0.633976	0.0268409
bta-miR-491	VPS25	0.601399	0.0385885
bta-miR-491	ZNF2	0.58042	0.047856
bta-miR-491	ZYX	0.678322	0.0153173
bta-miR-320a	ACOT7	-0.727273	0.00735503
bta-miR-320a	ACTR2	-0.783217	0.00258621
bta-miR-320a	ANKRD34A	0.663229	0.0187194
bta-miR-320a	APEX1	-0.79021	0.00222314
bta-miR-320a	ARPC5	-0.825175	0.000951363
bta-miR-320a	ASPA	-0.678322	0.0153173
bta-miR-320a	BTBD1	-0.783217	0.00258621
bta-miR-320a	CAPRIN1	-0.678322	0.0153173
bta-miR-320a	CASP8	-0.587413	0.0446093
bta-miR-320a	CD99L2	0.602453	0.0381595
bta-miR-320a	CDK5RAP1	-0.853147	0.000418118
bta-miR-320a	CNOT7	-0.909091	4.19104e-05
bta-miR-320a	COPB1	-0.79021	0.00222314
bta-miR-320a	DENND4C	-0.811189	0.00136332
bta-miR-320a	DHX15	-0.811189	0.00136332
bta-miR-320a	DNA2	-0.692308	0.012593
bta-miR-320a	FCER1A	-0.626971	0.0291129
bta-miR-320a	FUS	-0.587413	0.0446093
bta-miR-320a	GART	-0.797203	0.00190037
bta-miR-320a	GMCL1	-0.916084	2.8428e-05
bta-miR-320a	GRB2	-0.58042	0.047856
bta-miR-320a	GTPBP8	-0.781087	0.0027053
bta-miR-320a	HARS	-0.71804	0.00853932
bta-miR-320a	HMGN5	-0.677197	0.0155538
bta-miR-320a	HOXA10	0.629371	0.0283197
bta-miR-320a	ITK	-0.706294	0.0102452
bta-miR-320a	KITLG	0.657343	0.0201855
bta-miR-320a	LYRM4	-0.594406	0.0415215
bta-miR-320a	MTDH	-0.944056	3.92726e-06
bta-miR-320a	NECAP2	-0.762238	0.00395045
bta-miR-320a	OSTC	-0.839161	0.000642826
bta-miR-320a	PAPD5	-0.819616	0.00110155
bta-miR-320a	PAPOLA	-0.783217	0.00258621
bta-miR-320a	PCOLCE2	0.65035	0.0220342
bta-miR-320a	PDIA6	-0.671329	0.0168315
bta-miR-320a	PLAC8	-0.699301	0.0113742
bta-miR-320a	POLR1C	-0.706294	0.0102452
bta-miR-320a	PPA1	-0.811189	0.00136332
bta-miR-320a	PRIM2	-0.706294	0.0102452
bta-miR-320a	PSPH	-0.626971	0.0291129
bta-miR-320a	RBMXL1	-0.622378	0.0306759
bta-miR-320a	RCN2	-0.676008	0.0158067
bta-miR-320a	SNX10	-0.818182	0.00114311
bta-miR-320a	SPRYD4	-0.685315	0.013906
bta-miR-320a	ST8SIA4	-0.86014	0.000331668
bta-miR-320a	STAT1	-0.776224	0.00299286
bta-miR-320a	STAT4	-0.644484	0.0236773
bta-miR-320a	TFRC	-0.685315	0.013906
bta-miR-320a	TLR5	-0.821058	0.00106096
bta-miR-320a	TRMT10A	-0.713287	0.00920178
bta-miR-320a	TSC22D4	-0.588442	0.0441448
bta-miR-320a	UBXN4	-0.59895	0.0395981
bta-miR-320a	WDR77	-0.577934	0.0490488
bta-miR-320a	XAF1	-0.594406	0.0415215
bta-miR-19b	ADAM33	-0.692308	0.012593
bta-miR-19b	ADRB1	-0.615385	0.0331699
bta-miR-19b	ARHGAP11A	0.671329	0.0168315
bta-miR-19b	ATG16L1	0.65035	0.0220342
bta-miR-19b	B3GALNT2	-0.629371	0.0283197
bta-miR-19b	BAMBI	-0.65149	0.0217247
bta-miR-19b	BTG1	0.678322	0.0153173
bta-miR-19b	C20orf194	-0.692308	0.012593
bta-miR-19b	CACNA1C	-0.65035	0.0220342
bta-miR-19b	CNOT6	0.615385	0.0331699
bta-miR-19b	DOCK10	0.671329	0.0168315
bta-miR-19b	DTNA	-0.622378	0.0306759
bta-miR-19b	E2F8	0.713287	0.00920178
bta-miR-19b	EVI5L	-0.657343	0.0201855
bta-miR-19b	FAM114A1	-0.685315	0.013906
bta-miR-19b	FAM161A	-0.644484	0.0236773
bta-miR-19b	FAM46B	-0.664336	0.0184527
bta-miR-19b	FHL5	-0.602453	0.0381595
bta-miR-19b	GINS3	0.58042	0.047856
bta-miR-19b	GPR156	-0.633976	0.0268409
bta-miR-19b	GULP1	-0.629371	0.0283197
bta-miR-19b	HIPK3	-0.608392	0.035806
bta-miR-19b	ID2	-0.881119	0.000152674
bta-miR-19b	IGSF3	-0.587413	0.0446093
bta-miR-19b	MAP4K3	-0.65035	0.0220342
bta-miR-19b	2024-03-02	-0.748252	0.00512408
bta-miR-19b	NUBPL	0.678322	0.0153173
bta-miR-19b	PALB2	0.714537	0.00902393
bta-miR-19b	PARD3	-0.58042	0.047856
bta-miR-19b	PDE5A	-0.622378	0.0306759
bta-miR-19b	PI15	-0.657343	0.0201855
bta-miR-19b	PSD	-0.692308	0.012593
bta-miR-19b	RAB8B	0.587413	0.0446093
bta-miR-19b	REEP3	-0.629371	0.0283197
bta-miR-19b	RHEBL1	0.817156	0.00117356
bta-miR-19b	RNF138	0.630474	0.0279603
bta-miR-19b	SBF2	-0.615385	0.0331699
bta-miR-19b	SH3D19	-0.587413	0.0446093
bta-miR-19b	SIN3B	-0.629371	0.0283197
bta-miR-19b	SOD3	-0.612961	0.0340673
bta-miR-19b	ST3GAL5	0.678322	0.0153173
bta-miR-19b	SYBU	-0.664336	0.0184527
bta-miR-19b	TGM1	0.707617	0.0100412
bta-miR-19b	THBS1	-0.587413	0.0446093
bta-miR-19b	TNFAIP3	0.72028	0.00823977
bta-miR-19b	UBXN2B	-0.746061	0.00532943
bta-miR-19b	ZNF367	-0.615385	0.0331699
bta-miR-133a	ANKRD44	-0.671329	0.0168315
bta-miR-133a	ARHGEF9	0.615385	0.0331699
bta-miR-133a	ARPC5	-0.762238	0.00395045
bta-miR-133a	BTBD3	0.734266	0.00654349
bta-miR-133a	CRLF3	-0.664336	0.0184527
bta-miR-133a	DFFB	-0.622378	0.0306759
bta-miR-133a	DSN1	-0.706294	0.0102452
bta-miR-133a	EDEM1	-0.608392	0.035806
bta-miR-133a	FLI1	-0.734266	0.00654349
bta-miR-133a	HRSP12	-0.626971	0.0291129
bta-miR-133a	ITGB7	-0.657343	0.0201855
bta-miR-133a	MAP4	0.797203	0.00190037
bta-miR-133a	METTL21B	-0.727273	0.00735503
bta-miR-133a	P2RX4	-0.587413	0.0446093
bta-miR-133a	PAN3	-0.797203	0.00190037
bta-miR-133a	PDE1C	0.636364	0.0260969
bta-miR-133a	PFAS	-0.636364	0.0260969
bta-miR-133a	PFN2	0.640982	0.0247
bta-miR-133a	PTAFR	-0.636364	0.0260969
bta-miR-133a	PTBP1	-0.657343	0.0201855
bta-miR-133a	RB1CC1	0.587413	0.0446093
bta-miR-133a	RIMS1	0.643357	0.0240032
bta-miR-133a	SEC61B	-0.608392	0.035806
bta-miR-133a	SNRK	-0.594406	0.0415215
bta-miR-133a	TMEM67	-0.762238	0.00395045
bta-miR-133a	TMOD3	-0.671329	0.0168315
bta-miR-133a	TNFSF14	-0.644484	0.0236773
bta-miR-133a	ZNF800	-0.697024	0.011761
bta-miR-100	CCDC28A	-0.601399	0.0385885
bta-miR-100	CTDSPL	0.809108	0.00143474
bta-miR-100	CYP51A1	-0.643357	0.0240032
bta-miR-100	EMP2	0.657343	0.0201855
bta-miR-100	FOXRED2	-0.718328	0.00850036
bta-miR-100	FZD8	0.755245	0.00450844
bta-miR-100	GRID2IP	0.638362	0.0254856
bta-miR-100	GRK4	0.679511	0.0150702
bta-miR-100	HS3ST2	0.825429	0.000944898
bta-miR-100	LRRC3	0.671329	0.0168315
bta-miR-100	LRRC8B	-0.671329	0.0168315
bta-miR-100	MCOLN2	-0.818182	0.00114311
bta-miR-100	MED24	-0.65149	0.0217247
bta-miR-100	RASGRP3	-0.895105	8.36659e-05
bta-miR-100	RAVER2	0.741259	0.00580115
bta-miR-100	SMARCA4	-0.881119	0.000152674
bta-miR-100	ST6GALNAC4	-0.657343	0.0201855
bta-miR-100	TFRC	-0.671329	0.0168315
bta-miR-200a	ABHD10	-0.626971	0.0291129
bta-miR-200a	AGFG2	0.701754	0.010968
bta-miR-200a	ALG14	0.633976	0.0268409
bta-miR-200a	ATP6V0B	0.6655	0.0181751
bta-miR-200a	BRI3BP	0.693521	0.0123749
bta-miR-200a	C4orf46	-0.582456	0.0468938
bta-miR-200a	C5orf22	-0.587719	0.0444706
bta-miR-200a	CAPZB	0.697024	0.011761
bta-miR-200a	CASC4	0.73205	0.00679293
bta-miR-200a	CCNI	-0.633976	0.0268409
bta-miR-200a	CDC14A	0.742558	0.00567053
bta-miR-200a	CDK2AP2	0.840632	0.000615569
bta-miR-200a	CDS2	-0.647987	0.0226858
bta-miR-200a	CHST4	0.592982	0.0421372
bta-miR-200a	CORO1C	-0.630474	0.0279603
bta-miR-200a	CRMP1	0.687268	0.0135295
bta-miR-200a	CXCL14	0.591945	0.0425902
bta-miR-200a	DZIP1	-0.704029	0.0106012
bta-miR-200a	EPHA2	0.715789	0.00884834
bta-miR-200a	EPHA7	-0.623469	0.0302994
bta-miR-200a	FBXL2	-0.623469	0.0302994
bta-miR-200a	FBXL5	-0.654992	0.0207937
bta-miR-200a	FNBP1L	0.654992	0.0207937
bta-miR-200a	FOXA1	0.652632	0.0214179
bta-miR-200a	FOXA2	0.640982	0.0247
bta-miR-200a	FTO	-0.71804	0.00853932
bta-miR-200a	GALNT11	-0.591945	0.0425902
bta-miR-200a	GATA6	0.683013	0.0143594
bta-miR-200a	HTATIP2	0.679511	0.0150702
bta-miR-200a	LYSMD3	0.729825	0.00705062
bta-miR-200a	MAP2K4	0.735088	0.00645272
bta-miR-200a	MYH10	-0.605955	0.0367585
bta-miR-200a	NAA16	-0.661998	0.0190195
bta-miR-200a	NIPAL3	0.650877	0.0218906
bta-miR-200a	PCDH8	0.79262	0.00210751
bta-miR-200a	PCNXL4	-0.6	0.0391629
bta-miR-200a	PDXK	0.591945	0.0425902
bta-miR-200a	PDXP	-0.677193	0.0155546
bta-miR-200a	PEBP1	-0.605955	0.0367585
bta-miR-200a	PLCL1	-0.778947	0.00282909
bta-miR-200a	PRTG	-0.853627	0.00041167
bta-miR-200a	RARB	-0.619966	0.0315202
bta-miR-200a	RECK	-0.73205	0.00679293
bta-miR-200a	SCRG1	-0.602022	0.0383345
bta-miR-200a	SIAH1	-0.644484	0.0236773
bta-miR-200a	SLC25A3	0.595447	0.0410748
bta-miR-200a	SLC35C1	0.728548	0.00720175
bta-miR-200a	SLMO2	0.714537	0.00902393
bta-miR-200a	SMIM5	0.683013	0.0143594
bta-miR-200a	SOBP	-0.697024	0.011761
bta-miR-200a	SOCS5	-0.605955	0.0367585
bta-miR-200a	SRC	0.826621	0.000915011
bta-miR-200a	TADA1	-0.637479	0.0257544
bta-miR-200a	TFRC	0.679511	0.0150702
bta-miR-200a	TIMP1	-0.669003	0.0173586
bta-miR-200a	TJAP1	0.581437	0.0473736
bta-miR-200a	TMEM185B	0.658495	0.0198921
bta-miR-200a	TMEM97	0.676008	0.0158067
bta-miR-200a	UBE2G2	-0.630474	0.0279603
bta-miR-200a	XKR8	0.837129	0.000682001
bta-miR-200a	YAF2	-0.614035	0.0336674
bta-miR-200a	YWHAZ	0.711034	0.00952876
bta-miR-200a	ZEB1	-0.805605	0.00156143
bta-miR-200a	ZMAT3	-0.612961	0.0340673
bta-miR-200a	ZNF23	-0.678462	0.015288
bta-miR-200a	ZNF311	0.581723	0.0472385
bta-miR-200a	ZNF774	0.67193	0.0166971
bta-miR-2285j	ANKRD10	-0.713287	0.00920178
bta-miR-2285j	ANKRD55	0.62141	0.0310126
bta-miR-2285j	C3orf33	-0.590518	0.0432188
bta-miR-2285j	CCDC102A	-0.587413	0.0446093
bta-miR-2285j	CCNA2	0.811189	0.00136332
bta-miR-2285j	CDC42SE2	0.643357	0.0240032
bta-miR-2285j	CDK1	0.811189	0.00136332
bta-miR-2285j	CH25H	-0.727273	0.00735503
bta-miR-2285j	CPE	-0.783217	0.00258621
bta-miR-2285j	CXCL11	0.637479	0.0257544
bta-miR-2285j	DNAL4	-0.676264	0.0157521
bta-miR-2285j	ENOSF1	-0.643357	0.0240032
bta-miR-2285j	ERP27	0.621056	0.0311364
bta-miR-2285j	FAM124B	-0.676008	0.0158067
bta-miR-2285j	FBXO7	0.643357	0.0240032
bta-miR-2285j	GATA3	0.588442	0.0441448
bta-miR-2285j	GNAZ	-0.691232	0.0127887
bta-miR-2285j	KIFC1	0.678322	0.0153173
bta-miR-2285j	MCM2	0.615385	0.0331699
bta-miR-2285j	MIF4GD	-0.734266	0.00654349
bta-miR-2285j	MITD1	0.685315	0.013906
bta-miR-2285j	MOK	-0.877198	0.000178339
bta-miR-2285j	MS4A2	-0.684215	0.0141213
bta-miR-2285j	NSMCE2	0.605955	0.0367585
bta-miR-2285j	PATL1	0.636364	0.0260969
bta-miR-2285j	RAI2	-0.622378	0.0306759
bta-miR-2285j	RBMXL1	0.608392	0.035806
bta-miR-2285j	SMTN	-0.706294	0.0102452
bta-miR-2285j	SNRPF	0.622378	0.0306759
bta-miR-2285j	TAF9	0.619966	0.0315202
bta-miR-2285j	TMEM209	0.72028	0.00823977
bta-miR-2285j	TRMT13	0.594406	0.0415215
bta-miR-2285j	WBP5	-0.704029	0.0106012
bta-miR-2285j	WDR47	-0.643357	0.0240032
bta-miR-328	ABL2	-0.615385	0.0331699
bta-miR-328	ADORA3	-0.671329	0.0168315
bta-miR-328	AFAP1L2	0.741259	0.00580115
bta-miR-328	AMD1	-0.739055	0.00602782
bta-miR-328	ARHGEF25	0.636364	0.0260969
bta-miR-328	ASAP3	0.619966	0.0315202
bta-miR-328	BAG5	-0.636364	0.0260969
bta-miR-328	BUD13	-0.629371	0.0283197
bta-miR-328	BYSL	-0.589088	0.0438551
bta-miR-328	C19orf43	-0.692308	0.012593
bta-miR-328	CD86	-0.748252	0.00512408
bta-miR-328	CHTF8	-0.748252	0.00512408
bta-miR-328	CRLS1	-0.636364	0.0260969
bta-miR-328	CSRNP2	0.598606	0.0397413
bta-miR-328	CTDNEP1	-0.714537	0.00902393
bta-miR-328	DDI2	-0.804196	0.00161477
bta-miR-328	DNAH1	0.578951	0.0485584
bta-miR-328	EDF1	-0.594406	0.0415215
bta-miR-328	ESCO1	-0.65035	0.0220342
bta-miR-328	ETV3	-0.748252	0.00512408
bta-miR-328	FAM107B	-0.697024	0.011761
bta-miR-328	FAM228A	0.70322	0.0107307
bta-miR-328	FUBP1	-0.692308	0.012593
bta-miR-328	H2AFX	-0.748252	0.00512408
bta-miR-328	HIST1H2BF	-0.72028	0.00823977
bta-miR-328	HIST1H4D	-0.741259	0.00580115
bta-miR-328	ITGB2	-0.671329	0.0168315
bta-miR-328	KAT6B	0.692308	0.012593
bta-miR-328	KL	0.689085	0.0131862
bta-miR-328	LRRC8B	-0.804196	0.00161477
bta-miR-328	MPV17	-0.769231	0.00344645
bta-miR-328	MRPL54	-0.741259	0.00580115
bta-miR-328	NASP	-0.594406	0.0415215
bta-miR-328	PDGFRL	0.643357	0.0240032
bta-miR-328	PIGA	-0.636364	0.0260969
bta-miR-328	PIM1	-0.727273	0.00735503
bta-miR-328	PLEKHG7	-0.678727	0.0152327
bta-miR-328	PPIL3	-0.629371	0.0283197
bta-miR-328	PRDX1	-0.804196	0.00161477
bta-miR-328	PRELP	0.811189	0.00136332
bta-miR-328	PSMG3	-0.629371	0.0283197
bta-miR-328	RDH11	-0.636364	0.0260969
bta-miR-328	RGMA	0.692308	0.012593
bta-miR-328	SELT	-0.685315	0.013906
bta-miR-328	SLC13A5	-0.671416	0.0168119
bta-miR-328	SLC15A3	-0.874126	0.000200713
bta-miR-328	SNRK	-0.594406	0.0415215
bta-miR-328	SNRPB	-0.818182	0.00114311
bta-miR-328	SRSF9	-0.594406	0.0415215
bta-miR-328	TFRC	-0.615385	0.0331699
bta-miR-328	TMEM208	-0.608392	0.035806
bta-miR-328	TNFRSF13B	-0.654992	0.0207937
bta-miR-328	TOR2A	-0.657343	0.0201855
bta-miR-328	TRIM32	-0.640982	0.0247
bta-miR-328	TTC26	0.707532	0.0100544
bta-miR-328	USB1	-0.685315	0.013906
bta-miR-328	VIPAS39	-0.609458	0.0353946
bta-miR-328	WDR55	-0.608392	0.035806
bta-miR-328	ZNF697	0.589088	0.0438551
bta-miR-328	ZNF782	0.587413	0.0446093
bta-miR-150	ADAM17	0.58042	0.047856
bta-miR-150	BIN2	0.774667	0.00308965
bta-miR-150	CCR2	0.762238	0.00395045
bta-miR-150	CD44	0.762238	0.00395045
bta-miR-150	CD68	0.825175	0.000951363
bta-miR-150	COPS3	0.58042	0.047856
bta-miR-150	CTSH	0.741259	0.00580115
bta-miR-150	DCAF6	-0.615385	0.0331699
bta-miR-150	EGR2	0.757899	0.00429003
bta-miR-150	ERCC3	0.657343	0.0201855
bta-miR-150	FAM189A2	-0.615385	0.0331699
bta-miR-150	FOXD3	-0.734632	0.00650289
bta-miR-150	H2AFY2	-0.685315	0.013906
bta-miR-150	HSP90B1	0.727273	0.00735503
bta-miR-150	IVD	-0.727273	0.00735503
bta-miR-150	KIF15	0.79021	0.00222314
bta-miR-150	KITLG	-0.727273	0.00735503
bta-miR-150	MB	-0.819616	0.00110155
bta-miR-150	MIS12	0.762238	0.00395045
bta-miR-150	MYL6	-0.594406	0.0415215
bta-miR-150	NIT1	-0.795098	0.00199349
bta-miR-150	ORMDL1	0.58042	0.047856
bta-miR-150	PALB2	0.78459	0.0025116
bta-miR-150	PDCD4	0.762238	0.00395045
bta-miR-150	RAD51	0.818182	0.00114311
bta-miR-150	SEC11A	0.700526	0.0111699
bta-miR-150	SGMS1	0.678322	0.0153173
bta-miR-150	SLC16A1	-0.678322	0.0153173
bta-miR-150	SLC2A13	-0.699301	0.0113742
bta-miR-150	SSPN	-0.608392	0.035806
bta-miR-150	THEMIS	0.622378	0.0306759
bta-miR-150	TSC22D3	0.609458	0.0353946
bta-miR-99b	BTD	-0.601399	0.0385885
bta-miR-99b	CYP51A1	-0.699301	0.0113742
bta-miR-99b	FGFR3	-0.671329	0.0168315
bta-miR-99b	MCOLN2	-0.643357	0.0240032
bta-miR-99b	PLP1	0.59895	0.0395981
bta-miR-99b	SMARCA4	-0.601399	0.0385885
bta-miR-99b	ST6GALNAC4	-0.818182	0.00114311
bta-miR-99b	TPH1	-0.594406	0.0415215
bta-miR-99b	TRIB2	0.637479	0.0257544
bta-miR-99b	TTC39A	-0.594406	0.0415215
bta-miR-125a	ABHD3	-0.79021	0.00222314
bta-miR-125a	AIFM1	-0.748252	0.00512408
bta-miR-125a	ATOX1	-0.692308	0.012593
bta-miR-125a	BSDC1	-0.65149	0.0217247
bta-miR-125a	C11orf52	-0.664336	0.0184527
bta-miR-125a	CDC42SE1	-0.636364	0.0260969
bta-miR-125a	CGN	-0.643357	0.0240032
bta-miR-125a	CMC1	-0.658495	0.0198921
bta-miR-125a	COPZ1	-0.811189	0.00136332
bta-miR-125a	CYTH1	-0.615385	0.0331699
bta-miR-125a	DAZAP2	-0.748252	0.00512408
bta-miR-125a	DOK1	-0.678322	0.0153173
bta-miR-125a	ECE2	-0.594406	0.0415215
bta-miR-125a	EIF2B5	-0.809108	0.00143474
bta-miR-125a	EMID1	-0.657343	0.0201855
bta-miR-125a	ENTPD4	-0.678322	0.0153173
bta-miR-125a	FADD	-0.692308	0.012593
bta-miR-125a	FAM64A	-0.72028	0.00823977
bta-miR-125a	FAM73A	0.671329	0.0168315
bta-miR-125a	GABRD	-0.631583	0.0276023
bta-miR-125a	GALNT5	-0.58042	0.047856
bta-miR-125a	GGA2	-0.587413	0.0446093
bta-miR-125a	GLTP	-0.783217	0.00258621
bta-miR-125a	GRAMD1A	-0.587413	0.0446093
bta-miR-125a	HCLS1	-0.643357	0.0240032
bta-miR-125a	HDDC3	-0.707532	0.0100544
bta-miR-125a	HFE	0.594406	0.0415215
bta-miR-125a	HSH2D	-0.685315	0.013906
bta-miR-125a	IFNGR1	-0.699301	0.0113742
bta-miR-125a	IL6R	-0.734266	0.00654349
bta-miR-125a	IL7R	-0.748252	0.00512408
bta-miR-125a	IRF4	-0.692308	0.012593
bta-miR-125a	ITGB2	-0.629371	0.0283197
bta-miR-125a	LFNG	-0.79021	0.00222314
bta-miR-125a	LIPA	-0.699301	0.0113742
bta-miR-125a	MAMDC2	0.601399	0.0385885
bta-miR-125a	MPHOSPH6	-0.739055	0.00602782
bta-miR-125a	MTF1	-0.65149	0.0217247
bta-miR-125a	MTRF1L	-0.685315	0.013906
bta-miR-125a	MTUS1	-0.629371	0.0283197
bta-miR-125a	NEDD9	-0.629371	0.0283197
bta-miR-125a	NT5M	0.637479	0.0257544
bta-miR-125a	NXF1	-0.640982	0.0247
bta-miR-125a	ORC2	-0.776224	0.00299286
bta-miR-125a	PCSK7	-0.594406	0.0415215
bta-miR-125a	PDE7A	-0.685315	0.013906
bta-miR-125a	PDZD11	-0.608392	0.035806
bta-miR-125a	PEX12	-0.685315	0.013906
bta-miR-125a	PGAP3	-0.58042	0.047856
bta-miR-125a	PPP1CA	-0.72028	0.00823977
bta-miR-125a	PPP1R37	-0.629371	0.0283197
bta-miR-125a	PPT1	-0.643357	0.0240032
bta-miR-125a	PRDM1	-0.713287	0.00920178
bta-miR-125a	PRKAR1B	0.713287	0.00920178
bta-miR-125a	PSMA4	-0.755245	0.00450844
bta-miR-125a	PXMP4	-0.676008	0.0158067
bta-miR-125a	RAPGEF5	-0.601399	0.0385885
bta-miR-125a	RARRES1	-0.734266	0.00654349
bta-miR-125a	RASGRF1	-0.639612	0.0251086
bta-miR-125a	RBM20	-0.733338	0.0066471
bta-miR-125a	RBM7	-0.664336	0.0184527
bta-miR-125a	RPS6KA1	-0.664336	0.0184527
bta-miR-125a	SCARB1	-0.685315	0.013906
bta-miR-125a	SCO1	-0.769231	0.00344645
bta-miR-125a	SEMA4D	-0.58042	0.047856
bta-miR-125a	SIGIRR	-0.636364	0.0260969
bta-miR-125a	SLC16A6	-0.706294	0.0102452
bta-miR-125a	SLC35A4	-0.65035	0.0220342
bta-miR-125a	SLC39A9	-0.734266	0.00654349
bta-miR-125a	ST6GAL1	-0.601399	0.0385885
bta-miR-125a	ST8SIA4	-0.615385	0.0331699
bta-miR-125a	STAT3	-0.713287	0.00920178
bta-miR-125a	SUV39H1	-0.741259	0.00580115
bta-miR-125a	SYVN1	-0.630474	0.0279603
bta-miR-125a	TGOLN2	-0.664336	0.0184527
bta-miR-125a	THEMIS2	-0.594406	0.0415215
bta-miR-125a	THOC6	-0.741259	0.00580115
bta-miR-125a	TINF2	-0.643357	0.0240032
bta-miR-125a	TMEM161B	-0.629371	0.0283197
bta-miR-125a	TMEM41A	-0.616463	0.032776
bta-miR-125a	TNFSF8	-0.711034	0.00952876
bta-miR-125a	TOP3A	-0.629371	0.0283197
bta-miR-125a	TOR2A	-0.79021	0.00222314
bta-miR-125a	TP53INP1	-0.762238	0.00395045
bta-miR-125a	TRIAP1	-0.73205	0.00679293
bta-miR-125a	TRIM47	0.615385	0.0331699
bta-miR-125a	ULK3	-0.601399	0.0385885
bta-miR-125a	USP45	-0.58042	0.047856
bta-miR-125a	VPS36	-0.692308	0.012593
bta-miR-125a	VPS4B	-0.644484	0.0236773
bta-miR-125a	YPEL2	0.592986	0.0421356
bta-miR-21-5p	AKIRIN1	0.741259	0.00580115
bta-miR-21-5p	ASF1A	0.797203	0.00190037
bta-miR-21-5p	ATP6V1D	0.615385	0.0331699
bta-miR-21-5p	C12orf65	0.755245	0.00450844
bta-miR-21-5p	CHAC2	0.58042	0.047856
bta-miR-21-5p	DHFR	0.685315	0.013906
bta-miR-21-5p	EPM2A	-0.769231	0.00344645
bta-miR-21-5p	FIGNL1	0.608392	0.035806
bta-miR-21-5p	GMFB	0.755245	0.00450844
bta-miR-21-5p	GPR63	-0.58042	0.047856
bta-miR-21-5p	GRAMD3	0.608392	0.035806
bta-miR-21-5p	MAP2K3	0.594406	0.0415215
bta-miR-21-5p	MAP3K13	0.585969	0.0452666
bta-miR-21-5p	2024-03-05	0.59895	0.0395981
bta-miR-21-5p	MATN2	-0.706294	0.0102452
bta-miR-21-5p	MRPL9	0.734266	0.00654349
bta-miR-21-5p	MRPS36	0.769231	0.00344645
bta-miR-21-5p	MSH2	0.727273	0.00735503
bta-miR-21-5p	NFIB	-0.602453	0.0381595
bta-miR-21-5p	NIP7	0.741259	0.00580115
bta-miR-21-5p	OSR1	-0.732413	0.00675165
bta-miR-21-5p	PAN3	0.671329	0.0168315
bta-miR-21-5p	PDCD6	0.763574	0.00385009
bta-miR-21-5p	PSPC1	0.692308	0.012593
bta-miR-21-5p	QDPR	0.587413	0.0446093
bta-miR-21-5p	RBM22	0.629371	0.0283197
bta-miR-21-5p	RNFT1	0.678322	0.0153173
bta-miR-21-5p	SCML1	-0.713287	0.00920178
bta-miR-21-5p	SLMO2	0.622378	0.0306759
bta-miR-21-5p	SPDYA	0.587413	0.0446093
bta-miR-21-5p	SRSF2	0.601399	0.0385885
bta-miR-21-5p	SRSF3	0.804196	0.00161477
bta-miR-21-5p	ST3GAL6	0.608392	0.035806
bta-miR-21-5p	TMEM55A	-0.647987	0.0226858
bta-miR-21-5p	TOPORS	0.601399	0.0385885
bta-miR-21-5p	ZBTB11	0.678322	0.0153173
bta-miR-21-5p	ZSWIM6	0.622378	0.0306759
bta-miR-193a-5p	AIF1L	0.628074	0.0287463
bta-miR-193a-5p	BCAR3	-0.608392	0.035806
bta-miR-193a-5p	BTG1	-0.622378	0.0306759
bta-miR-193a-5p	C9orf91	-0.664336	0.0184527
bta-miR-193a-5p	CDK2	-0.753066	0.00469389
bta-miR-193a-5p	CTSW	-0.58494	0.0457391
bta-miR-193a-5p	DOK1	-0.657343	0.0201855
bta-miR-193a-5p	EXOSC10	-0.643357	0.0240032
bta-miR-193a-5p	FANCD2	-0.65035	0.0220342
bta-miR-193a-5p	HDDC2	-0.797203	0.00190037
bta-miR-193a-5p	HSPB6	0.581437	0.0473736
bta-miR-193a-5p	IL1RN	-0.636364	0.0260969
bta-miR-193a-5p	IQGAP1	-0.685315	0.013906
bta-miR-193a-5p	LCP1	-0.615385	0.0331699
bta-miR-193a-5p	MERTK	-0.699301	0.0113742
bta-miR-193a-5p	MRPS12	-0.643357	0.0240032
bta-miR-193a-5p	NDUFV3	-0.622378	0.0306759
bta-miR-193a-5p	NUSAP1	-0.657343	0.0201855
bta-miR-193a-5p	PCDHA11	0.723132	0.00786978
bta-miR-193a-5p	PIK3AP1	-0.587413	0.0446093
bta-miR-193a-5p	RAP2A	-0.657343	0.0201855
bta-miR-193a-5p	SH3BGRL3	-0.671329	0.0168315
bta-miR-193a-5p	SNX11	-0.615385	0.0331699
bta-miR-193a-5p	SRSF10	-0.608392	0.035806
bta-miR-193a-5p	STAM2	-0.692308	0.012593
bta-miR-193a-5p	TMCO1	-0.776224	0.00299286
bta-miR-193a-5p	TVP23B	-0.664336	0.0184527
bta-miR-193a-5p	UBE2C	-0.629371	0.0283197
bta-miR-127	GPR107	-0.643357	0.0240032
bta-miR-127	MEGF8	0.678322	0.0153173
bta-miR-127	MTSS1L	0.685315	0.013906
bta-miR-370	ANKRD35	0.656144	0.0204939
bta-miR-370	ASF1B	-0.636364	0.0260969
bta-miR-370	CD74	-0.671329	0.0168315
bta-miR-370	CNOT7	-0.748252	0.00512408
bta-miR-370	EFS	0.58246	0.0468921
bta-miR-370	EIF4A1	-0.629371	0.0283197
bta-miR-370	GAPT	-0.615385	0.0331699
bta-miR-370	HIST1H2BJ	-0.713287	0.00920178
bta-miR-370	IL17D	0.621056	0.0311364
bta-miR-370	KCTD15	0.601399	0.0385885
bta-miR-370	NUP50	-0.608392	0.035806
bta-miR-370	OSTC	-0.741259	0.00580115
bta-miR-370	RSL1D1	-0.783217	0.00258621
bta-miR-370	SLCO2B1	-0.643357	0.0240032
bta-miR-370	TRIAP1	-0.690019	0.0130122
bta-miR-370	TSPAN33	-0.678393	0.0153025
bta-miR-370	ZC3H15	-0.65035	0.0220342
bta-miR-370	ZNF800	-0.749563	0.00500405
bta-miR-382	GTF2H3	-0.608392	0.035806
bta-miR-382	PCNA	-0.587413	0.0446093
bta-miR-382	PTPN22	-0.629371	0.0283197
bta-miR-382	RDH10	-0.707532	0.0100544
bta-miR-382	SLAIN1	-0.79021	0.00222314
bta-miR-133b	ANKRD44	-0.671329	0.0168315
bta-miR-133b	ARHGEF9	0.615385	0.0331699
bta-miR-133b	ARPC5	-0.762238	0.00395045
bta-miR-133b	BTBD3	0.734266	0.00654349
bta-miR-133b	CRLF3	-0.664336	0.0184527
bta-miR-133b	DFFB	-0.622378	0.0306759
bta-miR-133b	DSN1	-0.706294	0.0102452
bta-miR-133b	EDEM1	-0.608392	0.035806
bta-miR-133b	FLI1	-0.734266	0.00654349
bta-miR-133b	HRSP12	-0.626971	0.0291129
bta-miR-133b	ITGB7	-0.657343	0.0201855
bta-miR-133b	MAP4	0.797203	0.00190037
bta-miR-133b	METTL21B	-0.727273	0.00735503
bta-miR-133b	P2RX4	-0.587413	0.0446093
bta-miR-133b	PAN3	-0.797203	0.00190037
bta-miR-133b	PDE1C	0.636364	0.0260969
bta-miR-133b	PFAS	-0.636364	0.0260969
bta-miR-133b	PFN2	0.640982	0.0247
bta-miR-133b	PTAFR	-0.636364	0.0260969
bta-miR-133b	PTBP1	-0.657343	0.0201855
bta-miR-133b	RB1CC1	0.587413	0.0446093
bta-miR-133b	RIMS1	0.643357	0.0240032
bta-miR-133b	SEC61B	-0.608392	0.035806
bta-miR-133b	SNRK	-0.594406	0.0415215
bta-miR-133b	TMEM67	-0.762238	0.00395045
bta-miR-133b	TMOD3	-0.671329	0.0168315
bta-miR-133b	TNFSF14	-0.644484	0.0236773
bta-miR-133b	ZNF800	-0.697024	0.011761
bta-miR-122	ACER2	0.676008	0.0158067
bta-miR-122	C3orf33	0.583488	0.0464116
bta-miR-122	EDNRA	0.753066	0.00469389
bta-miR-122	MIPOL1	0.693521	0.0123749
bta-miR-122	NICN1	0.594406	0.0415215
bta-miR-122	NPAS3	0.589421	0.0437064
bta-miR-122	PDGFRB	0.587413	0.0446093
bta-miR-122	PRTFDC1	0.685423	0.013885
bta-miR-122	RFXAP	0.647987	0.0226858
bta-miR-122	ROS1	-0.604578	0.0373051
bta-miR-122	TMEM144	-0.615385	0.0331699
bta-miR-193b	ADAMTS13	0.699301	0.0113742
bta-miR-193b	ADORA2B	-0.622378	0.0306759
bta-miR-193b	ADSSL1	0.73205	0.00679293
bta-miR-193b	ALKBH5	0.602453	0.0381595
bta-miR-193b	AMOTL1	0.804196	0.00161477
bta-miR-193b	ANKRD13A	-0.71804	0.00853932
bta-miR-193b	ANKRD54	0.678322	0.0153173
bta-miR-193b	ARHGEF12	0.699301	0.0113742
bta-miR-193b	ARHGEF15	0.629371	0.0283197
bta-miR-193b	ARPC5	-0.79021	0.00222314
bta-miR-193b	ASF1B	-0.727273	0.00735503
bta-miR-193b	C1QBP	-0.594406	0.0415215
bta-miR-193b	C20orf196	-0.65035	0.0220342
bta-miR-193b	CAPRIN1	-0.622378	0.0306759
bta-miR-193b	CBX7	0.616463	0.032776
bta-miR-193b	CCDC28A	-0.776224	0.00299286
bta-miR-193b	CCSAP	-0.774082	0.00312666
bta-miR-193b	CDKL5	0.762238	0.00395045
bta-miR-193b	CECR1	-0.774082	0.00312666
bta-miR-193b	CHAMP1	-0.804196	0.00161477
bta-miR-193b	CLIC1	-0.601399	0.0385885
bta-miR-193b	CNOT6	-0.783217	0.00258621
bta-miR-193b	DCAF7	0.65035	0.0220342
bta-miR-193b	DENND2D	-0.802103	0.00169653
bta-miR-193b	ECT2	-0.762238	0.00395045
bta-miR-193b	ERBB4	-0.58042	0.047856
bta-miR-193b	FAM131B	0.749563	0.00500405
bta-miR-193b	FAM219B	0.626971	0.0291129
bta-miR-193b	FAM8A1	0.587413	0.0446093
bta-miR-193b	FCHSD2	-0.804196	0.00161477
bta-miR-193b	FLI1	-0.713287	0.00920178
bta-miR-193b	GAS1	0.881119	0.000152674
bta-miR-193b	GDF9	0.775443	0.00304109
bta-miR-193b	GNAO1	0.797203	0.00190037
bta-miR-193b	HSPB6	0.767076	0.00359618
bta-miR-193b	ICOS	-0.671329	0.0168315
bta-miR-193b	IFT140	0.713287	0.00920178
bta-miR-193b	IL17D	0.750882	0.00488554
bta-miR-193b	IL17RD	0.643357	0.0240032
bta-miR-193b	ING5	-0.762238	0.00395045
bta-miR-193b	IRF2BPL	0.727273	0.00735503
bta-miR-193b	KCND3	0.909091	4.19104e-05
bta-miR-193b	KCTD7	0.602453	0.0381595
bta-miR-193b	KIAA0513	-0.797203	0.00190037
bta-miR-193b	KLHL42	0.748252	0.00512408
bta-miR-193b	KNTC1	-0.804196	0.00161477
bta-miR-193b	L1CAM	0.699301	0.0113742
bta-miR-193b	LAMC1	0.755245	0.00450844
bta-miR-193b	MARCKSL1	-0.71804	0.00853932
bta-miR-193b	MBLAC1	0.596495	0.0406292
bta-miR-193b	MPHOSPH8	-0.895105	8.36659e-05
bta-miR-193b	NOVA1	0.748252	0.00512408
bta-miR-193b	NPC2	-0.776224	0.00299286
bta-miR-193b	NSF	-0.706294	0.0102452
bta-miR-193b	PARP1	-0.713287	0.00920178
bta-miR-193b	PARP12	-0.818182	0.00114311
bta-miR-193b	PFKFB3	-0.713287	0.00920178
bta-miR-193b	PHKG2	-0.657343	0.0201855
bta-miR-193b	PIGA	-0.671329	0.0168315
bta-miR-193b	PIGU	-0.59895	0.0395981
bta-miR-193b	PLAU	-0.748252	0.00512408
bta-miR-193b	PLEKHB2	-0.643357	0.0240032
bta-miR-193b	PPIF	-0.669003	0.0173586
bta-miR-193b	PPP2R4	0.783217	0.00258621
bta-miR-193b	PPT1	-0.692308	0.012593
bta-miR-193b	PSMB7	-0.671329	0.0168315
bta-miR-193b	PTP4A2	-0.944056	3.92726e-06
bta-miR-193b	RUNX1T1	0.629371	0.0283197
bta-miR-193b	SCAMP5	-0.699301	0.0113742
bta-miR-193b	SIRT7	-0.741259	0.00580115
bta-miR-193b	SKAP2	-0.671329	0.0168315
bta-miR-193b	SLAMF1	-0.762238	0.00395045
bta-miR-193b	SLC16A6	-0.839161	0.000642826
bta-miR-193b	SRSF2	-0.776224	0.00299286
bta-miR-193b	ST3GAL5	-0.748252	0.00512408
bta-miR-193b	ST6GALNAC5	0.645528	0.0233787
bta-miR-193b	SYNDIG1	0.754879	0.00453914
bta-miR-193b	TGFBR3	0.58042	0.047856
bta-miR-193b	TMEM173	-0.748252	0.00512408
bta-miR-193b	TMEM62	-0.685315	0.013906
bta-miR-193b	UBP1	-0.727273	0.00735503
bta-miR-193b	VAMP8	-0.767076	0.00359618
bta-miR-193b	VGLL3	0.699301	0.0113742
bta-miR-193b	YWHAZ	-0.685315	0.013906
bta-miR-193b	ZCCHC6	-0.811189	0.00136332
bta-miR-193b	ZNF496	0.693521	0.0123749
bta-miR-484	ABCB10	0.629371	0.0283197
bta-miR-484	ABI3	0.666671	0.0178992
bta-miR-484	ADM2	0.632698	0.0272458
bta-miR-484	AIF1L	-0.603512	0.0377317
bta-miR-484	AIMP1	-0.685315	0.013906
bta-miR-484	APLN	-0.771146	0.00331737
bta-miR-484	AVL9	0.664336	0.0184527
bta-miR-484	BATF	0.708776	0.00986519
bta-miR-484	C16orf54	0.615385	0.0331699
bta-miR-484	C2CD2	-0.614039	0.033666
bta-miR-484	C7orf26	0.672505	0.0165693
bta-miR-484	CASP3	0.711034	0.00952876
bta-miR-484	CCDC142	0.608392	0.035806
bta-miR-484	CCT6B	-0.75976	0.00414179
bta-miR-484	CD99L2	-0.626971	0.0291129
bta-miR-484	CHRAC1	0.664336	0.0184527
bta-miR-484	CNPY3	0.79021	0.00222314
bta-miR-484	CYB5B	0.748252	0.00512408
bta-miR-484	CYFIP2	0.776224	0.00299286
bta-miR-484	DKK2	-0.72028	0.00823977
bta-miR-484	DMPK	-0.678322	0.0153173
bta-miR-484	EFCAB6	-0.659653	0.0196004
bta-miR-484	ENOX1	-0.619966	0.0315202
bta-miR-484	ENTPD3	-0.711285	0.00949192
bta-miR-484	FAM124A	-0.633819	0.0268907
bta-miR-484	FAM64A	0.643357	0.0240032
bta-miR-484	FCHO1	0.692308	0.012593
bta-miR-484	FOXJ3	0.65035	0.0220342
bta-miR-484	GCSAM	0.797203	0.00190037
bta-miR-484	GDPD5	0.739055	0.00602782
bta-miR-484	GEM	-0.643357	0.0240032
bta-miR-484	GLDN	0.920671	2.16329e-05
bta-miR-484	GNPDA1	0.881119	0.000152674
bta-miR-484	GOLGA5	0.636364	0.0260969
bta-miR-484	GPR171	0.769231	0.00344645
bta-miR-484	GPR173	-0.577934	0.0490488
bta-miR-484	GPR63	-0.741259	0.00580115
bta-miR-484	GRID2IP	-0.829871	0.000837254
bta-miR-484	HIP1R	0.783217	0.00258621
bta-miR-484	HMOX1	0.804196	0.00161477
bta-miR-484	HN1	0.678322	0.0153173
bta-miR-484	HTT	0.657343	0.0201855
bta-miR-484	IFNGR1	0.72028	0.00823977
bta-miR-484	IL23R	0.609458	0.0353946
bta-miR-484	IL6R	0.811189	0.00136332
bta-miR-484	ITPA	0.706294	0.0102452
bta-miR-484	KATNAL1	-0.657343	0.0201855
bta-miR-484	KCNJ2	0.58042	0.047856
bta-miR-484	KCTD17	0.65035	0.0220342
bta-miR-484	KIAA0226L	0.699301	0.0113742
bta-miR-484	KIAA1549	-0.72028	0.00823977
bta-miR-484	LGI4	-0.699301	0.0113742
bta-miR-484	LMOD1	-0.713287	0.00920178
bta-miR-484	LPAR2	0.685315	0.013906
bta-miR-484	LPCAT2	0.636364	0.0260969
bta-miR-484	LSMEM1	-0.669003	0.0173586
bta-miR-484	LTBP4	-0.678322	0.0153173
bta-miR-484	MED15	0.629371	0.0283197
bta-miR-484	MED8	0.802103	0.00169653
bta-miR-484	MEN1	0.654992	0.0207937
bta-miR-484	MINA	0.699301	0.0113742
bta-miR-484	MPDU1	0.755245	0.00450844
bta-miR-484	MYD88	0.805605	0.00156143
bta-miR-484	NDE1	0.643357	0.0240032
bta-miR-484	NID1	-0.65035	0.0220342
bta-miR-484	NUDT17	0.741259	0.00580115
bta-miR-484	OGG1	0.678322	0.0153173
bta-miR-484	PARN	0.783217	0.00258621
bta-miR-484	PARP11	0.594406	0.0415215
bta-miR-484	PEG10	-0.683013	0.0143594
bta-miR-484	PGAM5	0.686516	0.0136736
bta-miR-484	PIK3AP1	0.846154	0.000521134
bta-miR-484	PITX2	-0.685315	0.013906
bta-miR-484	PLIN2	0.706294	0.0102452
bta-miR-484	PLXNB3	-0.782461	0.00262801
bta-miR-484	PODN	-0.612961	0.0340673
bta-miR-484	POU2AF1	0.79021	0.00222314
bta-miR-484	PTGER4	0.783217	0.00258621
bta-miR-484	PTPN9	0.867133	0.000259812
bta-miR-484	RAB42	0.858705	0.000348148
bta-miR-484	REEP2	-0.640982	0.0247
bta-miR-484	RNF123	0.615385	0.0331699
bta-miR-484	RNF149	0.58042	0.047856
bta-miR-484	RUNDC1	0.657343	0.0201855
bta-miR-484	SAP130	0.678322	0.0153173
bta-miR-484	SASS6	0.748252	0.00512408
bta-miR-484	SCYL3	0.72028	0.00823977
bta-miR-484	SH2B2	0.654992	0.0207937
bta-miR-484	SLC23A3	0.619517	0.0316794
bta-miR-484	SLC37A2	0.811189	0.00136332
bta-miR-484	SNN	0.623469	0.0302994
bta-miR-484	SOSTDC1	-0.75354	0.00465308
bta-miR-484	SPC24	0.748252	0.00512408
bta-miR-484	SPI1	0.748252	0.00512408
bta-miR-484	STRN	0.65035	0.0220342
bta-miR-484	TACR1	-0.622378	0.0306759
bta-miR-484	TARBP2	0.713287	0.00920178
bta-miR-484	TBC1D13	0.742558	0.00567053
bta-miR-484	TBC1D2B	0.657343	0.0201855
bta-miR-484	TBCD	0.818182	0.00114311
bta-miR-484	TMEM132B	0.753066	0.00469389
bta-miR-484	TMEM200A	-0.740331	0.00589582
bta-miR-484	TMEM40	0.757899	0.00429003
bta-miR-484	TPPP3	-0.706294	0.0102452
bta-miR-484	TRIM11	0.748252	0.00512408
bta-miR-484	TRIM31	0.725045	0.00762875
bta-miR-484	TSPAN18	-0.669003	0.0173586
bta-miR-484	UBAP2L	0.601399	0.0385885
bta-miR-484	UXT	0.72028	0.00823977
bta-miR-484	VWA1	-0.587413	0.0446093
bta-miR-484	VWA2	0.681908	0.0145811
bta-miR-484	WASF3	-0.594406	0.0415215
bta-miR-484	WDR81	0.79021	0.00222314
bta-miR-484	ZBP1	0.741259	0.00580115
bta-miR-484	ZNF592	0.71804	0.00853932
bta-miR-484	ZNF667	-0.727273	0.00735503
bta-miR-484	ZSWIM6	0.58042	0.047856
bta-miR-146b	ADORA3	0.818182	0.00114311
bta-miR-146b	APEX1	0.79021	0.00222314
bta-miR-146b	ARF6	0.615385	0.0331699
bta-miR-146b	B3GNT5	0.741259	0.00580115
bta-miR-146b	BTBD1	0.664336	0.0184527
bta-miR-146b	C16orf71	-0.746061	0.00532943
bta-miR-146b	CBLN4	-0.640982	0.0247
bta-miR-146b	CD180	0.711034	0.00952876
bta-miR-146b	COL4A5	-0.664336	0.0184527
bta-miR-146b	CXCL16	0.685315	0.013906
bta-miR-146b	DCAF12	0.643357	0.0240032
bta-miR-146b	DCLRE1A	0.636364	0.0260969
bta-miR-146b	DHFR	0.72028	0.00823977
bta-miR-146b	DIMT1	0.701759	0.0109673
bta-miR-146b	FAM166B	-0.61378	0.0337619
bta-miR-146b	GDNF	-0.697024	0.011761
bta-miR-146b	GNAO1	-0.65035	0.0220342
bta-miR-146b	IL10RA	0.622378	0.0306759
bta-miR-146b	KLF7	-0.6655	0.0181751
bta-miR-146b	LRIG1	-0.748252	0.00512408
bta-miR-146b	LRMP	0.608392	0.035806
bta-miR-146b	MALT1	0.699301	0.0113742
bta-miR-146b	MAP3K8	0.601399	0.0385885
bta-miR-146b	MGAT1	0.594406	0.0415215
bta-miR-146b	MTA2	0.657343	0.0201855
bta-miR-146b	NOVA1	-0.594406	0.0415215
bta-miR-146b	NRAS	0.72028	0.00823977
bta-miR-146b	OSGIN2	0.601399	0.0385885
bta-miR-146b	OSTF1	0.58042	0.047856
bta-miR-146b	PAFAH1B2	0.657343	0.0201855
bta-miR-146b	PGK1	0.587413	0.0446093
bta-miR-146b	PINX1	0.84211	0.000589078
bta-miR-146b	PLCL2	0.622378	0.0306759
bta-miR-146b	PPAT	0.608392	0.035806
bta-miR-146b	PPIL1	0.664336	0.0184527
bta-miR-146b	PSMA4	0.741259	0.00580115
bta-miR-146b	RAP2C	0.629371	0.0283197
bta-miR-146b	RCSD1	0.79021	0.00222314
bta-miR-146b	REL	0.706294	0.0102452
bta-miR-146b	RGS18	0.746061	0.00532943
bta-miR-146b	RRP9	0.591945	0.0425902
bta-miR-146b	SLC15A3	0.804196	0.00161477
bta-miR-146b	SMIM15	0.678322	0.0153173
bta-miR-146b	ST8SIA4	0.706294	0.0102452
bta-miR-146b	SYK	0.664336	0.0184527
bta-miR-146b	TAF1D	0.643357	0.0240032
bta-miR-146b	TAF2	0.713287	0.00920178
bta-miR-146b	TBC1D20	0.601399	0.0385885
bta-miR-146b	TBPL1	0.664336	0.0184527
bta-miR-146b	THPO	-0.676158	0.0157746
bta-miR-146b	USP3	0.629371	0.0283197
bta-miR-146b	UTP3	0.739055	0.00602782
bta-miR-146b	ZNF112	-0.741259	0.00580115
bta-miR-146b	ZNRF2	0.622378	0.0306759
bta-miR-1468	IL12RB1	-0.58494	0.0457391
bta-miR-1468	NFIC	0.734266	0.00654349
bta-miR-1468	SP5	-0.588043	0.0443246
bta-miR-221	ANGPTL2	-0.615385	0.0331699
bta-miR-221	ANXA3	0.629371	0.0283197
bta-miR-221	ATXN10	-0.594406	0.0415215
bta-miR-221	CAMK4	0.734266	0.00654349
bta-miR-221	CD8A	0.629371	0.0283197
bta-miR-221	CDKN1C	-0.587413	0.0446093
bta-miR-221	DDIT4	0.65035	0.0220342
bta-miR-221	DGKG	-0.619966	0.0315202
bta-miR-221	DRAM1	0.581437	0.0473736
bta-miR-221	ERCC3	0.65035	0.0220342
bta-miR-221	ETV3	0.692308	0.012593
bta-miR-221	FAM46A	0.671329	0.0168315
bta-miR-221	FMR1	0.734266	0.00654349
bta-miR-221	ISG15	0.623469	0.0302994
bta-miR-221	KIT	-0.58042	0.047856
bta-miR-221	MALT1	0.622378	0.0306759
bta-miR-221	MBD2	0.615385	0.0331699
bta-miR-221	MDM2	0.65035	0.0220342
bta-miR-221	MPZL1	-0.587413	0.0446093
bta-miR-221	NDRG3	-0.692308	0.012593
bta-miR-221	NLK	0.58042	0.047856
bta-miR-221	NOL9	0.636364	0.0260969
bta-miR-221	NR4A1	-0.811189	0.00136332
bta-miR-221	NRK	-0.577552	0.0492341
bta-miR-221	PCDHA5	-0.678393	0.0153025
bta-miR-221	PLCL2	0.608392	0.035806
bta-miR-221	PLEKHA2	0.615385	0.0331699
bta-miR-221	SSPN	-0.643357	0.0240032
bta-miR-221	TMCC1	0.594406	0.0415215
bta-miR-221	USP33	0.664336	0.0184527
bta-miR-221	ZNF25	-0.643357	0.0240032
novelmiR_18_48382179	AMOTL2	-0.838049	0.000664043
novelmiR_18_48382179	ANKRD45	-0.807081	0.00150706
novelmiR_18_48382179	ARID3A	0.626776	0.0291781
novelmiR_18_48382179	ARL13B	-0.718328	0.00850036
novelmiR_18_48382179	ARL6	-0.683116	0.014339
novelmiR_18_48382179	ARMCX1	-0.704243	0.0105672
novelmiR_18_48382179	ATE1	-0.78171	0.00267007
novelmiR_18_48382179	B3GNT5	0.72537	0.00758833
novelmiR_18_48382179	BTF3	-0.647903	0.0227091
novelmiR_18_48382179	C18orf21	-0.603183	0.0378643
novelmiR_18_48382179	C1QL3	-0.628005	0.0287692
novelmiR_18_48382179	CAPZA2	-0.647903	0.0227091
novelmiR_18_48382179	CDC42SE2	0.816922	0.00118061
novelmiR_18_48382179	CDH11	-0.739455	0.00598623
novelmiR_18_48382179	CDH7	-0.621671	0.0309217
novelmiR_18_48382179	CENPL	0.583043	0.0466193
novelmiR_18_48382179	CERS6	0.78171	0.00267007
novelmiR_18_48382179	CHURC1	-0.619734	0.0316024
novelmiR_18_48382179	CYB5B	0.605649	0.0368796
novelmiR_18_48382179	CYTIP	0.633819	0.0268907
novelmiR_18_48382179	DDI2	0.75354	0.00465308
novelmiR_18_48382179	DHFR	0.6972	0.0117306
novelmiR_18_48382179	DNAJA4	-0.823964	0.000982639
novelmiR_18_48382179	DNAJB4	-0.739455	0.00598623
novelmiR_18_48382179	ECT2	0.859176	0.000342671
novelmiR_18_48382179	EIF4E3	-0.70195	0.0109362
novelmiR_18_48382179	EMCN	-0.915516	2.9375e-05
novelmiR_18_48382179	ETNK1	0.647903	0.0227091
novelmiR_18_48382179	EXOC6	0.754861	0.00454072
novelmiR_18_48382179	FAM122B	0.805659	0.00155944
novelmiR_18_48382179	FAM213A	-0.772498	0.00322849
novelmiR_18_48382179	FAM64A	0.654946	0.0208059
novelmiR_18_48382179	FAM8A1	-0.760582	0.00407753
novelmiR_18_48382179	FBXO45	-0.579509	0.0482907
novelmiR_18_48382179	FHL5	-0.927703	1.37658e-05
[truncated: 45 more rows]

[truncated: 3 more sheets: Table S4K_CPP_MAPTvsHC, Table S4L_CPP_MAPIvsMAPT, Note]
