# Supplementary material for: MicroRNA dysregulation in cow's jejunum, jejunal lymph node, and caecal Peyer's patch during Mycobacterium avium subsp. paratuberculosis infection
Source: BMC Genomics. 2026 Jan 8;27:25. doi: 10.1186/s12864-025-12304-3 (PMC12784533; doi:10.1186/s12864-025-12304-3)
Supplement: Supplementary file 5 — Supplementary Material 5. [file 12864_2025_12304_MOESM5_ESM.xlsx]

## Sheet: Table S5A_JE_HEmiRNA
Table S5A Funcitonal enrichment results for target genes of highly expressed miRNAs identified in JE
ID	Term	Ontology Source	Term PValue	Term PValue Corrected with Benjamini-Hochberg	Group PValue	Group PValue Corrected with Benjamini-Hochberg	GOLevels	GOGroups	% Associated Genes	Nr. Genes	Associated Genes Found
GO:0048518	positive regulation of biological process	GO_BiologicalProcess	6.63236e-07	0.000183274	2.8916e-08	9.54229e-07	[1, 2, 3]	Group66	4.20678	201	[ABHD17A, ABL2, ACER3, ACHE, ACTR3, ADCK1, ALKBH5, ANXA3, APEX1, APOBEC2, ARF6, ARID3B, ARNTL2, BAK1, BCL10, BCL2L2, BCL3, BID, BNIP3, BRD2, BTG1, C1QBP, C5AR1, CACNA1D, CAMK2D, CAPN3, CASP8, CAT, CAVIN4, CBFB, CCND1, CCT5, CDK1, CDK18, CDK2, CDKL5, CHCHD4, CHEK2, CHST2, CLDN1, CLIC1, COMP, CPT2, CRKL, CRLF3, CSF1, CSRNP1, DAB2, DAGLB, DAPK1, DDAH1, DEPDC1B, DERL2, DKK2, DMRTA2, DTX3L, DUSP6, EIF…					GO_BiologicalProcess	213
GO:0002682	regulation of immune system process	GO_BiologicalProcess	0.00793578	0.0384723	2.8916e-08	9.54229e-07	[2, 3]	Group66	4.38819	52	[ABHD17A, BCL10, BRD2, C1QBP, C5AR1, CASP8, CHST2, CRKL, CSF1, FAM49B, FGR, FOSL2, FSHR, FUT4, GRB2, HFE, HOXA5, IFNG, IL33, LITAF, PHB, PLCL2, PPT1, RAC1, RASGRP4, RBCK1, RNF170, RNF41, RUNX1, SCIN, SLAMF1, SLIT2, SMPD3, SOCS1, SOCS6, SOX4, SQSTM1, TFRC, THY1, TICAM1, TIFA, TIGIT, TMEM173, TRAF3IP3, TYK2, VAMP8, YTHDF2, ZBTB20, ZBTB46, ZDHHC18, ZEB1, ZNRF1]					GO_CellularComponent	28
GO:0045321	leukocyte activation	GO_BiologicalProcess	0.00155469	0.0163144	2.8916e-08	9.54229e-07	[2, 3]	Group66	5.22599	37	[ALKBH5, ANXA3, BAK1, BCL10, BCL3, BRD2, C5AR1, EBI3, FAM49B, FGR, FOSL2, FZD9, GRB2, GRP, HELLS, HFE, IFNG, IL33, ITGB6, ITGB8, PHB, PLCL2, PRF1, PRKCD, RNF41, SKAP2, SLAMF1, SOCS1, SOCS6, SOX4, TFRC, TICAM1, TIGIT, TYK2, VAMP8, ZBTB46, ZEB1]					GO_MolecularFunction	7
GO:0048583	regulation of response to stimulus	GO_BiologicalProcess	0.000910188	0.0116084	2.8916e-08	9.54229e-07	[2, 3]	Group66	4.06209	123	[ABHD17A, ANAPC15, APEX1, ARF6, ARHGAP24, BAK1, BCL10, BCL3, BID, BRD2, C17H12orf43, C1QBP, C5AR1, CAMK2D, CAPN3, CASP8, CAT, CISH, CLDN1, CRKL, CRLF3, CSF1, DAB2, DAGLB, DAPK1, DDIT4, DEPDC1B, DKK2, DTX3L, DUSP5, DUSP6, FAM49B, FAM89B, FGF5, FGFR3, FGR, FOSL2, FRMPD1, FSHR, FZD9, G3BP1, GDF6, GMIP, GRB2, GRP, HELLS, HFE, HMOX1, HRH4, HTR2A, HTR2B, IFNG, IGFBP5, IL10RA, IL17RD, IL33, ITGA6, KCTD1…					KEGG	15
GO:0050793	regulation of developmental process	GO_BiologicalProcess	0.00337323	0.0245299	2.8916e-08	9.54229e-07	[2, 3]	Group66	4.24344	76	[ADCK1, ANXA3, ARF6, BRD2, BTG1, C1QBP, C5AR1, CAPN3, CASP8, CDK18, CDKL5, CLIC1, CMTM5, COMP, CRKL, CSF1, DAB2, DIP2B, DMRTA2, DUSP6, FAM49B, FBLIM1, FGR, FOSL2, FSHR, FZD9, GDF6, GPM6B, HES2, HMOX1, HOXA5, HOXB3, HSPB6, HTR2A, IFNG, IGFBP5, IL17RD, ITGB8, JARID2, MAFG, MEDAG, MEX3C, MTDH, NPNT, NR6A1, PGAM5, PHOX2B, PLEKHB2, PRKX, PRRX1, PUS7, RAC1, RBPMS2, RNF41, RORB, RUNX1, RUVBL2, SCIN, SEM…					Grand Total	263
GO:0051239	regulation of multicellular organismal process	GO_BiologicalProcess	0.000206282	0.00570026	2.8916e-08	9.54229e-07	[2, 3]	Group66	4.44965	95	[ACHE, ANXA3, APEX1, ARF6, BCL10, BCL3, BRD2, BTG1, C1QBP, C5AR1, CACNA1D, CAMK2D, CAPN3, CASP8, CDK18, CDKL5, COMP, CPT2, CSF1, DAB2, DIP2B, DMRTA2, DUSP6, ESRRG, FAM49B, FGR, FOSL2, FSHR, FZD9, G3BP1, GDF6, GPM6B, GRP, HES2, HFE, HMOX1, HOXA5, HOXB3, HSPB6, HTR2B, IFNG, IGFBP5, IL17RD, IL33, ITGB8, JARID2, KCND3, KCNE4, KCNH6, KCNMA1, LITAF, MAFG, MTDH, NPNT, PGAM5, PHB, PHOX2B, PLAU, PLCL2, PR…
GO:0002443	leukocyte mediated immunity	GO_BiologicalProcess	0.00287918	0.0225173	2.8916e-08	9.54229e-07	[3]	Group66	6.47482	18	[ANXA3, BCL10, BCL3, C1QBP, FAM49B, FGR, GRB2, GRP, HFE, JAGN1, PRF1, PRKCD, RASGRP4, SLAMF1, TFRC, TICAM1, TIGIT, VAMP8]
GO:0002684	positive regulation of immune system process	GO_BiologicalProcess	0.00995578	0.0432112	2.8916e-08	9.54229e-07	[2, 3, 4]	Group66	4.6285	38	[ABHD17A, BCL10, BRD2, C1QBP, C5AR1, CASP8, CRKL, CSF1, FAM49B, FGR, FOSL2, FUT4, GRB2, IFNG, IL33, PHB, PLCL2, PPT1, RAC1, RASGRP4, RBCK1, RNF170, RUNX1, SLAMF1, SOCS1, SOX4, SQSTM1, TFRC, THY1, TICAM1, TIFA, TMEM173, TRAF3IP3, TYK2, VAMP8, ZBTB46, ZDHHC18, ZNRF1]
GO:0048522	positive regulation of cellular process	GO_BiologicalProcess	4.87479e-07	0.00020206	2.8916e-08	9.54229e-07	[2, 3, 4]	Group66	4.26951	192	[ABL2, ACER3, ACHE, ACTR3, ADCK1, ALKBH5, ANXA3, APEX1, APOBEC2, ARF6, ARID3B, ARNTL2, BAK1, BCL10, BCL2L2, BCL3, BID, BNIP3, BRD2, BTG1, C1QBP, C5AR1, CAPN3, CASP8, CAT, CAVIN4, CBFB, CCND1, CCT5, CDK1, CDK18, CDK2, CDKL5, CHCHD4, CHEK2, CHST2, CLDN1, CLIC1, COMP, CPT2, CRKL, CRLF3, CSF1, CSRNP1, DAB2, DAGLB, DAPK1, DDAH1, DEPDC1B, DERL2, DKK2, DMRTA2, DTX3L, DUSP6, EIF5A2, ELAVL4, ESRRG, ETV1, …
GO:0048523	negative regulation of cellular process	GO_BiologicalProcess	2.60653e-06	0.000360136	2.8916e-08	9.54229e-07	[2, 3, 4]	Group66	4.31373	165	[ABHD17A, ADCK1, ALKBH5, ANAPC15, ANKRD13A, AP2A1, APEX1, ARF6, ARHGAP24, ARHGAP6, BAK1, BCL10, BCL2L2, BCL3, BEX3, BTG1, C17H12orf43, C1QBP, CAPN3, CAPZA1, CASP8, CAT, CCND1, CDK1, CDK2, CDK2AP2, CHEK2, CHFR, CISH, CMTM5, COMP, CREM, CRKL, CRLF3, CTDSPL, CTSA, CTSZ, DAB2, DAPK1, DDIT4, DERL2, DIP2B, DKK2, DPT, DTX3L, DUSP5, DUSP6, ELAVL4, ENPP7, ERF, FAM49B, FAM89B, FAP, FASTKD3, FGR, FZD9, G3BP…
GO:0048584	positive regulation of response to stimulus	GO_BiologicalProcess	0.00445986	0.0288846	2.8916e-08	9.54229e-07	[2, 3, 4]	Group66	4.21652	74	[ABHD17A, BCL10, BID, BRD2, C1QBP, C5AR1, CASP8, CAT, CLDN1, CRKL, CRLF3, CSF1, DAB2, DEPDC1B, DKK2, FAM49B, FGF5, FGFR3, FGR, FOSL2, FSHR, FZD9, GDF6, GRB2, GRP, HFE, HTR2A, HTR2B, IFNG, IGFBP5, IL10RA, IL33, LGR5, LITAF, LURAP1L, MAP4K2, MBD2, MTDH, NPNT, PELI2, PHB, PLCL2, PPT1, PRKCD, PRRX1, PTP4A2, RAC1, RASGRP4, RBCK1, RNF170, RUVBL2, S100A9, SEMA4D, SESN2, SLAMF1, SLIT2, SMARCA4, SORL1, SO…
GO:0051240	positive regulation of multicellular organismal process	GO_BiologicalProcess	0.00239556	0.0204734	2.8916e-08	9.54229e-07	[2, 3, 4]	Group66	4.62329	54	[ACHE, ANXA3, BCL10, BCL3, BRD2, BTG1, C1QBP, C5AR1, CAMK2D, CAPN3, CASP8, CDK18, CDKL5, CPT2, CSF1, DAB2, DMRTA2, ESRRG, FAM49B, FGR, FZD9, G3BP1, GDF6, GPM6B, GRP, HMOX1, HSPB6, HTR2B, IFNG, IL33, ITGB8, MTDH, NPNT, PHB, PHOX2B, RUNX1, SCAMP5, SEMA4D, SLAMF1, SNAI1, SOCS1, SORL1, SOX4, SS18L1, SYNDIG1, TFRC, TICAM1, TIGIT, TMEM173, TRAF3IP3, TYK2, VAMP8, ZBTB20, ZBTB46]
GO:0051707	response to other organism	GO_BiologicalProcess	0.00764812	0.0377398	2.8916e-08	9.54229e-07	[2, 4]	Group66	4.4505	49	[ABHD17A, ACTR3, ANXA3, BAK1, BCL10, BCL3, C1QBP, C5AR1, CCT5, COTL1, CSF1, DAPK1, DDIT4, DTX3L, FAM49B, FGR, FOSL2, G3BP1, GRB2, IFNG, ITGB6, ITGB8, JAGN1, KYNU, LITAF, MTDH, NRROS, PPM1E, PPT1, PRF1, PRKCD, RASGRP4, RBCK1, RNF170, S100A9, SCARB1, SLC26A6, SQSTM1, STAB2, TICAM1, TIFA, TIGIT, TMEM173, TRAF3IP3, TYK2, VAMP8, YTHDF2, ZDHHC18, ZNRF1]
GO:0098609	cell-cell adhesion	GO_BiologicalProcess	0.00188027	0.0179166	2.8916e-08	9.54229e-07	[3]	Group66	5.25526	35	[BCL10, BRD2, CADM2, CHST2, CLDN1, COMP, CRB1, FAM49B, FBLIM1, FUT4, HFE, IFNG, IGDCC4, ITGA10, ITGA2, ITGA6, ITGB6, ITGB8, NEXN, NPNT, PCDH10, PRKCD, S100A9, SELL, SEMA4D, SH2B3, SLAMF1, SOCS1, SOCS6, SOX4, TFRC, THY1, TIGIT, TYK2, YTHDF2]
GO:0002274	myeloid leukocyte activation	GO_BiologicalProcess	0.0041962	0.0282817	2.8916e-08	9.54229e-07	[3, 4]	Group66	7.54717	12	[ANXA3, C5AR1, FGR, GRP, IFNG, IL33, ITGB6, ITGB8, PRKCD, SLAMF1, TICAM1, VAMP8]
GO:0030155	regulation of cell adhesion	GO_BiologicalProcess	0.0124877	0.0462157	2.8916e-08	9.54229e-07	[3, 4]	Group66	4.90368	28	[ARHGAP6, BCL10, BRD2, C1QBP, CHST2, CRKL, CSF1, FAM49B, FUT4, GPM6B, HFE, IFNG, NPNT, PLAU, PRKCD, PRKX, RAC1, SEMA4D, SH2B3, SLAMF1, SOCS1, SOCS6, SOX4, TFRC, THY1, TIGIT, TYK2, YTHDF2]
GO:0045595	regulation of cell differentiation	GO_BiologicalProcess	0.00946357	0.042179	2.8916e-08	9.54229e-07	[3, 4]	Group66	4.41582	48	[BRD2, BTG1, CAPN3, CASP8, CDKL5, CLIC1, CMTM5, CSF1, DAB2, DIP2B, DMRTA2, FOSL2, FSHR, GDF6, HES2, HOXA5, HOXB3, HTR2A, IFNG, IGFBP5, IL17RD, MAFG, MEDAG, MEX3C, NPNT, NR6A1, PHOX2B, PLEKHB2, PRKX, PUS7, RBPMS2, RNF41, RORB, RUNX1, SCIN, SEMA4D, SNAI1, SOCS1, SORL1, SOX4, SPRY2, SRA1, SRSF6, SS18L1, TRIB2, YTHDF2, ZBTB46, ZEB1]
GO:0046649	lymphocyte activation	GO_BiologicalProcess	0.0128127	0.0469989	2.8916e-08	9.54229e-07	[3, 4]	Group66	4.8495	29	[ALKBH5, BAK1, BCL10, BCL3, BRD2, EBI3, FAM49B, FGR, FOSL2, FZD9, GRB2, HELLS, HFE, IFNG, PHB, PLCL2, PRF1, PRKCD, RNF41, SKAP2, SLAMF1, SOCS1, SOCS6, SOX4, TFRC, TICAM1, TIGIT, TYK2, ZEB1]
GO:0001816	cytokine production	GO_BiologicalProcess	0.00674984	0.0351926	2.8916e-08	9.54229e-07	[2, 6]	Group66	5.09666	29	[APEX1, BCL10, BCL3, C1QBP, C5AR1, CASP8, FAM49B, FGR, G3BP1, HFE, HTR2B, IFNG, IL33, ITGB6, LITAF, PHB, RAC1, RUNX1, SCAMP5, SLAMF1, SOCS1, SORL1, TICAM1, TIGIT, TMEM173, TRAF3IP3, TRIB2, TYK2, ZBTB20]
GO:0007159	leukocyte cell-cell adhesion	GO_BiologicalProcess	0.0114117	0.0454821	2.8916e-08	9.54229e-07	[4]	Group66	5.76271	17	[BCL10, BRD2, CHST2, FAM49B, FUT4, HFE, IFNG, S100A9, SELL, SEMA4D, SLAMF1, SOCS1, SOCS6, SOX4, TFRC, TIGIT, TYK2]
GO:0009892	negative regulation of metabolic process	GO_BiologicalProcess	0.00646902	0.0345988	2.8916e-08	9.54229e-07	[3, 4, 5]	Group66	4.08884	81	[ALKBH5, AP2A1, APEX1, BCL3, BEX3, C1QBP, CAPN3, CCND1, CDK2, CREM, CRKL, CTSA, CTSZ, DAB2, DAPK1, DDIT4, ELAVL4, ENPP7, ERF, FASTKD3, GAS1, HELLS, HFE, HMOX1, HOXB3, IFNG, IGFBP5, IL10RA, IL33, ITGB8, JARID2, LSM4, MBD2, MEPCE, MTDH, NCBP2, NR2F6, NR6A1, PAIP2B, PAN2, PGAM5, PGP, PLCL2, POLE3, PPIF, PRDX5, PRRX1, PSMD10, PUS7, RAC1, RIDA, RNF41, RUNX1T1, RUVBL2, SEMA4D, SESN2, SF3B3, SIRT7, SLAM…
GO:0009893	positive regulation of metabolic process	GO_BiologicalProcess	7.48754e-05	0.00387948	2.8916e-08	9.54229e-07	[3, 4, 5]	Group66	4.39689	113	[ACHE, ACTR3, ALKBH5, APEX1, APOBEC2, ARID3B, ARNTL2, BAK1, BCL10, BCL3, C1QBP, C5AR1, CAPN3, CASP8, CAVIN4, CBFB, CCT5, CDK1, CDK2, CHCHD4, CHEK2, CPT2, CRLF3, CSF1, CSRNP1, DAB2, DAGLB, DAPK1, DDAH1, DTX3L, EIF5A2, ELAVL4, ESRRG, ETV1, FAM49B, FASTKD3, FGR, FLI1, FOSL2, FOXA3, G3BP1, GDF6, GRB2, HFE, HMOX1, HOXA5, HOXB3, HTR2A, HTR2B, IFNG, IL33, IRF9, ITGA6, ITGB8, LITAF, LOC525353, MAFG, MAX,…
GO:0009889	regulation of biosynthetic process	GO_BiologicalProcess	9.46952e-05	0.0041317	2.8916e-08	9.54229e-07	[4, 5]	Group66	4.0574	164	[ACTR3, ALKBH5, AP2A1, APEX1, APOBEC2, ARID3B, ARNTL2, ATF1, BCL10, BCL3, BRD2, C1QBP, C5AR1, CAPN3, CASP8, CAVIN4, CBFB, CCND1, CCT5, CDK1, CDK2, CHEK2, COMP, CREG1, CREM, CRKL, CRLF3, CSF1, CSRNP1, CTDSPL, CTSZ, DAB2, DAPK1, DDAH1, DMRTA2, DTX3L, DUSP5, DUSP6, EHF, EIF5A2, ELAVL4, ERF, ESRRG, ETV1, FAM49B, FASTKD3, FGF5, FGR, FKBP11, FLI1, FOSL2, FOXA3, G3BP1, GAS1, GDF6, GTF2H3, HASPIN, HELLS,…
GO:0002521	leukocyte differentiation	GO_BiologicalProcess	0.00901337	0.0412822	2.8916e-08	9.54229e-07	[4, 5, 6]	Group66	5.26316	24	[APEX1, BAK1, BCL3, BRD2, CASP8, CSF1, FOSL2, FSHR, FZD9, IFNG, ITGB6, ITGB8, JAGN1, NRROS, PLCL2, RNF41, RUNX1, SLAMF1, SOCS1, SOX4, TCTA, TFRC, ZBTB46, ZEB1]
GO:0009891	positive regulation of biosynthetic process	GO_BiologicalProcess	0.00023268	0.00602785	2.8916e-08	9.54229e-07	[4, 5, 6]	Group66	4.46602	92	[ACTR3, APEX1, APOBEC2, ARID3B, ARNTL2, BCL10, BCL3, C1QBP, C5AR1, CAPN3, CASP8, CAVIN4, CBFB, CCT5, CDK2, CHEK2, CRLF3, CSF1, CSRNP1, DAB2, DDAH1, DTX3L, EIF5A2, ELAVL4, ESRRG, ETV1, FAM49B, FASTKD3, FGR, FLI1, FOSL2, FOXA3, G3BP1, GDF6, HFE, HOXA5, HOXB3, HTR2A, HTR2B, IFNG, IL33, IRF9, ITGA6, ITGB8, LITAF, LOC525353, MAFG, MAX, MED24, MEPCE, MTDH, MYBL2, NPNT, NR6A1, PDLIM1, PHB, PHOX2B, PLP1,…
GO:0010604	positive regulation of macromolecule metabolic process	GO_BiologicalProcess	0.000905408	0.0117279	2.8916e-08	9.54229e-07	[4, 5, 6]	Group66	4.22535	99	[ACTR3, ALKBH5, APEX1, APOBEC2, ARID3B, ARNTL2, BAK1, BCL10, BCL3, C1QBP, C5AR1, CAPN3, CASP8, CAVIN4, CBFB, CCT5, CDK2, CHEK2, CRLF3, CSF1, CSRNP1, DAB2, DTX3L, EIF5A2, ELAVL4, ESRRG, ETV1, FAM49B, FASTKD3, FGR, FLI1, FOSL2, FOXA3, G3BP1, GDF6, HFE, HOXA5, HOXB3, HTR2B, IFNG, IL33, IRF9, ITGA6, ITGB8, LITAF, LOC525353, MAFG, MAX, MED24, MEPCE, MTDH, MYBL2, NCBP2, NPNT, NR6A1, PAN2, PDLIM1, PEX12…
GO:0001817	regulation of cytokine production	GO_BiologicalProcess	0.0104886	0.0436938	2.8916e-08	9.54229e-07	[3, 4, 7, 8]	Group66	4.97336	28	[APEX1, BCL10, BCL3, C1QBP, C5AR1, CASP8, FAM49B, FGR, G3BP1, HFE, HTR2B, IFNG, IL33, LITAF, PHB, RAC1, RUNX1, SCAMP5, SLAMF1, SOCS1, SORL1, TICAM1, TIGIT, TMEM173, TRAF3IP3, TRIB2, TYK2, ZBTB20]
GO:0010556	regulation of macromolecule biosynthetic process	GO_BiologicalProcess	8.25767e-05	0.00380312	2.8916e-08	9.54229e-07	[5, 6]	Group66	4.08685	160	[ACTR3, ALKBH5, AP2A1, APEX1, APOBEC2, ARID3B, ARNTL2, ATF1, BCL10, BCL3, BRD2, C1QBP, C5AR1, CAPN3, CASP8, CAVIN4, CBFB, CCND1, CCT5, CDK1, CDK2, CHEK2, COMP, CREG1, CREM, CRKL, CRLF3, CSF1, CSRNP1, CTDSPL, CTSZ, DAB2, DAPK1, DMRTA2, DTX3L, DUSP5, DUSP6, EHF, EIF5A2, ELAVL4, ERF, ESRRG, ETV1, FAM49B, FASTKD3, FGF5, FGR, FKBP11, FLI1, FOSL2, FOXA3, G3BP1, GAS1, GDF6, GTF2H3, HASPIN, HELLS, HES2, …
GO:0001819	positive regulation of cytokine production	GO_BiologicalProcess	0.00334847	0.0245653	2.8916e-08	9.54229e-07	[3, 4, 5, 7, 8, 9]	Group66	6	21	[BCL10, BCL3, C5AR1, CASP8, FAM49B, FGR, G3BP1, HTR2B, IFNG, IL33, PHB, RUNX1, SCAMP5, SLAMF1, SORL1, TICAM1, TIGIT, TMEM173, TRAF3IP3, TYK2, ZBTB20]
GO:0010557	positive regulation of macromolecule biosynthetic process	GO_BiologicalProcess	0.000425374	0.00783634	2.8916e-08	9.54229e-07	[5, 6, 7]	Group66	4.42879	88	[ACTR3, APEX1, APOBEC2, ARID3B, ARNTL2, BCL10, BCL3, C1QBP, C5AR1, CAPN3, CASP8, CAVIN4, CBFB, CCT5, CDK2, CHEK2, CRLF3, CSF1, CSRNP1, DAB2, DTX3L, EIF5A2, ELAVL4, ESRRG, ETV1, FAM49B, FASTKD3, FGR, FLI1, FOSL2, FOXA3, G3BP1, GDF6, HFE, HOXA5, HOXB3, HTR2B, IFNG, IL33, IRF9, ITGA6, ITGB8, LITAF, LOC525353, MAFG, MAX, MED24, MEPCE, MTDH, MYBL2, NPNT, NR6A1, PDLIM1, PHB, PHOX2B, PLP1, POU2F3, PRPF1…
GO:0010468	regulation of gene expression	GO_BiologicalProcess	0.000224344	0.00599939	2.8916e-08	9.54229e-07	[6, 7]	Group66	4.03016	155	[ACTR3, ALKBH5, APEX1, APOBEC2, ARID3B, ARNTL2, ATF1, BCL10, BCL3, BRD2, C1QBP, C5AR1, CAPN3, CASP8, CAVIN4, CBFB, CCND1, CDK1, CDK2, CHEK2, COMP, CREG1, CREM, CRKL, CRLF3, CSF1, CSRNP1, CTDSPL, CTSZ, DAB2, DAPK1, DMRTA2, DTX3L, DUSP5, DUSP6, EHF, EIF5A2, ELAVL4, ERF, ESRRG, ETV1, FAM49B, FASTKD3, FGF5, FGR, FKBP11, FLI1, FOSL2, FOXA3, G3BP1, GAS1, GDF6, GTF2H3, HASPIN, HELLS, HES2, HFE, HOXA3, H…
GO:0051254	positive regulation of RNA metabolic process	GO_BiologicalProcess	0.013337	0.0476567	2.8916e-08	9.54229e-07	[5, 6, 7, 8]	Group66	4.158	60	[ACTR3, ALKBH5, APEX1, ARID3B, ARNTL2, BCL10, BCL3, CAPN3, CAVIN4, CBFB, CDK2, CHEK2, CRLF3, CSRNP1, DAB2, DTX3L, ESRRG, ETV1, FLI1, FOSL2, FOXA3, GDF6, HOXA5, HOXB3, IFNG, IRF9, ITGA6, LITAF, LOC525353, MAFG, MAX, MED24, MEPCE, MTDH, MYBL2, NCBP2, NPNT, NR6A1, PAN2, PDLIM1, PHOX2B, POU2F3, PRPF19, PRRX1, RASL11A, RBM23, RIDA, RORB, RUNX1, RUVBL2, SIRT7, SMARCA4, SNAI1, SOX4, SRA1, SS18L1, YTHDF2…
GO:0010628	positive regulation of gene expression	GO_BiologicalProcess	0.00598172	0.0332809	2.8916e-08	9.54229e-07	[6, 7, 8]	Group66	4.69645	41	[APEX1, APOBEC2, BCL10, BCL3, C1QBP, C5AR1, CASP8, CSF1, EIF5A2, ELAVL4, FAM49B, FASTKD3, FGR, G3BP1, HFE, HOXA5, HTR2B, IFNG, IL33, ITGB8, MAFG, PHB, PLP1, PRPF19, RBM22, RUNX1, SCAMP5, SIRT7, SLAMF1, SORL1, SPRY2, TFRC, TGFBR3, TICAM1, TIGIT, TMEM173, TRAF3IP3, TYK2, U2AF2, YTHDF2, ZBTB20]
GO:0048518	positive regulation of biological process	GO_BiologicalProcess	6.63236e-07	0.000183274	7.24294e-09	4.78034e-07	[1, 2, 3]	Group65	4.20678	201	[ABHD17A, ABL2, ACER3, ACHE, ACTR3, ADCK1, ALKBH5, ANXA3, APEX1, APOBEC2, ARF6, ARID3B, ARNTL2, BAK1, BCL10, BCL2L2, BCL3, BID, BNIP3, BRD2, BTG1, C1QBP, C5AR1, CACNA1D, CAMK2D, CAPN3, CASP8, CAT, CAVIN4, CBFB, CCND1, CCT5, CDK1, CDK18, CDK2, CDKL5, CHCHD4, CHEK2, CHST2, CLDN1, CLIC1, COMP, CPT2, CRKL, CRLF3, CSF1, CSRNP1, DAB2, DAGLB, DAPK1, DDAH1, DEPDC1B, DERL2, DKK2, DMRTA2, DTX3L, DUSP6, EIF…
GO:0048519	negative regulation of biological process	GO_BiologicalProcess	2.87215e-06	0.000340145	7.24294e-09	4.78034e-07	[1, 2, 3]	Group65	4.27781	170	[ABHD17A, ADCK1, ALKBH5, ANAPC15, ANKRD13A, AP2A1, APEX1, ARF6, ARHGAP24, ARHGAP6, BAK1, BCL10, BCL2L2, BCL3, BEX3, BTG1, C17H12orf43, C1QBP, CAPN3, CAPZA1, CASP8, CAT, CCND1, CDK1, CDK2, CDK2AP2, CHEK2, CHFR, CISH, CMTM5, COMP, CREM, CRKL, CRLF3, CTDSPL, CTSA, CTSZ, DAB2, DAPK1, DDIT4, DERL2, DIP2B, DKK2, DPT, DTX3L, DUSP5, DUSP6, ELAVL4, ENPP7, ERF, FAM49B, FAM89B, FAP, FASTKD3, FGR, FSHR, FZD9…
GO:0002682	regulation of immune system process	GO_BiologicalProcess	0.00793578	0.0384723	7.24294e-09	4.78034e-07	[2, 3]	Group65	4.38819	52	[ABHD17A, BCL10, BRD2, C1QBP, C5AR1, CASP8, CHST2, CRKL, CSF1, FAM49B, FGR, FOSL2, FSHR, FUT4, GRB2, HFE, HOXA5, IFNG, IL33, LITAF, PHB, PLCL2, PPT1, RAC1, RASGRP4, RBCK1, RNF170, RNF41, RUNX1, SCIN, SLAMF1, SLIT2, SMPD3, SOCS1, SOCS6, SOX4, SQSTM1, TFRC, THY1, TICAM1, TIFA, TIGIT, TMEM173, TRAF3IP3, TYK2, VAMP8, YTHDF2, ZBTB20, ZBTB46, ZDHHC18, ZEB1, ZNRF1]
GO:0048583	regulation of response to stimulus	GO_BiologicalProcess	0.000910188	0.0116084	7.24294e-09	4.78034e-07	[2, 3]	Group65	4.06209	123	[ABHD17A, ANAPC15, APEX1, ARF6, ARHGAP24, BAK1, BCL10, BCL3, BID, BRD2, C17H12orf43, C1QBP, C5AR1, CAMK2D, CAPN3, CASP8, CAT, CISH, CLDN1, CRKL, CRLF3, CSF1, DAB2, DAGLB, DAPK1, DDIT4, DEPDC1B, DKK2, DTX3L, DUSP5, DUSP6, FAM49B, FAM89B, FGF5, FGFR3, FGR, FOSL2, FRMPD1, FSHR, FZD9, G3BP1, GDF6, GMIP, GRB2, GRP, HELLS, HFE, HMOX1, HRH4, HTR2A, HTR2B, IFNG, IGFBP5, IL10RA, IL17RD, IL33, ITGA6, KCTD1…
GO:0051239	regulation of multicellular organismal process	GO_BiologicalProcess	0.000206282	0.00570026	7.24294e-09	4.78034e-07	[2, 3]	Group65	4.44965	95	[ACHE, ANXA3, APEX1, ARF6, BCL10, BCL3, BRD2, BTG1, C1QBP, C5AR1, CACNA1D, CAMK2D, CAPN3, CASP8, CDK18, CDKL5, COMP, CPT2, CSF1, DAB2, DIP2B, DMRTA2, DUSP6, ESRRG, FAM49B, FGR, FOSL2, FSHR, FZD9, G3BP1, GDF6, GPM6B, GRP, HES2, HFE, HMOX1, HOXA5, HOXB3, HSPB6, HTR2B, IFNG, IGFBP5, IL17RD, IL33, ITGB8, JARID2, KCND3, KCNE4, KCNH6, KCNMA1, LITAF, MAFG, MTDH, NPNT, PGAM5, PHB, PHOX2B, PLAU, PLCL2, PR…
GO:0002684	positive regulation of immune system process	GO_BiologicalProcess	0.00995578	0.0432112	7.24294e-09	4.78034e-07	[2, 3, 4]	Group65	4.6285	38	[ABHD17A, BCL10, BRD2, C1QBP, C5AR1, CASP8, CRKL, CSF1, FAM49B, FGR, FOSL2, FUT4, GRB2, IFNG, IL33, PHB, PLCL2, PPT1, RAC1, RASGRP4, RBCK1, RNF170, RUNX1, SLAMF1, SOCS1, SOX4, SQSTM1, TFRC, THY1, TICAM1, TIFA, TMEM173, TRAF3IP3, TYK2, VAMP8, ZBTB46, ZDHHC18, ZNRF1]
GO:0023051	regulation of signaling	GO_BiologicalProcess	0.000873319	0.0114918	7.24294e-09	4.78034e-07	[2, 3, 4]	Group65	4.14781	110	[ABHD17A, ACHE, ANAPC15, ARF6, ARHGAP24, BAK1, BCL10, BCL3, BID, C17H12orf43, C1QBP, C5AR1, CAMK2D, CAPN3, CASP8, CAT, CDKL5, CISH, CRKL, CRLF3, CSF1, DAB2, DDIT4, DEPDC1B, DKK2, DUSP5, DUSP6, FAM49B, FAM89B, FGF5, FGFR3, FGR, FRMPD1, FSHR, FZD9, G3BP1, GDF6, GMIP, GRB2, GRP, HELLS, HFE, HMOX1, HRH4, HTR2A, HTR2B, IFNG, IGFBP5, IL10RA, IL17RD, ITGA6, KCTD16, LGR5, LITAF, LURAP1L, MAP4K2, MBD2, MT…
GO:0048522	positive regulation of cellular process	GO_BiologicalProcess	4.87479e-07	0.00020206	7.24294e-09	4.78034e-07	[2, 3, 4]	Group65	4.26951	192	[ABL2, ACER3, ACHE, ACTR3, ADCK1, ALKBH5, ANXA3, APEX1, APOBEC2, ARF6, ARID3B, ARNTL2, BAK1, BCL10, BCL2L2, BCL3, BID, BNIP3, BRD2, BTG1, C1QBP, C5AR1, CAPN3, CASP8, CAT, CAVIN4, CBFB, CCND1, CCT5, CDK1, CDK18, CDK2, CDKL5, CHCHD4, CHEK2, CHST2, CLDN1, CLIC1, COMP, CPT2, CRKL, CRLF3, CSF1, CSRNP1, DAB2, DAGLB, DAPK1, DDAH1, DEPDC1B, DERL2, DKK2, DMRTA2, DTX3L, DUSP6, EIF5A2, ELAVL4, ESRRG, ETV1, …
GO:0048523	negative regulation of cellular process	GO_BiologicalProcess	2.60653e-06	0.000360136	7.24294e-09	4.78034e-07	[2, 3, 4]	Group65	4.31373	165	[ABHD17A, ADCK1, ALKBH5, ANAPC15, ANKRD13A, AP2A1, APEX1, ARF6, ARHGAP24, ARHGAP6, BAK1, BCL10, BCL2L2, BCL3, BEX3, BTG1, C17H12orf43, C1QBP, CAPN3, CAPZA1, CASP8, CAT, CCND1, CDK1, CDK2, CDK2AP2, CHEK2, CHFR, CISH, CMTM5, COMP, CREM, CRKL, CRLF3, CTDSPL, CTSA, CTSZ, DAB2, DAPK1, DDIT4, DERL2, DIP2B, DKK2, DPT, DTX3L, DUSP5, DUSP6, ELAVL4, ENPP7, ERF, FAM49B, FAM89B, FAP, FASTKD3, FGR, FZD9, G3BP…
GO:0048584	positive regulation of response to stimulus	GO_BiologicalProcess	0.00445986	0.0288846	7.24294e-09	4.78034e-07	[2, 3, 4]	Group65	4.21652	74	[ABHD17A, BCL10, BID, BRD2, C1QBP, C5AR1, CASP8, CAT, CLDN1, CRKL, CRLF3, CSF1, DAB2, DEPDC1B, DKK2, FAM49B, FGF5, FGFR3, FGR, FOSL2, FSHR, FZD9, GDF6, GRB2, GRP, HFE, HTR2A, HTR2B, IFNG, IGFBP5, IL10RA, IL33, LGR5, LITAF, LURAP1L, MAP4K2, MBD2, MTDH, NPNT, PELI2, PHB, PLCL2, PPT1, PRKCD, PRRX1, PTP4A2, RAC1, RASGRP4, RBCK1, RNF170, RUVBL2, S100A9, SEMA4D, SESN2, SLAMF1, SLIT2, SMARCA4, SORL1, SO…
GO:0048585	negative regulation of response to stimulus	GO_BiologicalProcess	0.00832583	0.0394407	7.24294e-09	4.78034e-07	[2, 3, 4]	Group65	4.31433	56	[ABHD17A, ARHGAP24, BAK1, BCL3, C17H12orf43, C1QBP, CASP8, CISH, DAB2, DDIT4, DKK2, DUSP5, DUSP6, FAM49B, FAM89B, G3BP1, GRB2, HELLS, HFE, HMOX1, IGFBP5, IL10RA, IL17RD, IL33, ITGA6, LITAF, NRROS, OXR1, PLAU, PLCL2, PPIF, PPT1, PRKCD, PSMD10, RFFL, RUVBL2, SESN2, SH2B3, SIRT7, SLAMF1, SLIT2, SMARCA4, SMPD3, SNAI1, SOCS1, SOCS6, SORL1, SPRY2, SQSTM1, TGFBR3, THY1, TIGIT, VRK3, YTHDF2, YWHAB, ZDHHC…
GO:0010646	regulation of cell communication	GO_BiologicalProcess	0.0012072	0.0140953	7.24294e-09	4.78034e-07	[3, 4]	Group65	4.11631	109	[ABHD17A, ANAPC15, ARF6, ARHGAP24, BAK1, BCL10, BCL3, BID, C17H12orf43, C1QBP, C5AR1, CAMK2D, CAPN3, CASP8, CAT, CDKL5, CISH, CRKL, CRLF3, CSF1, DAB2, DDIT4, DEPDC1B, DKK2, DUSP5, DUSP6, FAM49B, FAM89B, FGF5, FGFR3, FGR, FRMPD1, FSHR, FZD9, G3BP1, GDF6, GMIP, GRB2, GRP, HELLS, HFE, HMOX1, HRH4, HTR2A, HTR2B, IFNG, IGFBP5, IL10RA, IL17RD, ITGA6, KCTD16, LGR5, LITAF, LURAP1L, MAP4K2, MBD2, MTDH, NN…
GO:0023056	positive regulation of signaling	GO_BiologicalProcess	0.0126379	0.0465637	7.24294e-09	4.78034e-07	[2, 3, 4, 5]	Group65	4.22005	56	[BCL10, BID, C1QBP, C5AR1, CASP8, CAT, CRKL, CRLF3, CSF1, DAB2, DEPDC1B, DKK2, FGF5, FGFR3, FGR, FSHR, FZD9, GDF6, GRP, HFE, HTR2A, HTR2B, IGFBP5, IL10RA, LGR5, LITAF, LURAP1L, MAP4K2, MBD2, MTDH, NNAT, NPNT, PELI2, PHB, PRKCD, PRRX1, PTP4A2, RBCK1, S100A9, SEMA4D, SESN2, SLAMF1, SMARCA4, SORL1, SOX4, SPRY2, SQSTM1, TFRC, TGFBR3, TICAM1, TIFA, TMEM33, TNFRSF19, TYK2, VAMP8, ZNRF1]
GO:0007166	cell surface receptor signaling pathway	GO_BiologicalProcess	0.000474204	0.0078623	7.24294e-09	4.78034e-07	[3, 4, 5]	Group65	4.33409	96	[ABL2, AMOTL1, BAK1, BCL10, BCL2L2, BCL3, BID, BLOC1S2, C17H12orf43, C5AR1, CASP8, CBFB, CISH, COMP, CRKL, CRLF3, CSF1, CSRNP1, DAB2, DAPK1, DDIT4, DEPDC1B, DKK2, DTX3L, EBI3, FAM89B, FGF5, FGFR3, FGR, FOSL2, FSHR, FZD9, G3BP1, GDF6, GRB2, GRIK3, HFE, HMOX1, IFNG, IGFBP5, IL10RA, IL17RD, ITGA10, ITGA2, ITGA6, ITGB6, ITGB8, JAGN1, LGR5, MBD2, MESD, MILR1, MTDH, NPNT, NRROS, NUS1, P2RY14, PELI2, PI…
GO:0009966	regulation of signal transduction	GO_BiologicalProcess	9.63014e-05	0.00399169	7.24294e-09	4.78034e-07	[3, 4, 5]	Group65	4.46081	103	[ABHD17A, ANAPC15, ARF6, ARHGAP24, BAK1, BCL10, BCL3, BID, C17H12orf43, C1QBP, C5AR1, CAPN3, CASP8, CAT, CISH, CRKL, CRLF3, CSF1, DAB2, DDIT4, DEPDC1B, DKK2, DUSP5, DUSP6, FAM49B, FAM89B, FGF5, FGFR3, FGR, FRMPD1, FSHR, FZD9, G3BP1, GDF6, GMIP, GRB2, GRP, HELLS, HFE, HMOX1, HRH4, HTR2A, HTR2B, IGFBP5, IL10RA, IL17RD, ITGA6, KCTD16, LGR5, LITAF, LURAP1L, MAP4K2, MBD2, MTDH, NPNT, NRROS, PELI2, PHB…
GO:0010647	positive regulation of cell communication	GO_BiologicalProcess	0.0119509	0.0452389	7.24294e-09	4.78034e-07	[3, 4, 5]	Group65	4.2328	56	[BCL10, BID, C1QBP, C5AR1, CASP8, CAT, CRKL, CRLF3, CSF1, DAB2, DEPDC1B, DKK2, FGF5, FGFR3, FGR, FSHR, FZD9, GDF6, GRP, HFE, HTR2A, HTR2B, IGFBP5, IL10RA, LGR5, LITAF, LURAP1L, MAP4K2, MBD2, MTDH, NNAT, NPNT, PELI2, PHB, PRKCD, PRRX1, PTP4A2, RBCK1, S100A9, SEMA4D, SESN2, SLAMF1, SMARCA4, SORL1, SOX4, SPRY2, SQSTM1, TFRC, TGFBR3, TICAM1, TIFA, TMEM33, TNFRSF19, TYK2, VAMP8, ZNRF1]
GO:0035556	intracellular signal transduction	GO_BiologicalProcess	8.81942e-08	7.3113e-05	7.24294e-09	4.78034e-07	[3, 4, 5]	Group65	5.015	117	[ABHD17A, AMOTL1, ANAPC15, ARF6, ARHGAP24, BAK1, BCL10, BCL2L2, BCL3, BID, C1QBP, C5AR1, CAPN3, CASP8, CAT, CCND1, CDK1, CDK2, CHEK2, CHFR, CISH, CRKL, CSF1, DAB2, DAPK1, DDIT4, DEPDC1B, DERL2, DGKZ, DTX3L, DUSP5, DUSP6, ELMO1, ESRRG, FAM49B, FAM89B, FGF5, FGFR3, FGR, FSHR, GDF6, GMIP, GRB2, GRIK3, H2AFX, HASPIN, HELLS, HFE, HRH4, HTR2A, HTR2B, IGFBP5, INIP, LITAF, LRRC8B, LRRC8D, LURAP1L, MAP3K1…
GO:0009967	positive regulation of signal transduction	GO_BiologicalProcess	0.00512029	0.0309834	7.24294e-09	4.78034e-07	[3, 4, 5, 6]	Group65	4.47257	53	[BCL10, BID, C1QBP, C5AR1, CASP8, CAT, CRKL, CRLF3, CSF1, DAB2, DEPDC1B, DKK2, FGF5, FGFR3, FGR, FSHR, FZD9, GDF6, GRP, HFE, HTR2A, HTR2B, IGFBP5, IL10RA, LGR5, LITAF, LURAP1L, MAP4K2, MBD2, MTDH, NPNT, PELI2, PHB, PRKCD, PRRX1, PTP4A2, RBCK1, S100A9, SEMA4D, SESN2, SLAMF1, SMARCA4, SORL1, SOX4, SPRY2, TFRC, TGFBR3, TICAM1, TIFA, TMEM33, TNFRSF19, TYK2, ZNRF1]
GO:0009968	negative regulation of signal transduction	GO_BiologicalProcess	0.00280827	0.022172	7.24294e-09	4.78034e-07	[3, 4, 5, 6]	Group65	4.69349	49	[ABHD17A, ARHGAP24, BAK1, BCL3, C17H12orf43, C1QBP, CASP8, CISH, DAB2, DDIT4, DKK2, DUSP5, DUSP6, FAM49B, FAM89B, G3BP1, HELLS, HMOX1, IGFBP5, IL17RD, ITGA6, LITAF, NRROS, PLCL2, PPIF, PPT1, PRKCD, PSMD10, RFFL, RUVBL2, SESN2, SH2B3, SIRT7, SLAMF1, SLIT2, SMARCA4, SMPD3, SNAI1, SOCS1, SOCS6, SORL1, SPRY2, SQSTM1, TGFBR3, THY1, VRK3, YTHDF2, YWHAB, ZDHHC18]
GO:0007167	enzyme-linked receptor protein signaling pathway	GO_BiologicalProcess	0.00514801	0.0309254	7.24294e-09	4.78034e-07	[4, 5, 6]	Group65	4.86202	37	[ABL2, COMP, CRKL, CSF1, CSRNP1, DAB2, DDIT4, FAM89B, FGF5, FGFR3, FGR, FSHR, GDF6, GRB2, HFE, IGFBP5, IL17RD, ITGB6, ITGB8, NPNT, NRROS, NUS1, PRKCD, PTP4A2, RAC1, RHBDF2, SH2B3, SH3TC2, SHC4, SMAD9, SMPD3, SOCS1, SORL1, SPRY2, TGFBR3, TYK2, ZEB1]
GO:0141124	intracellular signaling cassette	GO_BiologicalProcess	0.00054123	0.00830888	7.24294e-09	4.78034e-07	[4, 5, 6]	Group65	4.67551	67	[ARF6, ARHGAP24, BCL10, BCL3, C1QBP, C5AR1, CAPN3, CASP8, CAT, CDK2, CRKL, CSF1, DAB2, DUSP5, DUSP6, ELMO1, FAM49B, FAM89B, FGF5, FGFR3, FGR, FSHR, GDF6, GMIP, GRB2, GRIK3, HFE, HRH4, HTR2A, HTR2B, IGFBP5, LITAF, LURAP1L, MAP4K2, MTDH, NPNT, PELI2, PHB, PRKCD, PSMD10, PTP4A2, RAC1, RASGRP4, RBCK1, RHEBL1, RNF41, RTKN, SEMA4D, SESN2, SH2B3, SIRT7, SLAMF1, SLIT2, SMAD9, SMPD3, SPRY2, SQSTM1, TFRC, …
GO:1902531	regulation of intracellular signal transduction	GO_BiologicalProcess	0.000181797	0.00579654	7.24294e-09	4.78034e-07	[4, 5, 6]	Group65	4.80769	70	[ABHD17A, ANAPC15, ARF6, ARHGAP24, BCL10, BCL3, BID, C1QBP, C5AR1, CAPN3, CASP8, CAT, CRKL, CSF1, DAB2, DDIT4, DUSP5, DUSP6, FAM49B, FAM89B, FGF5, FGFR3, FGR, FSHR, GDF6, GMIP, GRB2, HELLS, HFE, HRH4, HTR2A, HTR2B, IGFBP5, LITAF, LURAP1L, MAP4K2, MTDH, NPNT, PELI2, PHB, PPIF, PPT1, PRKCD, PSMD10, PTP4A2, RBCK1, RFFL, RNF41, S100A9, SEMA4D, SESN2, SH2B3, SIRT7, SLAMF1, SLIT2, SMARCA4, SMPD3, SNAI1…
GO:1902532	negative regulation of intracellular signal transduction	GO_BiologicalProcess	0.00341804	0.0246396	7.24294e-09	4.78034e-07	[4, 5, 6, 7]	Group65	5.41586	28	[ABHD17A, ARHGAP24, C1QBP, CASP8, DAB2, DDIT4, DUSP5, DUSP6, FAM49B, FAM89B, HELLS, LITAF, PPIF, PPT1, PRKCD, PSMD10, RFFL, SESN2, SH2B3, SIRT7, SLIT2, SMARCA4, SMPD3, SNAI1, SPRY2, TGFBR3, VRK3, ZDHHC18]
GO:1902533	positive regulation of intracellular signal transduction	GO_BiologicalProcess	0.0121376	0.0455299	7.24294e-09	4.78034e-07	[4, 5, 6, 7]	Group65	4.56731	38	[BCL10, BID, C1QBP, C5AR1, CASP8, CAT, CRKL, CSF1, DAB2, FGF5, FGFR3, FGR, FSHR, GDF6, HFE, HTR2A, HTR2B, IGFBP5, LITAF, LURAP1L, MAP4K2, MTDH, NPNT, PELI2, PHB, PTP4A2, RBCK1, S100A9, SEMA4D, SESN2, SLAMF1, SPRY2, TFRC, TGFBR3, TICAM1, TIFA, TMEM33, TNFRSF19]
GO:0007249	canonical NF-kappaB signal transduction	GO_BiologicalProcess	0.00537677	0.0311702	7.24294e-09	4.78034e-07	[5, 6, 7]	Group65	6.57895	15	[BCL10, BCL3, CAPN3, CASP8, HTR2B, LITAF, LURAP1L, MTDH, RBCK1, SQSTM1, TFRC, TGFBR3, TICAM1, TIFA, TNFRSF19]
GO:0043122	regulation of canonical NF-kappaB signal transduction	GO_BiologicalProcess	0.00894149	0.0411805	7.24294e-09	4.78034e-07	[5, 6, 7, 8]	Group65	6.39269	14	[BCL10, CAPN3, CASP8, HTR2B, LITAF, LURAP1L, MTDH, RBCK1, SQSTM1, TFRC, TGFBR3, TICAM1, TIFA, TNFRSF19]
GO:0043408	regulation of MAPK cascade	GO_BiologicalProcess	0.0136359	0.0483085	7.24294e-09	4.78034e-07	[5, 6, 7, 8]	Group65	5.074	24	[C5AR1, CRKL, DUSP5, DUSP6, FGF5, FGFR3, FSHR, GDF6, GRB2, HRH4, HTR2A, HTR2B, MAP4K2, NPNT, PELI2, PRKCD, PSMD10, RNF41, SH2B3, SLAMF1, SPRY2, TNFRSF19, VRK3, YWHAZ]
GO:0043123	positive regulation of canonical NF-kappaB signal transduction	GO_BiologicalProcess	0.0107118	0.0444004	7.24294e-09	4.78034e-07	[5, 6, 7, 8, 9]	Group65	6.96203	11	[BCL10, CASP8, HTR2B, LITAF, LURAP1L, MTDH, RBCK1, TFRC, TICAM1, TIFA, TNFRSF19]
GO:0051897	positive regulation of phosphatidylinositol 3-kinase/protein kinase B signal transduction	GO_BiologicalProcess	0.00493607	0.0303111	7.24294e-09	4.78034e-07	[5, 6, 7, 8, 9]	Group65	7.74648	11	[C1QBP, CAT, FGFR3, FGR, FSHR, IGFBP5, MTDH, PHB, SEMA4D, SESN2, SPRY2]
GO:0032879	regulation of localization	GO_BiologicalProcess	0.0113527	0.0456864	1.7321e-06	2.85797e-05	[2, 3]	Group64	4.19287	60	[ALKBH5, ANKRD13A, ARF6, BAK1, CACNA1D, CAMK2D, CAPN3, CDK1, CHCHD4, CRKL, DAB2, DERL2, DTX3L, FGR, FZD9, GAS1, GRP, HFE, HTR2A, HTR2B, IFNG, MEPCE, MESD, NCBP2, NNAT, NUS1, PARD6B, PLCH1, PLCL2, PPIF, PPP1CC, PPT1, PRKCD, PTGER3, PTP4A2, RAB23, RBM22, RHBDF2, SCAMP5, SCARB1, SCIN, SESN2, SH3TC2, SIRT7, SLAMF1, SLC26A6, SLC30A6, SNCG, SNX12, SORL1, SOX4, SQSTM1, SURF4, TFRC, TTC8, TYK2, VAMP8, XC…
GO:0006810	transport	GO_BiologicalProcess	8.65722e-06	0.000598069	1.7321e-06	2.85797e-05	[3]	Group64	4.29328	154	[ABCA4, ACHE, ALKBH5, ANKRD13A, ANP32B, ANXA3, AP2A1, AP2B1, AP2M1, ARF3, ARF6, ATOX1, ATP5G3, BAK1, BCL2L2, BCL3, BLOC1S2, BLZF1, BNIP3, CACNA1D, CACNA2D3, CAPN3, CDK2, CHCHD4, CLIC1, CNIH4, COMP, CREG1, DAB2, DERL2, DTX3L, ELMO1, ERGIC1, FABP2, FAM53C, FAM91A1, FBLN5, FGR, FOSL2, FRMPD1, GABARAPL2, GAS1, GGA2, GLTP, GOLPH3, GRAMD1A, GRB2, GRIK3, GRP, GRPEL1, HFE, HTR2A, HTR2B, IFNG, IL10RA, JAG…
GO:0016192	vesicle-mediated transport	GO_BiologicalProcess	0.0114952	0.0453788	1.7321e-06	2.85797e-05	[2, 4]	Group64	4.28456	53	[ACHE, ANKRD13A, ANXA3, AP2A1, AP2B1, AP2M1, ARF3, ARF6, BLOC1S2, BLZF1, CNIH4, CREG1, DAB2, DTX3L, ELMO1, ERGIC1, FAM91A1, FGR, GABARAPL2, GAS1, GGA2, GOLPH3, GRB2, GRP, HFE, IFNG, IL10RA, JAGN1, MAP4K2, MESD, NCF4, NECAP1, NECAP2, PLEKHJ1, PPT1, PREB, SCAMP5, SCARB1, SCIN, SLAMF1, SLC48A1, SNCG, SNX12, SNX6, SNX8, SORL1, STAB2, SURF4, SYNDIG1, TFRC, VAMP8, VPS36, ZNRF1]
GO:0051649	establishment of localization in cell	GO_BiologicalProcess	0.000616398	0.00896481	1.7321e-06	2.85797e-05	[3]	Group64	4.58953	71	[ALKBH5, ANP32B, ANXA3, AP2A1, AP2B1, AP2M1, ARF3, ARF6, BAK1, BCL3, BLOC1S2, CDK1, CHCHD4, CNIH4, DAB2, DERL2, DTX3L, ERGIC1, FAM53C, FAM91A1, FGR, GAS1, GGA2, GRAMD1A, GRP, IFNG, KIF27, KIF3A, LAMP2, M6PR, MAIP1, MAP4K2, NCBP2, NPC2, NUS1, NXF1, PEX12, PEX19, PEX5L, PLEKHJ1, PPP1CC, PPT1, PREB, PRKCD, PSRC1, RAB23, RBM22, RILPL2, SCN1A, SEM1, SH3TC2, SIRT7, SLC26A6, SLC48A1, SNCG, SNX12, SNX6, …
GO:0055085	transmembrane transport	GO_BiologicalProcess	0.00930815	0.0419373	1.7321e-06	2.85797e-05	[2, 4]	Group64	4.26157	58	[ABCA4, ATP5G3, BAK1, BCL2L2, CACNA1D, CACNA2D3, CAPN3, CHCHD4, CLIC1, GRIK3, GRP, GRPEL1, HTR2A, HTR2B, KCNA4, KCNC1, KCND3, KCNE4, KCNH6, KCNMA1, KCNS3, LAMP2, LRRC8B, LRRC8D, MAIP1, MMGT1, NRROS, PEX12, PEX5L, PLCH1, PLCL2, PPIF, PRF1, SCARB1, SCN1A, SCN9A, SESN2, SFXN4, SLC16A6, SLC23A2, SLC25A11, SLC25A25, SLC25A38, SLC25A44, SLC26A6, SLC2A12, SLC30A6, SLC35F1, SLC39A11, SLC48A1, SLC5A7, SLC…
GO:0046907	intracellular transport	GO_BiologicalProcess	0.000247707	0.00603968	1.7321e-06	2.85797e-05	[3, 4]	Group64	5.07849	55	[ALKBH5, ANP32B, AP2A1, AP2B1, AP2M1, ARF3, ARF6, BCL3, BLOC1S2, CHCHD4, CNIH4, DAB2, DERL2, DTX3L, ERGIC1, FAM53C, FAM91A1, GAS1, GGA2, GRAMD1A, IFNG, KIF3A, LAMP2, M6PR, NCBP2, NPC2, NUS1, NXF1, PEX12, PEX19, PEX5L, PLEKHJ1, PPP1CC, PREB, PRKCD, RAB23, RBM22, RILPL2, SEM1, SH3TC2, SIRT7, SLC48A1, SNX12, SNX6, SNX8, SORL1, SQSTM1, SRSF10, SURF4, SYNDIG1, TMEM167A, TMEM201, TRAM1L1, VPS36, YWHAB]
GO:0060341	regulation of cellular localization	GO_BiologicalProcess	0.000616094	0.00912039	1.7321e-06	2.85797e-05	[3, 4]	Group64	5.40915	39	[ALKBH5, ANKRD13A, ARF6, BAK1, CAMK2D, CDK1, CHCHD4, CRKL, DAB2, DERL2, DTX3L, FZD9, GAS1, HFE, IFNG, MEPCE, MESD, NCBP2, NNAT, NUS1, PARD6B, PPP1CC, PRKCD, PTP4A2, RAB23, RBM22, RHBDF2, SESN2, SH3TC2, SIRT7, SNX12, SORL1, SOX4, SQSTM1, TFRC, TTC8, TYK2, VAMP8, YWHAB]
GO:0006897	endocytosis	GO_BiologicalProcess	0.00438985	0.0288824	1.7321e-06	2.85797e-05	[3, 5]	Group64	5.37849	27	[ACHE, ANKRD13A, ANXA3, AP2A1, AP2B1, AP2M1, CREG1, DAB2, ELMO1, FGR, GRB2, HFE, IFNG, IL10RA, MESD, NCF4, NECAP1, NECAP2, PPT1, SCAMP5, SCARB1, SLC48A1, SNCG, SNX12, SORL1, STAB2, TFRC]
GO:0008104	protein localization	GO_BiologicalProcess	1.60453e-06	0.000266031	1.7321e-06	2.85797e-05	[4]	Group64	4.98728	98	[ABHD17A, ANKRD13A, AP2A1, AP2B1, AP2M1, ARF3, ARF6, BCL3, BLZF1, BRD2, CAMK2D, CAPN3, CDK1, CHCHD4, CNIH4, COMP, CRB1, CRKL, DAB2, DERL2, DTX3L, FAM53C, FAM91A1, FRMPD1, FZD9, GABARAPL2, GGA2, GOLPH3, GRPEL1, H2AFX, HASPIN, HFE, HTR2A, IFNG, IL10RA, JAGN1, JARID2, KIF20A, LAMP2, M6PR, MAIP1, MEPCE, MESD, MGAT3, MMGT1, MTX2, NECAP1, NECAP2, NNAT, NPNT, NRROS, PEX12, PEX19, PEX5L, PPT1, PREB, PRF1…
GO:0031982	vesicle	GO_CellularComponent	0.000272866	0.00611368	1.7321e-06	2.85797e-05	[4]	Group64	4.64548	76	[ABCA4, ABHD17A, AMOTL1, ANKRD13A, ANXA3, AP2A1, AP2B1, AP2M1, ARF6, C5AR1, CDK2, CLIC1, CNIH4, CREG1, CTSZ, DAB2, DERL2, DTX3L, ERGIC1, FAM91A1, FGFR3, GABARAPL2, GGA2, GRB2, GRP, HFE, HTR2A, IL33, KCNMA1, LAMP2, LITAF, M6PR, MARVELD2, MMGT1, NCF4, NECAP1, NECAP2, NRSN1, PLEKHJ1, PPT1, PRDX5, PRF1, PRKCD, PTP4A2, RAB23, RAC1, RFFL, SCAMP4, SCAMP5, SH3TC2, SLAMF1, SLC26A6, SLC35F1, SLC48A1, SLC5A…
GO:0045184	establishment of protein localization	GO_BiologicalProcess	3.55261e-06	0.000294512	1.7321e-06	2.85797e-05	[3, 5]	Group64	5.46318	69	[AP2A1, AP2B1, AP2M1, ARF3, ARF6, BCL3, BLZF1, CHCHD4, CNIH4, COMP, DERL2, FAM53C, FAM91A1, FRMPD1, GABARAPL2, GGA2, GOLPH3, GRPEL1, IFNG, IL10RA, JAGN1, KIF20A, LAMP2, M6PR, MAIP1, MMGT1, MTX2, NECAP1, NECAP2, NNAT, NPNT, PEX12, PEX19, PEX5L, PPT1, PREB, PRF1, PRKCD, PSMD10, PTP4A2, RAB23, RBM22, RHBDF2, RILPL2, RUVBL2, SCAMP4, SCAMP5, SH3TC2, SIRT7, SNCG, SNX12, SNX15, SNX6, SNX8, SORL1, SOX4, …
GO:0071705	nitrogen compound transport	GO_BiologicalProcess	4.28554e-06	0.000322974	1.7321e-06	2.85797e-05	[4]	Group64	5.26316	76	[ALKBH5, AP2A1, AP2B1, AP2M1, ARF3, ARF6, BCL3, BLZF1, CHCHD4, CNIH4, COMP, DERL2, FAM53C, FAM91A1, FRMPD1, GABARAPL2, GGA2, GLTP, GOLPH3, GRP, GRPEL1, HFE, IFNG, IL10RA, JAGN1, KIF20A, LAMP2, LRRC8B, LRRC8D, M6PR, MTX2, NCBP2, NECAP1, NECAP2, NNAT, NXF1, PEX12, PEX19, PEX5L, PPT1, PREB, PRF1, PRKCD, RAB23, RBM22, RHBDF2, RILPL2, SCAMP4, SCAMP5, SEM1, SH3TC2, SIRT7, SLC25A25, SLC25A38, SLC25A44, …
GO:0031410	cytoplasmic vesicle	GO_CellularComponent	0.000164947	0.00569754	1.7321e-06	2.85797e-05	[3, 4, 6]	Group64	4.77124	73	[ABCA4, ABHD17A, AMOTL1, ANKRD13A, ANXA3, AP2A1, AP2B1, AP2M1, ARF6, C5AR1, CDK2, CNIH4, CREG1, CTSZ, DAB2, DERL2, DTX3L, ERGIC1, FAM91A1, FGFR3, GABARAPL2, GGA2, GRB2, GRP, HFE, HTR2A, IL33, LAMP2, LITAF, M6PR, MARVELD2, MMGT1, NCF4, NECAP1, NECAP2, NRSN1, PLEKHJ1, PPT1, PRDX5, PRF1, PRKCD, PTP4A2, RAB23, RAC1, RFFL, SCAMP4, SCAMP5, SH3TC2, SLAMF1, SLC35F1, SLC48A1, SLC5A7, SNX12, SNX6, SNX8, SO…
GO:0012506	vesicle membrane	GO_CellularComponent	0.00391212	0.0272533	1.7321e-06	2.85797e-05	[4, 5]	Group64	5.02152	35	[ABCA4, ABHD17A, ANXA3, AP2A1, AP2B1, AP2M1, ARF6, GGA2, GRB2, LAMP2, LITAF, MMGT1, NCF4, NECAP1, NECAP2, PPT1, RAB23, RAC1, RFFL, SCAMP4, SCAMP5, SLC26A6, SLC35F1, SLC48A1, SLC5A7, SNX8, SORL1, SYNDIG1, SYNPR, TFRC, TICAM1, TMEM9B, VAMP8, VPS36, ZNRF1]
GO:0032386	regulation of intracellular transport	GO_BiologicalProcess	0.000171842	0.00569828	1.7321e-06	2.85797e-05	[4, 5]	Group64	8.54271	17	[ALKBH5, CHCHD4, DAB2, DERL2, GAS1, IFNG, NCBP2, NUS1, PPP1CC, PRKCD, RAB23, RBM22, SH3TC2, SIRT7, SNX12, SORL1, YWHAB]
GO:0032880	regulation of protein localization	GO_BiologicalProcess	0.00687695	0.0351913	1.7321e-06	2.85797e-05	[4, 5]	Group64	4.95356	32	[ANKRD13A, ARF6, CAMK2D, CDK1, CHCHD4, CRKL, DAB2, DERL2, DTX3L, FZD9, HFE, IFNG, MEPCE, MESD, NNAT, PRKCD, PTP4A2, RAB23, RBM22, RHBDF2, SESN2, SH3TC2, SIRT7, SNX12, SORL1, SOX4, SQSTM1, TFRC, TTC8, TYK2, VAMP8, YWHAB]
GO:0015031	protein transport	GO_BiologicalProcess	1.01131e-05	0.000598839	1.7321e-06	2.85797e-05	[4, 5, 6]	Group64	5.58184	59	[AP2A1, AP2B1, AP2M1, ARF3, ARF6, BCL3, BLZF1, CHCHD4, CNIH4, COMP, DERL2, FAM53C, FAM91A1, FRMPD1, GABARAPL2, GGA2, GOLPH3, GRPEL1, IFNG, IL10RA, JAGN1, KIF20A, LAMP2, M6PR, MTX2, NECAP1, NECAP2, NNAT, PEX12, PEX19, PEX5L, PPT1, PREB, PRF1, PRKCD, RAB23, RBM22, RHBDF2, RILPL2, SCAMP4, SCAMP5, SH3TC2, SIRT7, SNCG, SNX12, SNX15, SNX6, SNX8, SORL1, SOX4, SQSTM1, SURF4, SYNDIG1, TFRC, TMEM167A, TRAM…
GO:0033365	protein localization to organelle	GO_BiologicalProcess	0.000426582	0.00768776	1.7321e-06	2.85797e-05	[5]	Group64	5.42328	41	[ANKRD13A, ARF6, BCL3, BRD2, CDK1, CHCHD4, DTX3L, FAM53C, GABARAPL2, GRPEL1, H2AFX, HASPIN, HTR2A, IFNG, IL10RA, JARID2, LAMP2, M6PR, MAIP1, MEPCE, MMGT1, PEX12, PEX19, PEX5L, PRKCD, PSMD10, RAB23, RBM22, RNF186, RUVBL2, SESN2, SORL1, SPDL1, SQSTM1, SRP9, TFRC, TPP1, TRAM1L1, TYK2, VPS36, YWHAB]
GO:0072594	establishment of protein localization to organelle	GO_BiologicalProcess	0.000244714	0.00614751	1.7321e-06	2.85797e-05	[4, 6]	Group64	7.05521	23	[BCL3, CHCHD4, FAM53C, GRPEL1, IFNG, IL10RA, LAMP2, M6PR, MAIP1, PEX12, PEX19, PEX5L, PRKCD, PSMD10, RAB23, RBM22, RUVBL2, SORL1, SQSTM1, SRP9, TRAM1L1, VPS36, YWHAB]
GO:0006886	intracellular protein transport	GO_BiologicalProcess	0.0013544	0.015173	1.7321e-06	2.85797e-05	[4, 5, 6, 7]	Group64	5.6391	30	[AP2A1, AP2B1, AP2M1, ARF3, BCL3, CHCHD4, DERL2, FAM53C, FAM91A1, GGA2, IFNG, LAMP2, M6PR, PEX12, PEX19, PEX5L, PRKCD, RAB23, RBM22, RILPL2, SH3TC2, SIRT7, SNX6, SNX8, SORL1, SQSTM1, SYNDIG1, TRAM1L1, VPS36, YWHAB]
GO:0006913	nucleocytoplasmic transport	GO_BiologicalProcess	0.0088675	0.0412987	1.7321e-06	2.85797e-05	[5, 6]	Group64	6.06061	16	[ALKBH5, ANP32B, BCL3, CHCHD4, FAM53C, IFNG, NCBP2, NXF1, PPP1CC, PRKCD, RAB23, RBM22, SEM1, SIRT7, SQSTM1, YWHAB]
GO:0046822	regulation of nucleocytoplasmic transport	GO_BiologicalProcess	0.000487021	0.00776423	1.7321e-06	2.85797e-05	[5, 6, 7]	Group64	11.1111	10	[ALKBH5, CHCHD4, IFNG, NCBP2, PPP1CC, PRKCD, RAB23, RBM22, SIRT7, YWHAB]
GO:1900180	regulation of protein localization to nucleus	GO_BiologicalProcess	0.000396871	0.00747741	1.7321e-06	2.85797e-05	[5, 6, 7]	Group64	10.5769	11	[CDK1, DTX3L, IFNG, MEPCE, PRKCD, RAB23, RBM22, SESN2, TFRC, TYK2, YWHAB]
GO:1900182	positive regulation of protein localization to nucleus	GO_BiologicalProcess	0.000385476	0.00743162	1.7321e-06	2.85797e-05	[4, 5, 6, 7, 8]	Group64	12.5	9	[CDK1, DTX3L, IFNG, MEPCE, PRKCD, RBM22, SESN2, TFRC, TYK2]
GO:0033157	regulation of intracellular protein transport	GO_BiologicalProcess	0.00200453	0.0182611	1.7321e-06	2.85797e-05	[5, 6, 7, 8]	Group64	9.25926	10	[CHCHD4, DERL2, IFNG, PRKCD, RAB23, RBM22, SH3TC2, SIRT7, SORL1, YWHAB]
GO:0042306	regulation of protein import into nucleus	GO_BiologicalProcess	0.0115102	0.0452225	1.7321e-06	2.85797e-05	[6, 7, 8, 9]	Group64	11.3636	5	[IFNG, PRKCD, RAB23, RBM22, YWHAB]
KEGG:04666	Fc gamma R-mediated phagocytosis	KEGG	0.0114713	0.0455009	2.07412e-05	0.000152102	[-1]	Group63	8.16327	8	[ACTR3, ARF6, ARPC5, CRKL, MARCKSL1, PRKCD, RAC1, SCIN]
GO:0090066	regulation of anatomical structure size	GO_BiologicalProcess	0.00394329	0.0270164	2.07412e-05	0.000152102	[3]	Group63	5.91549	21	[ARF6, ARPC5, CAPZA1, CDKL5, COMP, COTL1, DIP2B, FAM49A, FAM49B, FSHR, GRB2, HTR2B, KCNMA1, PEX11G, PFN2, PLEKHH2, PRKCD, RAC1, SCIN, SEMA4D, SLIT2]
GO:0032970	regulation of actin filament-based process	GO_BiologicalProcess	0.00481209	0.0302214	2.07412e-05	0.000152102	[3, 4]	Group63	6.16438	18	[ABRACL, ARF6, ARHGAP6, ARPC5, CAPZA1, COTL1, FAM49A, FAM49B, GPM6B, GRB2, PFN2, PLEKHH2, PPM1E, PRKCD, RAC1, SCIN, SLIT2, TTC8]
GO:0044087	regulation of cellular component biogenesis	GO_BiologicalProcess	0.00371318	0.0265364	2.07412e-05	0.000152102	[3, 4]	Group63	4.89335	39	[ABHD17A, ACTR3, ARF6, ARHGAP24, ARHGAP6, ARPC5, BAK1, CAPZA1, CDK2, CDKL5, CHEK2, COTL1, FAM49A, FAM49B, FBLIM1, G3BP1, GPM6B, GRB2, IFNG, PAN2, PFN2, PLEK2, POC1B, PPM1E, PREB, PRKCD, RAC1, SCIN, SEMA4D, SLAIN1, SLIT2, SNAI1, SORL1, SYNDIG1, TFRC, TGFBR3, THY1, TICAM1, TTC8]
GO:0051128	regulation of cellular component organization	GO_BiologicalProcess	1.86056e-05	0.00102827	2.07412e-05	0.000152102	[3, 4]	Group63	4.84315	88	[ABHD17A, ABL2, ACTR3, ADCK1, ANAPC15, ANKRD13A, APEX1, ARF6, ARHGAP24, ARHGAP6, ARPC5, BAK1, CACNA2D3, CAPZA1, CCT5, CDK1, CDK2, CDK2AP2, CDKL5, CHEK2, CHFR, COTL1, CRKL, CRLF3, DAB2, DERL2, DIP2B, EIF5A2, FAM49A, FAM49B, FAP, FBLIM1, FGR, FSHR, G3BP1, GPM6B, GRB2, HASPIN, HFE, IFNG, IGFBP5, NEXN, PAN2, PFN2, PGAM5, PLEK2, PLEKHH2, PLXNC1, POC1B, PPIF, PPM1E, PPT1, PREB, PRKCD, PRKCSH, PRRX1, PS…
GO:0006996	organelle organization	GO_BiologicalProcess	0.000634294	0.00906604	2.07412e-05	0.000152102	[4]	Group63	4.12478	119	[ACTR3, ADCK1, ALKBH5, AMOTL1, ANAPC15, APEX1, ARF6, ARHGAP6, ARPC5, ATXN2, BAK1, BCL2L2, BID, BLOC1S2, BLZF1, BNIP3, C1QBP, CAPN3, CAPZA1, CCDC170, CCT5, CDK1, CDK2, CDK2AP2, CDKL5, CHCHD4, CHEK2, CHFR, COTL1, COX7A2L, CREG1, CRKL, ELMO1, EPB41L4A, FAM49A, FAM49B, FASTKD3, FIGN, FIS1, FSHR, G3BP1, GABARAPL2, GFM2, GOLM1, GOLPH3, GPM6B, GRB2, HASPIN, JAGN1, KIF20A, KIF27, KIF3A, KRT80, LAMP2, LSM…
GO:0032535	regulation of cellular component size	GO_BiologicalProcess	0.00046776	0.00791373	2.07412e-05	0.000152102	[4]	Group63	7.393	19	[ARF6, ARPC5, CAPZA1, CDKL5, COTL1, DIP2B, FAM49A, FAM49B, FSHR, GRB2, KCNMA1, PEX11G, PFN2, PLEKHH2, PRKCD, RAC1, SCIN, SEMA4D, SLIT2]
GO:0043933	protein-containing complex organization	GO_BiologicalProcess	0.00492409	0.0304632	2.07412e-05	0.000152102	[4]	Group63	4.38336	59	[ABHD17A, ARF6, ARPC5, BAK1, BCL10, BRD2, CAPN3, CAPZA1, CHCHD4, CLDN1, COMP, COTL1, COX7A2L, DDIT4, EIF5A2, FAM49A, FAM49B, FASTKD3, FBLIM1, GABARAPL2, GRB2, IFNG, KCNA4, KCNC1, KCND3, KCNMA1, KCNS3, KCTD16, LAMP2, LRRC8D, LSM4, MBD2, PARD6B, PFN2, PLEKHH2, POLE3, PREB, PRF1, PRKCD, PRPF19, PSMD10, RAC1, RUVBL2, SCARB1, SCIN, SEM1, SLAIN1, SLIT2, SMARCA4, SORL1, SRSF10, SRSF6, TFRC, TICAM1, TIFA…
GO:0030036	actin cytoskeleton organization	GO_BiologicalProcess	0.0124877	0.0462157	2.07412e-05	0.000152102	[3, 6]	Group63	4.90368	28	[ACTR3, AMOTL1, ARF6, ARHGAP6, ARPC5, CAPN3, CAPZA1, COTL1, ELMO1, EPB41L4A, FAM49A, FAM49B, GPM6B, GRB2, MARCKSL1, PDLIM1, PFN2, PLEK2, PLEKHH2, PPM1E, PRKCD, RAC1, RTKN, SCIN, SLIT2, TMSB10, TRPV3, TTC8]
GO:0033043	regulation of organelle organization	GO_BiologicalProcess	7.75156e-05	0.00378002	2.07412e-05	0.000152102	[4, 5]	Group63	5.48246	50	[ADCK1, ANAPC15, ARF6, ARHGAP6, ARPC5, BAK1, CAPZA1, CCT5, CDK1, CDK2, CDK2AP2, CDKL5, CHEK2, CHFR, COTL1, FAM49A, FAM49B, FSHR, G3BP1, GPM6B, GRB2, HASPIN, NEXN, PAN2, PFN2, PGAM5, PLEKHH2, POC1B, PPIF, PPM1E, PREB, PRKCD, PSMD10, PSRC1, RAC1, RUVBL2, SCIN, SIRT7, SLAIN1, SLAMF1, SLIT2, SMPD3, SPDL1, SURF4, TEN1, TFRC, TMEM33, TTC8, UCHL5, ZNRF1]
GO:1902903	regulation of supramolecular fiber organization	GO_BiologicalProcess	0.0117702	0.0451735	2.07412e-05	0.000152102	[4, 5]	Group63	5.74324	17	[ARF6, ARHGAP6, ARPC5, CAPZA1, COTL1, FAM49A, FAM49B, GRB2, PFN2, PLEKHH2, PPM1E, PRKCD, RAC1, SCIN, SLAIN1, SLIT2, TTC8]
GO:0043254	regulation of protein-containing complex assembly	GO_BiologicalProcess	0.0019243	0.0177249	2.07412e-05	0.000152102	[4, 5, 6]	Group63	6.28743	21	[ABHD17A, ARF6, ARPC5, BAK1, CAPZA1, COTL1, FAM49A, FAM49B, FBLIM1, GRB2, IFNG, PFN2, PREB, PRKCD, RAC1, SCIN, SLAIN1, SLIT2, SORL1, TFRC, TICAM1]
GO:0065003	protein-containing complex assembly	GO_BiologicalProcess	0.00537984	0.0309715	2.07412e-05	0.000152102	[5]	Group63	4.46128	53	[ABHD17A, ARF6, ARPC5, BAK1, BCL10, BRD2, CAPN3, CAPZA1, CHCHD4, CLDN1, COMP, COTL1, COX7A2L, FAM49A, FAM49B, FASTKD3, FBLIM1, GRB2, IFNG, KCNA4, KCNC1, KCND3, KCNMA1, KCNS3, KCTD16, LRRC8D, LSM4, MBD2, PARD6B, PFN2, POLE3, PREB, PRF1, PRKCD, PRPF19, PSMD10, RAC1, RUVBL2, SCIN, SEM1, SLAIN1, SLIT2, SMARCA4, SORL1, SRSF10, SRSF6, TFRC, TICAM1, TIFA, TSPAN33, TTC19, U2AF2, VAMP8]
GO:0007015	actin filament organization	GO_BiologicalProcess	0.00685981	0.0353216	2.07412e-05	0.000152102	[4, 5, 7]	Group63	5.63003	21	[ACTR3, ARF6, ARHGAP6, ARPC5, CAPZA1, COTL1, ELMO1, FAM49A, FAM49B, GRB2, MARCKSL1, PFN2, PLEKHH2, PPM1E, PRKCD, RAC1, SCIN, SLIT2, TMSB10, TRPV3, TTC8]
GO:0051493	regulation of cytoskeleton organization	GO_BiologicalProcess	0.0136876	0.0482854	2.07412e-05	0.000152102	[5, 6]	Group63	5.20095	22	[ARF6, ARHGAP6, ARPC5, CAPZA1, CDK2AP2, COTL1, FAM49A, FAM49B, GPM6B, GRB2, NEXN, PFN2, PLEKHH2, POC1B, PPM1E, PRKCD, PSRC1, RAC1, SCIN, SLAIN1, SLIT2, TTC8]
GO:0032271	regulation of protein polymerization	GO_BiologicalProcess	0.00144993	0.0158157	2.07412e-05	0.000152102	[5, 6, 7]	Group63	8.1761	13	[ARF6, ARPC5, CAPZA1, COTL1, FAM49A, FAM49B, GRB2, PFN2, PRKCD, RAC1, SCIN, SLAIN1, SLIT2]
GO:0008154	actin polymerization or depolymerization	GO_BiologicalProcess	0.00261	0.0218554	2.07412e-05	0.000152102	[5, 6, 8]	Group63	8	12	[ARF6, ARPC5, CAPZA1, COTL1, FAM49A, FAM49B, GRB2, PFN2, PLEKHH2, PRKCD, SCIN, SLIT2]
GO:0008064	regulation of actin polymerization or depolymerization	GO_BiologicalProcess	0.000536511	0.00839184	2.07412e-05	0.000152102	[6, 7, 8, 9]	Group63	9.6	12	[ARF6, ARPC5, CAPZA1, COTL1, FAM49A, FAM49B, GRB2, PFN2, PLEKHH2, PRKCD, SCIN, SLIT2]
GO:0009056	catabolic process	GO_BiologicalProcess	0.000486121	0.00790185	1.49749e-05	0.000123543	[3]	Group62	4.37921	91	[ACER3, ACHE, ADPGK, AKR1A1, ALKBH5, ANAPC13, ANAPC15, APEX1, BNIP3, C1QBP, CAPN3, CASP8, CAT, CHEK2, CHFR, CPT2, CREG1, CTSA, CTSO, CTSZ, CYP24A1, DAB2, DAGLB, DAPK1, DDIT4, DERL2, DTX3L, EHHADH, ELAVL4, FAP, FASTKD3, FBXL22, FOXRED2, GABARAPL2, HFE, HMOX1, HTR2A, IFNG, IL10RA, KBTBD8, KYNU, LAMP2, LSM4, MTDH, NCBP2, NT5M, OTC, PAN2, PFKFB3, PGAM1, PLCH1, PLCL2, PPT1, PRDX5, PRKCD, PRPF19, PSMB7…
GO:0009057	macromolecule catabolic process	GO_BiologicalProcess	0.00377742	0.0267648	1.49749e-05	0.000123543	[4]	Group62	4.54156	53	[ALKBH5, ANAPC13, ANAPC15, APEX1, BNIP3, C1QBP, CAPN3, CASP8, CHEK2, CHFR, CTSA, CTSO, CTSZ, DAB2, DERL2, DTX3L, ELAVL4, FAP, FASTKD3, FBXL22, FOXRED2, HFE, IFNG, KBTBD8, LAMP2, LSM4, NCBP2, PAN2, PPT1, PRPF19, PSMB7, PSMD10, RBCK1, RFFL, RIDA, RNF170, RNF186, RNF41, SF3B3, SNX12, SOCS6, SORL1, SPOPL, SQSTM1, STAB2, TMUB1, TPP1, TRIB2, UBE2D4, UCHL5, VPS36, YTHDF2, ZNRF1]
GO:0009892	negative regulation of metabolic process	GO_BiologicalProcess	0.00646902	0.0345988	1.49749e-05	0.000123543	[3, 4, 5]	Group62	4.08884	81	[ALKBH5, AP2A1, APEX1, BCL3, BEX3, C1QBP, CAPN3, CCND1, CDK2, CREM, CRKL, CTSA, CTSZ, DAB2, DAPK1, DDIT4, ELAVL4, ENPP7, ERF, FASTKD3, GAS1, HELLS, HFE, HMOX1, HOXB3, IFNG, IGFBP5, IL10RA, IL33, ITGB8, JARID2, LSM4, MBD2, MEPCE, MTDH, NCBP2, NR2F6, NR6A1, PAIP2B, PAN2, PGAM5, PGP, PLCL2, POLE3, PPIF, PRDX5, PRRX1, PSMD10, PUS7, RAC1, RIDA, RNF41, RUNX1T1, RUVBL2, SEMA4D, SESN2, SF3B3, SIRT7, SLAM…
GO:0019538	protein metabolic process	GO_BiologicalProcess	3.42097e-06	0.000315109	1.49749e-05	0.000123543	[4]	Group62	4.503	135	[ALG14, ALKBH5, ANAPC13, ANAPC15, APEX1, B3GALNT2, BAK1, BCL10, BCL3, BEX3, BNIP3, C1QBP, CAMK2D, CAPN3, CASP8, CAT, CCT5, CDK1, CDK2, CHCHD4, CHEK2, CHFR, CISH, COMP, CSF1, CTSA, CTSO, CTSZ, DAB2, DAPK1, DCUN1D4, DDAH1, DERL2, DESI2, DOLPP1, DPH3, DPH6, DTX3L, EIF5A2, FANCL, FAP, FASTKD3, FBXL22, FKBP11, FOSL2, FOXRED2, FUT4, GALNT14, GALNT3, GAS1, GFM2, GFPT2, GLYCTK, GRPEL1, HASPIN, HFE, HS3ST…
GO:0043412	macromolecule modification	GO_BiologicalProcess	3.2406e-06	0.000335807	1.49749e-05	0.000123543	[4]	Group62	5.3267	75	[ABHD17A, ALG14, ANAPC13, ANAPC15, APEX1, APOBEC2, B3GALNT2, BCL10, BEX3, CAMK2D, CAPN3, CDK1, CDK2, CHFR, CISH, DAPK1, DCUN1D4, DDAH1, DOLPP1, DPH3, DPH6, DTX3L, FANCL, FBXL22, FUT4, GALNT14, GALNT3, GFPT2, GLYCTK, HASPIN, KBTBD8, MAP4K2, MEPCE, MGAT4B, MOGS, NUS1, PARP12, PELI2, PEX12, PPP1CC, PPT1, PRKCD, PRPF19, PSMD10, PUS7, RAC1, RBCK1, RFFL, RNF138, RNF141, RNF170, RNF186, RNF41, SESN2, SI…
GO:0030163	protein catabolic process	GO_BiologicalProcess	0.00184275	0.0177633	1.49749e-05	0.000123543	[5]	Group62	4.95963	43	[ANAPC13, ANAPC15, APEX1, BNIP3, CAPN3, CASP8, CHEK2, CHFR, CTSA, CTSO, CTSZ, DAB2, DERL2, DTX3L, FAP, FBXL22, FOXRED2, HFE, IFNG, KBTBD8, LAMP2, PPT1, PRPF19, PSMB7, PSMD10, RBCK1, RFFL, RNF170, RNF186, RNF41, SF3B3, SNX12, SOCS6, SORL1, SPOPL, SQSTM1, TMUB1, TPP1, TRIB2, UBE2D4, UCHL5, VPS36, ZNRF1]
GO:0036211	protein modification process	GO_BiologicalProcess	8.06594e-07	0.000167167	1.49749e-05	0.000123543	[5]	Group62	5.6394	71	[ALG14, ANAPC13, ANAPC15, APEX1, B3GALNT2, BCL10, BEX3, CAMK2D, CAPN3, CDK1, CDK2, CHFR, CISH, DAPK1, DCUN1D4, DDAH1, DOLPP1, DPH3, DPH6, DTX3L, FANCL, FBXL22, FUT4, GALNT14, GALNT3, GFPT2, GLYCTK, HASPIN, KBTBD8, MAP4K2, MGAT4B, MOGS, NUS1, PARP12, PELI2, PEX12, PPP1CC, PPT1, PRKCD, PRPF19, PSMD10, RAC1, RBCK1, RFFL, RNF138, RNF141, RNF170, RNF186, RNF41, SESN2, SIRT7, SOCS1, SOCS6, SPOPL, SPRY2…
GO:0051246	regulation of protein metabolic process	GO_BiologicalProcess	0.00700934	0.0354313	1.49749e-05	0.000123543	[5, 6]	Group62	4.55466	45	[ALKBH5, BAK1, BCL10, BCL3, BEX3, C1QBP, CAPN3, CASP8, CHEK2, CSF1, CTSA, CTSZ, DAB2, DAPK1, EIF5A2, FASTKD3, GAS1, HASPIN, HFE, IFNG, IGFBP5, KBTBD8, MAP4K2, NCBP2, PAIP2B, PEX12, PSMD10, PUS7, RAC1, RBCK1, RIDA, RNF41, SESN2, SF3B3, SIRT7, SNX12, SORL1, SPOPL, SPRY2, SQSTM1, SRP9, TICAM1, TRIB2, U2AF2, YTHDF2]
GO:0043687	post-translational protein modification	GO_BiologicalProcess	0.000156562	0.00564302	1.49749e-05	0.000123543	[6]	Group62	5.64516	42	[ANAPC13, ANAPC15, APEX1, BCL10, BEX3, CAPN3, CDK2, CHFR, CISH, DCUN1D4, DTX3L, FANCL, FBXL22, KBTBD8, PARP12, PELI2, PEX12, PRKCD, PRPF19, PSMD10, RBCK1, RFFL, RNF138, RNF141, RNF170, RNF186, RNF41, SIRT7, SOCS1, SOCS6, SPOPL, SPRY2, SQSTM1, TICAM1, U2AF2, UBE2D4, UBE2G1, UBE2I, UCHL5, URM1, USP2, ZNRF1]
GO:0051248	negative regulation of protein metabolic process	GO_BiologicalProcess	0.00109354	0.0131383	1.49749e-05	0.000123543	[5, 6, 7]	Group62	6.58307	21	[BEX3, CAPN3, CTSA, CTSZ, DAPK1, GAS1, HFE, IGFBP5, PAIP2B, PUS7, RIDA, SESN2, SF3B3, SIRT7, SNX12, SORL1, SPOPL, SPRY2, SQSTM1, SRP9, U2AF2]
GO:0031399	regulation of protein modification process	GO_BiologicalProcess	0.0128736	0.0470141	1.49749e-05	0.000123543	[6, 7]	Group62	5.95238	15	[BCL10, BEX3, CAPN3, PEX12, PSMD10, RAC1, RBCK1, SESN2, SIRT7, SPOPL, SPRY2, SQSTM1, TICAM1, TRIB2, U2AF2]
GO:0010629	negative regulation of gene expression	GO_BiologicalProcess	0.00874451	0.0409559	1.49749e-05	0.000123543	[6, 7, 8]	Group62	4.6683	38	[ALKBH5, APEX1, BCL3, C1QBP, CDK2, CRKL, CTSZ, DAPK1, ELAVL4, FASTKD3, GAS1, HELLS, HFE, IFNG, IGFBP5, ITGB8, JARID2, LSM4, MBD2, NCBP2, PAIP2B, PAN2, POLE3, PUS7, RAC1, RIDA, SESN2, SIRT7, SLAMF1, SNX12, SRP9, SRSF10, SRSF6, TIGIT, TRIB2, U2AF2, YTHDF2, ZBTB20]
GO:0070647	protein modification by small protein conjugation or removal	GO_BiologicalProcess	0.000458495	0.00791859	1.49749e-05	0.000123543	[7]	Group62	5.49296	39	[ANAPC13, ANAPC15, APEX1, BCL10, BEX3, CAPN3, CHFR, CISH, DCUN1D4, DTX3L, FANCL, FBXL22, KBTBD8, PELI2, PEX12, PRPF19, PSMD10, RBCK1, RFFL, RNF138, RNF141, RNF170, RNF186, RNF41, SIRT7, SOCS1, SOCS6, SPOPL, SPRY2, SQSTM1, TICAM1, U2AF2, UBE2D4, UBE2G1, UBE2I, UCHL5, URM1, USP2, ZNRF1]
GO:1903311	regulation of mRNA metabolic process	GO_BiologicalProcess	0.0115774	0.0450595	1.49749e-05	0.000123543	[6, 7, 8]	Group62	6.19469	14	[ALKBH5, APEX1, C1QBP, ELAVL4, FASTKD3, NCBP2, PAN2, PRPF19, RBM23, RIDA, SRSF10, SRSF6, U2AF2, YTHDF2]
GO:0032446	protein modification by small protein conjugation	GO_BiologicalProcess	0.00020406	0.00583329	1.49749e-05	0.000123543	[8]	Group62	5.89198	36	[ANAPC13, ANAPC15, BCL10, BEX3, CAPN3, CHFR, CISH, DCUN1D4, DTX3L, FANCL, FBXL22, KBTBD8, PELI2, PEX12, PRPF19, PSMD10, RBCK1, RFFL, RNF138, RNF141, RNF170, RNF186, RNF41, SIRT7, SOCS1, SOCS6, SPOPL, SPRY2, SQSTM1, TICAM1, U2AF2, UBE2D4, UBE2G1, UBE2I, URM1, ZNRF1]
GO:1903320	regulation of protein modification by small protein conjugation or removal	GO_BiologicalProcess	0.0059006	0.0332762	1.49749e-05	0.000123543	[8, 9]	Group62	7.22892	12	[BCL10, BEX3, CAPN3, PEX12, PSMD10, RBCK1, SIRT7, SPOPL, SPRY2, SQSTM1, TICAM1, U2AF2]
GO:1903321	negative regulation of protein modification by small protein conjugation or removal	GO_BiologicalProcess	0.00230513	0.0201153	1.49749e-05	0.000123543	[8, 9, 10]	Group62	11.8644	7	[BEX3, CAPN3, SIRT7, SPOPL, SPRY2, SQSTM1, U2AF2]
GO:0048519	negative regulation of biological process	GO_BiologicalProcess	2.87215e-06	0.000340145	3.31963e-06	4.38191e-05	[1, 2, 3]	Group61	4.27781	170	[ABHD17A, ADCK1, ALKBH5, ANAPC15, ANKRD13A, AP2A1, APEX1, ARF6, ARHGAP24, ARHGAP6, BAK1, BCL10, BCL2L2, BCL3, BEX3, BTG1, C17H12orf43, C1QBP, CAPN3, CAPZA1, CASP8, CAT, CCND1, CDK1, CDK2, CDK2AP2, CHEK2, CHFR, CISH, CMTM5, COMP, CREM, CRKL, CRLF3, CTDSPL, CTSA, CTSZ, DAB2, DAPK1, DDIT4, DERL2, DIP2B, DKK2, DPT, DTX3L, DUSP5, DUSP6, ELAVL4, ENPP7, ERF, FAM49B, FAM89B, FAP, FASTKD3, FGR, FSHR, FZD9…
GO:0048583	regulation of response to stimulus	GO_BiologicalProcess	0.000910188	0.0116084	3.31963e-06	4.38191e-05	[2, 3]	Group61	4.06209	123	[ABHD17A, ANAPC15, APEX1, ARF6, ARHGAP24, BAK1, BCL10, BCL3, BID, BRD2, C17H12orf43, C1QBP, C5AR1, CAMK2D, CAPN3, CASP8, CAT, CISH, CLDN1, CRKL, CRLF3, CSF1, DAB2, DAGLB, DAPK1, DDIT4, DEPDC1B, DKK2, DTX3L, DUSP5, DUSP6, FAM49B, FAM89B, FGF5, FGFR3, FGR, FOSL2, FRMPD1, FSHR, FZD9, G3BP1, GDF6, GMIP, GRB2, GRP, HELLS, HFE, HMOX1, HRH4, HTR2A, HTR2B, IFNG, IGFBP5, IL10RA, IL17RD, IL33, ITGA6, KCTD1…
GO:0023051	regulation of signaling	GO_BiologicalProcess	0.000873319	0.0114918	3.31963e-06	4.38191e-05	[2, 3, 4]	Group61	4.14781	110	[ABHD17A, ACHE, ANAPC15, ARF6, ARHGAP24, BAK1, BCL10, BCL3, BID, C17H12orf43, C1QBP, C5AR1, CAMK2D, CAPN3, CASP8, CAT, CDKL5, CISH, CRKL, CRLF3, CSF1, DAB2, DDIT4, DEPDC1B, DKK2, DUSP5, DUSP6, FAM49B, FAM89B, FGF5, FGFR3, FGR, FRMPD1, FSHR, FZD9, G3BP1, GDF6, GMIP, GRB2, GRP, HELLS, HFE, HMOX1, HRH4, HTR2A, HTR2B, IFNG, IGFBP5, IL10RA, IL17RD, ITGA6, KCTD16, LGR5, LITAF, LURAP1L, MAP4K2, MBD2, MT…
GO:0048523	negative regulation of cellular process	GO_BiologicalProcess	2.60653e-06	0.000360136	3.31963e-06	4.38191e-05	[2, 3, 4]	Group61	4.31373	165	[ABHD17A, ADCK1, ALKBH5, ANAPC15, ANKRD13A, AP2A1, APEX1, ARF6, ARHGAP24, ARHGAP6, BAK1, BCL10, BCL2L2, BCL3, BEX3, BTG1, C17H12orf43, C1QBP, CAPN3, CAPZA1, CASP8, CAT, CCND1, CDK1, CDK2, CDK2AP2, CHEK2, CHFR, CISH, CMTM5, COMP, CREM, CRKL, CRLF3, CTDSPL, CTSA, CTSZ, DAB2, DAPK1, DDIT4, DERL2, DIP2B, DKK2, DPT, DTX3L, DUSP5, DUSP6, ELAVL4, ENPP7, ERF, FAM49B, FAM89B, FAP, FASTKD3, FGR, FZD9, G3BP…
GO:0048585	negative regulation of response to stimulus	GO_BiologicalProcess	0.00832583	0.0394407	3.31963e-06	4.38191e-05	[2, 3, 4]	Group61	4.31433	56	[ABHD17A, ARHGAP24, BAK1, BCL3, C17H12orf43, C1QBP, CASP8, CISH, DAB2, DDIT4, DKK2, DUSP5, DUSP6, FAM49B, FAM89B, G3BP1, GRB2, HELLS, HFE, HMOX1, IGFBP5, IL10RA, IL17RD, IL33, ITGA6, LITAF, NRROS, OXR1, PLAU, PLCL2, PPIF, PPT1, PRKCD, PSMD10, RFFL, RUVBL2, SESN2, SH2B3, SIRT7, SLAMF1, SLIT2, SMARCA4, SMPD3, SNAI1, SOCS1, SOCS6, SORL1, SPRY2, SQSTM1, TGFBR3, THY1, TIGIT, VRK3, YTHDF2, YWHAB, ZDHHC…
GO:0010646	regulation of cell communication	GO_BiologicalProcess	0.0012072	0.0140953	3.31963e-06	4.38191e-05	[3, 4]	Group61	4.11631	109	[ABHD17A, ANAPC15, ARF6, ARHGAP24, BAK1, BCL10, BCL3, BID, C17H12orf43, C1QBP, C5AR1, CAMK2D, CAPN3, CASP8, CAT, CDKL5, CISH, CRKL, CRLF3, CSF1, DAB2, DDIT4, DEPDC1B, DKK2, DUSP5, DUSP6, FAM49B, FAM89B, FGF5, FGFR3, FGR, FRMPD1, FSHR, FZD9, G3BP1, GDF6, GMIP, GRB2, GRP, HELLS, HFE, HMOX1, HRH4, HTR2A, HTR2B, IFNG, IGFBP5, IL10RA, IL17RD, ITGA6, KCTD16, LGR5, LITAF, LURAP1L, MAP4K2, MBD2, MTDH, NN…
GO:0009892	negative regulation of metabolic process	GO_BiologicalProcess	0.00646902	0.0345988	3.31963e-06	4.38191e-05	[3, 4, 5]	Group61	4.08884	81	[ALKBH5, AP2A1, APEX1, BCL3, BEX3, C1QBP, CAPN3, CCND1, CDK2, CREM, CRKL, CTSA, CTSZ, DAB2, DAPK1, DDIT4, ELAVL4, ENPP7, ERF, FASTKD3, GAS1, HELLS, HFE, HMOX1, HOXB3, IFNG, IGFBP5, IL10RA, IL33, ITGB8, JARID2, LSM4, MBD2, MEPCE, MTDH, NCBP2, NR2F6, NR6A1, PAIP2B, PAN2, PGAM5, PGP, PLCL2, POLE3, PPIF, PRDX5, PRRX1, PSMD10, PUS7, RAC1, RIDA, RNF41, RUNX1T1, RUVBL2, SEMA4D, SESN2, SF3B3, SIRT7, SLAM…
GO:0009966	regulation of signal transduction	GO_BiologicalProcess	9.63014e-05	0.00399169	3.31963e-06	4.38191e-05	[3, 4, 5]	Group61	4.46081	103	[ABHD17A, ANAPC15, ARF6, ARHGAP24, BAK1, BCL10, BCL3, BID, C17H12orf43, C1QBP, C5AR1, CAPN3, CASP8, CAT, CISH, CRKL, CRLF3, CSF1, DAB2, DDIT4, DEPDC1B, DKK2, DUSP5, DUSP6, FAM49B, FAM89B, FGF5, FGFR3, FGR, FRMPD1, FSHR, FZD9, G3BP1, GDF6, GMIP, GRB2, GRP, HELLS, HFE, HMOX1, HRH4, HTR2A, HTR2B, IGFBP5, IL10RA, IL17RD, ITGA6, KCTD16, LGR5, LITAF, LURAP1L, MAP4K2, MBD2, MTDH, NPNT, NRROS, PELI2, PHB…
GO:0009889	regulation of biosynthetic process	GO_BiologicalProcess	9.46952e-05	0.0041317	3.31963e-06	4.38191e-05	[4, 5]	Group61	4.0574	164	[ACTR3, ALKBH5, AP2A1, APEX1, APOBEC2, ARID3B, ARNTL2, ATF1, BCL10, BCL3, BRD2, C1QBP, C5AR1, CAPN3, CASP8, CAVIN4, CBFB, CCND1, CCT5, CDK1, CDK2, CHEK2, COMP, CREG1, CREM, CRKL, CRLF3, CSF1, CSRNP1, CTDSPL, CTSZ, DAB2, DAPK1, DDAH1, DMRTA2, DTX3L, DUSP5, DUSP6, EHF, EIF5A2, ELAVL4, ERF, ESRRG, ETV1, FAM49B, FASTKD3, FGF5, FGR, FKBP11, FLI1, FOSL2, FOXA3, G3BP1, GAS1, GDF6, GTF2H3, HASPIN, HELLS,…
GO:0009968	negative regulation of signal transduction	GO_BiologicalProcess	0.00280827	0.022172	3.31963e-06	4.38191e-05	[3, 4, 5, 6]	Group61	4.69349	49	[ABHD17A, ARHGAP24, BAK1, BCL3, C17H12orf43, C1QBP, CASP8, CISH, DAB2, DDIT4, DKK2, DUSP5, DUSP6, FAM49B, FAM89B, G3BP1, HELLS, HMOX1, IGFBP5, IL17RD, ITGA6, LITAF, NRROS, PLCL2, PPIF, PPT1, PRKCD, PSMD10, RFFL, RUVBL2, SESN2, SH2B3, SIRT7, SLAMF1, SLIT2, SMARCA4, SMPD3, SNAI1, SOCS1, SOCS6, SORL1, SPRY2, SQSTM1, TGFBR3, THY1, VRK3, YTHDF2, YWHAB, ZDHHC18]
GO:1902531	regulation of intracellular signal transduction	GO_BiologicalProcess	0.000181797	0.00579654	3.31963e-06	4.38191e-05	[4, 5, 6]	Group61	4.80769	70	[ABHD17A, ANAPC15, ARF6, ARHGAP24, BCL10, BCL3, BID, C1QBP, C5AR1, CAPN3, CASP8, CAT, CRKL, CSF1, DAB2, DDIT4, DUSP5, DUSP6, FAM49B, FAM89B, FGF5, FGFR3, FGR, FSHR, GDF6, GMIP, GRB2, HELLS, HFE, HRH4, HTR2A, HTR2B, IGFBP5, LITAF, LURAP1L, MAP4K2, MTDH, NPNT, PELI2, PHB, PPIF, PPT1, PRKCD, PSMD10, PTP4A2, RBCK1, RFFL, RNF41, S100A9, SEMA4D, SESN2, SH2B3, SIRT7, SLAMF1, SLIT2, SMARCA4, SMPD3, SNAI1…
GO:0010556	regulation of macromolecule biosynthetic process	GO_BiologicalProcess	8.25767e-05	0.00380312	3.31963e-06	4.38191e-05	[5, 6]	Group61	4.08685	160	[ACTR3, ALKBH5, AP2A1, APEX1, APOBEC2, ARID3B, ARNTL2, ATF1, BCL10, BCL3, BRD2, C1QBP, C5AR1, CAPN3, CASP8, CAVIN4, CBFB, CCND1, CCT5, CDK1, CDK2, CHEK2, COMP, CREG1, CREM, CRKL, CRLF3, CSF1, CSRNP1, CTDSPL, CTSZ, DAB2, DAPK1, DMRTA2, DTX3L, DUSP5, DUSP6, EHF, EIF5A2, ELAVL4, ERF, ESRRG, ETV1, FAM49B, FASTKD3, FGF5, FGR, FKBP11, FLI1, FOSL2, FOXA3, G3BP1, GAS1, GDF6, GTF2H3, HASPIN, HELLS, HES2, …
GO:0051246	regulation of protein metabolic process	GO_BiologicalProcess	0.00700934	0.0354313	3.31963e-06	4.38191e-05	[5, 6]	Group61	4.55466	45	[ALKBH5, BAK1, BCL10, BCL3, BEX3, C1QBP, CAPN3, CASP8, CHEK2, CSF1, CTSA, CTSZ, DAB2, DAPK1, EIF5A2, FASTKD3, GAS1, HASPIN, HFE, IFNG, IGFBP5, KBTBD8, MAP4K2, NCBP2, PAIP2B, PEX12, PSMD10, PUS7, RAC1, RBCK1, RIDA, RNF41, SESN2, SF3B3, SIRT7, SNX12, SORL1, SPOPL, SPRY2, SQSTM1, SRP9, TICAM1, TRIB2, U2AF2, YTHDF2]
GO:1902532	negative regulation of intracellular signal transduction	GO_BiologicalProcess	0.00341804	0.0246396	3.31963e-06	4.38191e-05	[4, 5, 6, 7]	Group61	5.41586	28	[ABHD17A, ARHGAP24, C1QBP, CASP8, DAB2, DDIT4, DUSP5, DUSP6, FAM49B, FAM89B, HELLS, LITAF, PPIF, PPT1, PRKCD, PSMD10, RFFL, SESN2, SH2B3, SIRT7, SLIT2, SMARCA4, SMPD3, SNAI1, SPRY2, TGFBR3, VRK3, ZDHHC18]
GO:0010468	regulation of gene expression	GO_BiologicalProcess	0.000224344	0.00599939	3.31963e-06	4.38191e-05	[6, 7]	Group61	4.03016	155	[ACTR3, ALKBH5, APEX1, APOBEC2, ARID3B, ARNTL2, ATF1, BCL10, BCL3, BRD2, C1QBP, C5AR1, CAPN3, CASP8, CAVIN4, CBFB, CCND1, CDK1, CDK2, CHEK2, COMP, CREG1, CREM, CRKL, CRLF3, CSF1, CSRNP1, CTDSPL, CTSZ, DAB2, DAPK1, DMRTA2, DTX3L, DUSP5, DUSP6, EHF, EIF5A2, ELAVL4, ERF, ESRRG, ETV1, FAM49B, FASTKD3, FGF5, FGR, FKBP11, FLI1, FOSL2, FOXA3, G3BP1, GAS1, GDF6, GTF2H3, HASPIN, HELLS, HES2, HFE, HOXA3, H…
GO:0010629	negative regulation of gene expression	GO_BiologicalProcess	0.00874451	0.0409559	3.31963e-06	4.38191e-05	[6, 7, 8]	Group61	4.6683	38	[ALKBH5, APEX1, BCL3, C1QBP, CDK2, CRKL, CTSZ, DAPK1, ELAVL4, FASTKD3, GAS1, HELLS, HFE, IFNG, IGFBP5, ITGB8, JARID2, LSM4, MBD2, NCBP2, PAIP2B, PAN2, POLE3, PUS7, RAC1, RIDA, SESN2, SIRT7, SLAMF1, SNX12, SRP9, SRSF10, SRSF6, TIGIT, TRIB2, U2AF2, YTHDF2, ZBTB20]
GO:0006974	DNA damage response	GO_BiologicalProcess	0.00520487	0.0306017	0.000594251	0.00170524	[4]	Group60	4.92958	35	[APEX1, BAK1, BCL2L2, BCL3, C1QBP, CCND1, CDK1, CDK2, CHCHD4, CHEK2, DDIT4, DTX3L, FANCF, FANCL, GRB2, GTF2H3, H2AFX, INIP, MCM3, MCM6, MPG, PDS5B, POLE3, PRKCD, PRPF19, PSMD10, RNF138, RUVBL2, SEM1, SESN2, SIRT7, SNAI1, SOX4, UCHL5, VRK3]
GO:0045786	negative regulation of cell cycle	GO_BiologicalProcess	0.0119537	0.0450438	0.000594251	0.00170524	[3, 4, 5]	Group60	5.86081	16	[ANAPC15, CCND1, CDK1, CDK2AP2, CHEK2, CHFR, CRLF3, CTDSPL, DTX3L, GAS1, H2AFX, HASPIN, HECA, INIP, PRPF19, SPDL1]
GO:0042770	signal transduction in response to DNA damage	GO_BiologicalProcess	0.00113507	0.0134424	0.000594251	0.00170524	[4, 5, 6]	Group60	8.82353	12	[BCL3, CCND1, CDK1, CHEK2, DTX3L, GRB2, H2AFX, PRPF19, PSMD10, SESN2, SNAI1, SOX4]
GO:0045930	negative regulation of mitotic cell cycle	GO_BiologicalProcess	0.00321375	0.0244422	0.000594251	0.00170524	[4, 5, 6]	Group60	7.47126	13	[ANAPC15, CCND1, CDK1, CDK2AP2, CHEK2, CHFR, CRLF3, CTDSPL, GAS1, HASPIN, HECA, INIP, SPDL1]
GO:0072331	signal transduction by p53 class mediator	GO_BiologicalProcess	0.0143661	0.0498305	0.000594251	0.00170524	[4, 5, 6]	Group60	7.84314	8	[BCL3, CHEK2, DDIT4, PSMD10, RFFL, SESN2, SNAI1, SOX4]
GO:1901987	regulation of cell cycle phase transition	GO_BiologicalProcess	0.00960203	0.0423409	0.000594251	0.00170524	[4, 5, 6]	Group60	5.7508	18	[ANAPC15, CCND1, CDK1, CDK2, CDK2AP2, CHEK2, CHFR, CRLF3, CTDSPL, DTX3L, H2AFX, HASPIN, INIP, MBLAC1, MEPCE, MLF1, PRPF19, SPDL1]
GO:1901988	negative regulation of cell cycle phase transition	GO_BiologicalProcess	0.00271047	0.0218153	0.000594251	0.00170524	[4, 5, 6, 7]	Group60	7.32984	14	[ANAPC15, CCND1, CDK1, CDK2AP2, CHEK2, CHFR, CRLF3, CTDSPL, DTX3L, H2AFX, HASPIN, INIP, PRPF19, SPDL1]
GO:0000075	cell cycle checkpoint signaling	GO_BiologicalProcess	0.00637941	0.0343411	0.000594251	0.00170524	[4, 5, 6, 7, 8]	Group60	7.48299	11	[ANAPC15, CCND1, CDK1, CHEK2, CHFR, DTX3L, H2AFX, HASPIN, INIP, PRPF19, SPDL1]
GO:0030330	DNA damage response, signal transduction by p53 class mediator	GO_BiologicalProcess	0.00771753	0.037857	0.000594251	0.00170524	[5, 6, 7]	Group60	12.5	5	[BCL3, PSMD10, SESN2, SNAI1, SOX4]
GO:0034502	protein localization to chromosome	GO_BiologicalProcess	0.0101971	0.0433508	0.000594251	0.00170524	[6]	Group60	8.33333	8	[BRD2, CDK1, H2AFX, HASPIN, JARID2, RUVBL2, SPDL1, TPP1]
GO:1901991	negative regulation of mitotic cell cycle phase transition	GO_BiologicalProcess	0.00924906	0.042129	0.000594251	0.00170524	[5, 6, 7, 8]	Group60	7.46269	10	[ANAPC15, CCND1, CDK1, CDK2AP2, CHFR, CRLF3, CTDSPL, HASPIN, INIP, SPDL1]
GO:0071459	protein localization to chromosome, centromeric region	GO_BiologicalProcess	0.00436428	0.0289439	0.000594251	0.00170524	[7]	Group60	18.1818	4	[CDK1, HASPIN, JARID2, SPDL1]
GO:0016192	vesicle-mediated transport	GO_BiologicalProcess	0.0114952	0.0453788	4.65233e-06	5.11757e-05	[2, 4]	Group59	4.28456	53	[ACHE, ANKRD13A, ANXA3, AP2A1, AP2B1, AP2M1, ARF3, ARF6, BLOC1S2, BLZF1, CNIH4, CREG1, DAB2, DTX3L, ELMO1, ERGIC1, FAM91A1, FGR, GABARAPL2, GAS1, GGA2, GOLPH3, GRB2, GRP, HFE, IFNG, IL10RA, JAGN1, MAP4K2, MESD, NCF4, NECAP1, NECAP2, PLEKHJ1, PPT1, PREB, SCAMP5, SCARB1, SCIN, SLAMF1, SLC48A1, SNCG, SNX12, SNX6, SNX8, SORL1, STAB2, SURF4, SYNDIG1, TFRC, VAMP8, VPS36, ZNRF1]
GO:0031090	organelle membrane	GO_CellularComponent	8.66673e-06	0.000552671	4.65233e-06	5.11757e-05	[3, 4]	Group59	4.55063	120	[ABCA4, ABHD17A, ACER3, ADCK1, AK2, ALG14, ANXA3, AP2A1, AP2B1, AP2M1, ARF6, ATP5G3, B3GALNT2, BAK1, BCL2L2, BID, BLZF1, BNIP3, CAMK2D, CAT, CCND1, CHST2, CLIC1, CNIH4, CNR1, COX7A2L, CPT2, CYP24A1, DERL2, DOLPP1, EIF5A2, ERGIC1, FIS1, FUT4, GABARAPL2, GALNT14, GALNT3, GGA2, GOLPH3, GRAMD1A, GRB2, GRPEL1, HMOX1, JAGN1, LAMP2, LGR5, LITAF, M6PR, MAIP1, MMGT1, MOGS, MRPL2, MRPS23, MTDH, MTX2, NCF4,…
GO:0031982	vesicle	GO_CellularComponent	0.000272866	0.00611368	4.65233e-06	5.11757e-05	[4]	Group59	4.64548	76	[ABCA4, ABHD17A, AMOTL1, ANKRD13A, ANXA3, AP2A1, AP2B1, AP2M1, ARF6, C5AR1, CDK2, CLIC1, CNIH4, CREG1, CTSZ, DAB2, DERL2, DTX3L, ERGIC1, FAM91A1, FGFR3, GABARAPL2, GGA2, GRB2, GRP, HFE, HTR2A, IL33, KCNMA1, LAMP2, LITAF, M6PR, MARVELD2, MMGT1, NCF4, NECAP1, NECAP2, NRSN1, PLEKHJ1, PPT1, PRDX5, PRF1, PRKCD, PTP4A2, RAB23, RAC1, RFFL, SCAMP4, SCAMP5, SH3TC2, SLAMF1, SLC26A6, SLC35F1, SLC48A1, SLC5A…
GO:0031410	cytoplasmic vesicle	GO_CellularComponent	0.000164947	0.00569754	4.65233e-06	5.11757e-05	[3, 4, 6]	Group59	4.77124	73	[ABCA4, ABHD17A, AMOTL1, ANKRD13A, ANXA3, AP2A1, AP2B1, AP2M1, ARF6, C5AR1, CDK2, CNIH4, CREG1, CTSZ, DAB2, DERL2, DTX3L, ERGIC1, FAM91A1, FGFR3, GABARAPL2, GGA2, GRB2, GRP, HFE, HTR2A, IL33, LAMP2, LITAF, M6PR, MARVELD2, MMGT1, NCF4, NECAP1, NECAP2, NRSN1, PLEKHJ1, PPT1, PRDX5, PRF1, PRKCD, PTP4A2, RAB23, RAC1, RFFL, SCAMP4, SCAMP5, SH3TC2, SLAMF1, SLC35F1, SLC48A1, SLC5A7, SNX12, SNX6, SNX8, SO…
GO:0012506	vesicle membrane	GO_CellularComponent	0.00391212	0.0272533	4.65233e-06	5.11757e-05	[4, 5]	Group59	5.02152	35	[ABCA4, ABHD17A, ANXA3, AP2A1, AP2B1, AP2M1, ARF6, GGA2, GRB2, LAMP2, LITAF, MMGT1, NCF4, NECAP1, NECAP2, PPT1, RAB23, RAC1, RFFL, SCAMP4, SCAMP5, SLC26A6, SLC35F1, SLC48A1, SLC5A7, SNX8, SORL1, SYNDIG1, SYNPR, TFRC, TICAM1, TMEM9B, VAMP8, VPS36, ZNRF1]
GO:0098588	bounding membrane of organelle	GO_CellularComponent	0.000183405	0.00563122	4.65233e-06	5.11757e-05	[4, 5]	Group59	4.86212	67	[ABHD17A, ACER3, ANXA3, AP2A1, AP2B1, AP2M1, ARF6, B3GALNT2, BAK1, BCL2L2, BID, BLZF1, BNIP3, CAMK2D, CAT, CHST2, CNR1, ERGIC1, FIS1, GABARAPL2, GALNT14, GALNT3, GGA2, GOLPH3, LAMP2, LITAF, M6PR, MMGT1, MTX2, NCF4, NECAP1, NECAP2, PEX11G, PEX12, PEX19, PEX5L, PPP1CC, PPT1, RAB23, RAC1, RFFL, SCAMP4, SCAMP5, SESN2, SLC35F1, SLC48A1, SLC5A7, SNN, SNX8, SORL1, ST3GAL5, ST6GALNAC4, SURF4, SYNDIG1, SY…
GO:0005768	endosome	GO_CellularComponent	0.000841217	0.0114323	4.65233e-06	5.11757e-05	[3, 4, 5, 7]	Group59	5.3206	39	[ABHD17A, ANKRD13A, ARF6, CDK2, CREG1, DERL2, DTX3L, GGA2, GRB2, HFE, LAMP2, LITAF, M6PR, MMGT1, NCF4, PLEKHJ1, PRKCD, PTP4A2, RAB23, RAC1, RFFL, SCAMP4, SCAMP5, SLC48A1, SLC5A7, SNX12, SNX6, SNX8, SORL1, SYNDIG1, TFRC, TICAM1, TMEM9B, TMUB1, TPP1, TTPA, VAMP8, VPS36, ZNRF1]
GO:0030659	cytoplasmic vesicle membrane	GO_CellularComponent	0.00820094	0.0390723	4.65233e-06	5.11757e-05	[4, 5, 6, 7]	Group59	4.85294	33	[ABCA4, ABHD17A, ANXA3, AP2A1, AP2B1, AP2M1, ARF6, GGA2, LAMP2, LITAF, MMGT1, NCF4, NECAP1, NECAP2, PPT1, RAB23, RAC1, RFFL, SCAMP4, SCAMP5, SLC35F1, SLC48A1, SLC5A7, SNX8, SORL1, SYNDIG1, SYNPR, TFRC, TICAM1, TMEM9B, VAMP8, VPS36, ZNRF1]
GO:0005769	early endosome	GO_CellularComponent	0.0132941	0.0479166	4.65233e-06	5.11757e-05	[4, 5, 6, 8]	Group59	5.66667	17	[DERL2, DTX3L, GGA2, HFE, LITAF, MMGT1, PLEKHJ1, PTP4A2, SLC5A7, SNX12, SNX8, SORL1, SYNDIG1, TFRC, TICAM1, TMEM9B, VAMP8]
GO:0055037	recycling endosome	GO_CellularComponent	0.00893345	0.0413734	4.65233e-06	5.11757e-05	[4, 5, 6, 8]	Group59	7.14286	11	[ARF6, HFE, PLEKHJ1, RAC1, SCAMP4, SCAMP5, SORL1, TFRC, TMUB1, TPP1, VAMP8]
GO:0010008	endosome membrane	GO_CellularComponent	0.00216617	0.0191038	4.65233e-06	5.11757e-05	[4, 5, 6, 7, 8]	Group59	6.11111	22	[ABHD17A, ARF6, GGA2, LAMP2, LITAF, MMGT1, NCF4, RAB23, RAC1, RFFL, SCAMP4, SCAMP5, SLC48A1, SLC5A7, SNX8, SORL1, SYNDIG1, TFRC, TICAM1, TMEM9B, VAMP8, VPS36]
GO:0031901	early endosome membrane	GO_CellularComponent	0.00932772	0.0417983	4.65233e-06	5.11757e-05	[5, 6, 7, 8, 9]	Group59	7.89474	9	[GGA2, LITAF, MMGT1, SLC5A7, SNX8, SORL1, SYNDIG1, TMEM9B, VAMP8]
GO:0045321	leukocyte activation	GO_BiologicalProcess	0.00155469	0.0163144	3.09821e-05	0.000204482	[2, 3]	Group58	5.22599	37	[ALKBH5, ANXA3, BAK1, BCL10, BCL3, BRD2, C5AR1, EBI3, FAM49B, FGR, FOSL2, FZD9, GRB2, GRP, HELLS, HFE, IFNG, IL33, ITGB6, ITGB8, PHB, PLCL2, PRF1, PRKCD, RNF41, SKAP2, SLAMF1, SOCS1, SOCS6, SOX4, TFRC, TICAM1, TIGIT, TYK2, VAMP8, ZBTB46, ZEB1]
GO:0046649	lymphocyte activation	GO_BiologicalProcess	0.0128127	0.0469989	3.09821e-05	0.000204482	[3, 4]	Group58	4.8495	29	[ALKBH5, BAK1, BCL10, BCL3, BRD2, EBI3, FAM49B, FGR, FOSL2, FZD9, GRB2, HELLS, HFE, IFNG, PHB, PLCL2, PRF1, PRKCD, RNF41, SKAP2, SLAMF1, SOCS1, SOCS6, SOX4, TFRC, TICAM1, TIGIT, TYK2, ZEB1]
GO:0030097	hemopoiesis	GO_BiologicalProcess	0.00212885	0.0191828	3.09821e-05	0.000204482	[4, 5]	Group58	5.17241	36	[APEX1, BAK1, BCL3, BRD2, CASP8, CSF1, FLI1, FOSL2, FSHR, FZD9, HOXA5, HOXB3, IFNG, ITGB6, ITGB8, JAGN1, MLF1, NRROS, PLCL2, PRKX, PUS7, RNF41, RUNX1, SCIN, SH2B3, SLAMF1, SLC25A38, SLC48A1, SMPD3, SOCS1, SOX4, TCTA, TFRC, YTHDF2, ZBTB46, ZEB1]
GO:0002521	leukocyte differentiation	GO_BiologicalProcess	0.00901337	0.0412822	3.09821e-05	0.000204482	[4, 5, 6]	Group58	5.26316	24	[APEX1, BAK1, BCL3, BRD2, CASP8, CSF1, FOSL2, FSHR, FZD9, IFNG, ITGB6, ITGB8, JAGN1, NRROS, PLCL2, RNF41, RUNX1, SLAMF1, SOCS1, SOX4, TCTA, TFRC, ZBTB46, ZEB1]
GO:0030099	myeloid cell differentiation	GO_BiologicalProcess	0.00033149	0.00687014	3.09821e-05	0.000204482	[4, 5, 6]	Group58	6.90691	23	[APEX1, CASP8, CSF1, FLI1, FOSL2, FSHR, HOXA5, IFNG, ITGB6, ITGB8, JAGN1, NRROS, PRKX, RNF41, RUNX1, SCIN, SH2B3, SLC25A38, SLC48A1, SOCS1, TCTA, TFRC, ZBTB46]
GO:0002573	myeloid leukocyte differentiation	GO_BiologicalProcess	0.000704811	0.00990319	3.09821e-05	0.000204482	[5, 6, 7]	Group58	8.10811	15	[APEX1, CASP8, CSF1, FOSL2, FSHR, IFNG, ITGB6, ITGB8, JAGN1, NRROS, RUNX1, SOCS1, TCTA, TFRC, ZBTB46]
GO:0030225	macrophage differentiation	GO_BiologicalProcess	0.000446032	0.00786724	3.09821e-05	0.000204482	[6, 7, 8]	Group58	15.5556	7	[CASP8, CSF1, FOSL2, IFNG, NRROS, SOCS1, ZBTB46]
GO:0030851	granulocyte differentiation	GO_BiologicalProcess	0.00432373	0.0289062	3.09821e-05	0.000204482	[6, 7, 8]	Group58	14.2857	5	[APEX1, FOSL2, JAGN1, RUNX1, ZBTB46]
GO:0045649	regulation of macrophage differentiation	GO_BiologicalProcess	0.01245	0.0462827	3.09821e-05	0.000204482	[6, 7, 8, 9]	Group58	18.75	3	[CASP8, CSF1, ZBTB46]
GO:0031984	organelle subcompartment	GO_CellularComponent	0.00272166	0.0216948	7.8787e-07	1.73331e-05	[2, 4]	Group57	4.72441	48	[ACER3, ALG14, CAMK2D, CHST2, CNIH4, DERL2, DOLPP1, EIF5A2, ERGIC1, FAM91A1, FUT4, GABARAPL2, GGA2, GOLPH3, GRAMD1A, HMOX1, JAGN1, LGR5, M6PR, MMGT1, MOGS, MTDH, NRROS, NUS1, PIGS, PIGU, PLEKHJ1, PREB, RAC1, RETREG3, RHBDF2, RNF170, RNF186, RNF41, SCAMP4, SCAMP5, SLC30A6, SMPD3, SORL1, SPTSSB, SURF4, TEX2, TMEM173, TMEM33, TMEM43, TMX3, UXS1, ZDHHC20]
GO:0031090	organelle membrane	GO_CellularComponent	8.66673e-06	0.000552671	7.8787e-07	1.73331e-05	[3, 4]	Group57	4.55063	120	[ABCA4, ABHD17A, ACER3, ADCK1, AK2, ALG14, ANXA3, AP2A1, AP2B1, AP2M1, ARF6, ATP5G3, B3GALNT2, BAK1, BCL2L2, BID, BLZF1, BNIP3, CAMK2D, CAT, CCND1, CHST2, CLIC1, CNIH4, CNR1, COX7A2L, CPT2, CYP24A1, DERL2, DOLPP1, EIF5A2, ERGIC1, FIS1, FUT4, GABARAPL2, GALNT14, GALNT3, GGA2, GOLPH3, GRAMD1A, GRB2, GRPEL1, HMOX1, JAGN1, LAMP2, LGR5, LITAF, M6PR, MAIP1, MMGT1, MOGS, MRPL2, MRPS23, MTDH, MTX2, NCF4,…
GO:0005794	Golgi apparatus	GO_CellularComponent	0.00818782	0.0392353	7.8787e-07	1.73331e-05	[3, 4, 5]	Group57	4.38079	52	[ACER3, ACHE, ALKBH5, AP2B1, ARF3, B3GALNT2, BLZF1, CCDC170, CHEK2, CHST2, ENPP7, ERGIC1, FAM91A1, FGFR3, FUT4, GABARAPL2, GALNT14, GALNT3, GGA2, GLYCTK, GOLM1, GOLPH3, GRB2, IL17RD, KBTBD8, KCNS3, KIF20A, LGR5, LITAF, M6PR, MMGT1, PLEKHJ1, PPT1, RAC1, SCAMP4, SCAMP5, SLC30A6, SLC39A11, SMPD3, SNCG, SORL1, ST3GAL5, ST6GALNAC4, SURF4, TMEM167A, TMEM173, TMEM43, TPP1, UXS1, XYLT2, ZDHHC18, ZDHHC20]
GO:0098588	bounding membrane of organelle	GO_CellularComponent	0.000183405	0.00563122	7.8787e-07	1.73331e-05	[4, 5]	Group57	4.86212	67	[ABHD17A, ACER3, ANXA3, AP2A1, AP2B1, AP2M1, ARF6, B3GALNT2, BAK1, BCL2L2, BID, BLZF1, BNIP3, CAMK2D, CAT, CHST2, CNR1, ERGIC1, FIS1, GABARAPL2, GALNT14, GALNT3, GGA2, GOLPH3, LAMP2, LITAF, M6PR, MMGT1, MTX2, NCF4, NECAP1, NECAP2, PEX11G, PEX12, PEX19, PEX5L, PPP1CC, PPT1, RAB23, RAC1, RFFL, SCAMP4, SCAMP5, SESN2, SLC35F1, SLC48A1, SLC5A7, SNN, SNX8, SORL1, ST3GAL5, ST6GALNAC4, SURF4, SYNDIG1, SY…
GO:0005768	endosome	GO_CellularComponent	0.000841217	0.0114323	7.8787e-07	1.73331e-05	[3, 4, 5, 7]	Group57	5.3206	39	[ABHD17A, ANKRD13A, ARF6, CDK2, CREG1, DERL2, DTX3L, GGA2, GRB2, HFE, LAMP2, LITAF, M6PR, MMGT1, NCF4, PLEKHJ1, PRKCD, PTP4A2, RAB23, RAC1, RFFL, SCAMP4, SCAMP5, SLC48A1, SLC5A7, SNX12, SNX6, SNX8, SORL1, SYNDIG1, TFRC, TICAM1, TMEM9B, TMUB1, TPP1, TTPA, VAMP8, VPS36, ZNRF1]
GO:0005802	trans-Golgi network	GO_CellularComponent	0.00470569	0.0297787	7.8787e-07	1.73331e-05	[4, 5, 6, 7]	Group57	7.14286	13	[CHST2, FAM91A1, FUT4, GGA2, GOLPH3, LGR5, M6PR, PLEKHJ1, RAC1, SCAMP4, SCAMP5, SLC30A6, SORL1]
GO:0055037	recycling endosome	GO_CellularComponent	0.00893345	0.0413734	7.8787e-07	1.73331e-05	[4, 5, 6, 8]	Group57	7.14286	11	[ARF6, HFE, PLEKHJ1, RAC1, SCAMP4, SCAMP5, SORL1, TFRC, TMUB1, TPP1, VAMP8]
GO:0010008	endosome membrane	GO_CellularComponent	0.00216617	0.0191038	7.8787e-07	1.73331e-05	[4, 5, 6, 7, 8]	Group57	6.11111	22	[ABHD17A, ARF6, GGA2, LAMP2, LITAF, MMGT1, NCF4, RAB23, RAC1, RFFL, SCAMP4, SCAMP5, SLC48A1, SLC5A7, SNX8, SORL1, SYNDIG1, TFRC, TICAM1, TMEM9B, VAMP8, VPS36]
GO:0012501	programmed cell death	GO_BiologicalProcess	0.000113153	0.00446684	0.000113153	0.000574468	[3]	Group56	4.92397	68	[ACER3, ANP32B, APEX1, ARF6, BAK1, BCL10, BCL2L2, BCL3, BEX3, BID, BLOC1S2, BNIP3, BTG1, C1QBP, CAPN3, CASP8, CAT, CDK1, CHEK2, COMP, CRKL, CSRNP1, DAB2, DAPK1, DDIT4, DUSP6, ELMO1, FAP, FGFR3, FIS1, FOSL2, FZD9, GADD45G, GALNT3, GDF6, HELLS, HMOX1, HOXA5, HSPB6, HTR2B, IFNG, ITGA6, KCNMA1, MTDH, OXR1, PFKFB3, PGAM5, PPIF, PPT1, PRDX5, PRF1, PRKCD, PSMD10, RBCK1, RFFL, RNF186, RNF41, RTKN, S100A9…
GO:0043067	regulation of programmed cell death	GO_BiologicalProcess	0.00508537	0.0309983	0.000113153	0.000574468	[3, 4]	Group56	4.57143	48	[ACER3, ANP32B, APEX1, BAK1, BCL10, BCL2L2, BCL3, BID, BNIP3, BTG1, C1QBP, CAPN3, CASP8, CAT, CDK1, COMP, DAB2, DAPK1, DUSP6, FAP, FZD9, HELLS, HMOX1, HOXA5, HSPB6, HTR2B, IFNG, ITGA6, KCNMA1, MTDH, OXR1, PPIF, PPT1, PRDX5, PRF1, PRKCD, PSMD10, RBCK1, RFFL, RTKN, S100A9, SCIN, SLIT2, SNAI1, SOX4, SPRY2, SQSTM1, TFRC]
GO:0006915	apoptotic process	GO_BiologicalProcess	0.00026136	0.00619049	0.000113153	0.000574468	[4]	Group56	4.85953	64	[ANP32B, APEX1, ARF6, BAK1, BCL10, BCL2L2, BCL3, BEX3, BID, BLOC1S2, BNIP3, BTG1, C1QBP, CAPN3, CASP8, CAT, CDK1, CHEK2, COMP, CRKL, CSRNP1, DAB2, DAPK1, DDIT4, DUSP6, ELMO1, FAP, FGFR3, FIS1, FOSL2, FZD9, GADD45G, GALNT3, GDF6, HELLS, HMOX1, HOXA5, HSPB6, HTR2B, IFNG, ITGA6, KCNMA1, MTDH, OXR1, PFKFB3, PPIF, PPT1, PRDX5, PRKCD, PSMD10, RBCK1, RFFL, RNF186, RNF41, RTKN, S100A9, SCIN, SHC4, SLIT2,…
GO:0043068	positive regulation of programmed cell death	GO_BiologicalProcess	0.00190009	0.0178997	0.000113153	0.000574468	[3, 4, 5]	Group56	6.0686	23	[BAK1, BCL10, BCL2L2, BID, BNIP3, BTG1, C1QBP, CASP8, DAPK1, DUSP6, FAP, HMOX1, HOXA5, IFNG, ITGA6, KCNMA1, PRF1, PRKCD, RBCK1, S100A9, SCIN, SLIT2, SOX4]
GO:0097190	apoptotic signaling pathway	GO_BiologicalProcess	0.00164621	0.0164423	0.000113153	0.000574468	[3, 4, 5]	Group56	5.85586	26	[BAK1, BCL10, BCL2L2, BCL3, BID, BLOC1S2, BNIP3, CASP8, CHEK2, DAPK1, DDIT4, FGFR3, HELLS, HMOX1, IFNG, ITGA6, PPIF, PRKCD, PSMD10, RBCK1, RFFL, RNF186, RNF41, S100A9, SNAI1, TICAM1]
GO:0042981	regulation of apoptotic process	GO_BiologicalProcess	0.0101753	0.043481	0.000113153	0.000574468	[4, 5]	Group56	4.45545	45	[ANP32B, APEX1, BAK1, BCL10, BCL2L2, BCL3, BID, BNIP3, BTG1, C1QBP, CAPN3, CASP8, CAT, CDK1, COMP, DAB2, DAPK1, DUSP6, FAP, FZD9, HELLS, HMOX1, HOXA5, HSPB6, HTR2B, IFNG, ITGA6, KCNMA1, MTDH, OXR1, PPIF, PPT1, PRDX5, PRKCD, PSMD10, RBCK1, RFFL, RTKN, S100A9, SCIN, SLIT2, SNAI1, SOX4, SPRY2, TFRC]
GO:0097191	extrinsic apoptotic signaling pathway	GO_BiologicalProcess	0.00106877	0.0130296	0.000113153	0.000574468	[4, 5, 6]	Group56	8.09249	14	[BAK1, BCL10, BCL2L2, BID, BLOC1S2, CASP8, DAPK1, FGFR3, HMOX1, IFNG, ITGA6, RBCK1, RFFL, RNF41]
GO:0008637	apoptotic mitochondrial changes	GO_BiologicalProcess	0.0100782	0.0432893	0.000113153	0.000574468	[5, 6]	Group56	9.09091	7	[BAK1, BCL2L2, BID, BLOC1S2, BNIP3, PPIF, PSMD10]
GO:0006839	mitochondrial transport	GO_BiologicalProcess	0.0117884	0.0450349	0.000244427	0.0011523	[4]	Group55	7.19424	10	[BAK1, BLOC1S2, BNIP3, CHCHD4, GRPEL1, MAIP1, MTX2, PPIF, SFXN4, SLC25A38]
GO:0097190	apoptotic signaling pathway	GO_BiologicalProcess	0.00164621	0.0164423	0.000244427	0.0011523	[3, 4, 5]	Group55	5.85586	26	[BAK1, BCL10, BCL2L2, BCL3, BID, BLOC1S2, BNIP3, CASP8, CHEK2, DAPK1, DDIT4, FGFR3, HELLS, HMOX1, IFNG, ITGA6, PPIF, PRKCD, PSMD10, RBCK1, RFFL, RNF186, RNF41, S100A9, SNAI1, TICAM1]
GO:0007005	mitochondrion organization	GO_BiologicalProcess	0.00660435	0.0346519	0.000244427	0.0011523	[5]	Group55	5.74713	20	[ADCK1, BAK1, BCL2L2, BID, BLOC1S2, BNIP3, CHCHD4, COX7A2L, FAM49B, FASTKD3, FIS1, MAIP1, PGAM5, PHB, PPIF, PSMD10, SESN2, SIRT7, TFRC, TTC19]
GO:0008637	apoptotic mitochondrial changes	GO_BiologicalProcess	0.0100782	0.0432893	0.000244427	0.0011523	[5, 6]	Group55	9.09091	7	[BAK1, BCL2L2, BID, BLOC1S2, BNIP3, PPIF, PSMD10]
GO:0010821	regulation of mitochondrion organization	GO_BiologicalProcess	0.00655212	0.0345969	0.000244427	0.0011523	[5, 6]	Group55	8.98876	8	[ADCK1, BAK1, FAM49B, PGAM5, PPIF, PSMD10, SIRT7, TFRC]
GO:1902686	mitochondrial outer membrane permeabilization involved in programmed cell death	GO_BiologicalProcess	0.00926218	0.0419582	0.000244427	0.0011523	[4, 6, 7, 8, 9]	Group55	14.8148	4	[BAK1, BLOC1S2, BNIP3, PPIF]
GO:0090201	negative regulation of release of cytochrome c from mitochondria	GO_BiologicalProcess	0.0103517	0.0437835	0.000244427	0.0011523	[5, 6, 7, 8, 9]	Group55	20	3	[BAK1, PPIF, PSMD10]
GO:0098797	plasma membrane protein complex	GO_CellularComponent	0.00268077	0.0220035	0.000364047	0.00141336	[3, 4]	Group54	5.57851	27	[AP2A1, AP2M1, CACNA1D, CACNA2D3, CASP8, CRB1, GNAO1, GNG2, GRB2, HFE, ITGA10, ITGA2, ITGA6, ITGB6, ITGB8, KCNA4, KCNC1, KCND3, KCNE4, KCNMA1, KCNS3, NCF4, RAC1, SCN1A, SCN9A, TFRC, TGFBR3]
GO:0034220	monoatomic ion transmembrane transport	GO_BiologicalProcess	0.00996119	0.0430095	0.000364047	0.00141336	[3, 5]	Group54	4.5505	41	[ATP5G3, BAK1, CACNA1D, CACNA2D3, CAPN3, CLIC1, GRIK3, GRP, HTR2A, HTR2B, KCNA4, KCNC1, KCND3, KCNE4, KCNH6, KCNMA1, KCNS3, LAMP2, LRRC8B, LRRC8D, MAIP1, NRROS, PLCH1, PLCL2, PPIF, SCN1A, SCN9A, SFXN4, SLC23A2, SLC25A25, SLC26A6, SLC30A6, SLC39A11, SLC48A1, SLC5A7, SLC6A15, TMC4, TMEM173, TRPV3, VAMP8, XCR1]
GO:0044304	main axon	GO_CellularComponent	0.00332649	0.0246219	0.000364047	0.00141336	[2, 6]	Group54	15.1515	5	[KCNA4, KCNC1, MBP, SCN1A, SCN9A]
GO:0062149	detection of stimulus involved in sensory perception of pain	GO_BiologicalProcess	0.00681487	0.0353095	0.000364047	0.00141336	[4, 6]	Group54	23.0769	3	[NR2F6, SCN1A, SCN9A]
GO:0086001	cardiac muscle cell action potential	GO_BiologicalProcess	0.0064799	0.0344349	0.000364047	0.00141336	[5]	Group54	11.1111	6	[CACNA1D, KCND3, KCNE4, KCNH6, SCN1A, SCN9A]
GO:0086013	membrane repolarization during cardiac muscle cell action potential	GO_BiologicalProcess	0.0103517	0.0437835	0.000364047	0.00141336	[6]	Group54	20	3	[KCND3, KCNE4, KCNH6]
GO:0005244	voltage-gated monoatomic ion channel activity	GO_BiologicalProcess	0.0133023	0.0477386	0.000364047	0.00141336	[6, 7, 8, 9, 10]	Group54	6.74847	11	[CACNA1D, CACNA2D3, GRP, KCNA4, KCNC1, KCND3, KCNE4, KCNH6, KCNMA1, KCNS3, SCN1A]
GO:0050793	regulation of developmental process	GO_BiologicalProcess	0.00337323	0.0245299	8.43928e-05	0.000506357	[2, 3]	Group53	4.24344	76	[ADCK1, ANXA3, ARF6, BRD2, BTG1, C1QBP, C5AR1, CAPN3, CASP8, CDK18, CDKL5, CLIC1, CMTM5, COMP, CRKL, CSF1, DAB2, DIP2B, DMRTA2, DUSP6, FAM49B, FBLIM1, FGR, FOSL2, FSHR, FZD9, GDF6, GPM6B, HES2, HMOX1, HOXA5, HOXB3, HSPB6, HTR2A, IFNG, IGFBP5, IL17RD, ITGB8, JARID2, MAFG, MEDAG, MEX3C, MTDH, NPNT, NR6A1, PGAM5, PHOX2B, PLEKHB2, PRKX, PRRX1, PUS7, RAC1, RBPMS2, RNF41, RORB, RUNX1, RUVBL2, SCIN, SEM…
GO:0051239	regulation of multicellular organismal process	GO_BiologicalProcess	0.000206282	0.00570026	8.43928e-05	0.000506357	[2, 3]	Group53	4.44965	95	[ACHE, ANXA3, APEX1, ARF6, BCL10, BCL3, BRD2, BTG1, C1QBP, C5AR1, CACNA1D, CAMK2D, CAPN3, CASP8, CDK18, CDKL5, COMP, CPT2, CSF1, DAB2, DIP2B, DMRTA2, DUSP6, ESRRG, FAM49B, FGR, FOSL2, FSHR, FZD9, G3BP1, GDF6, GPM6B, GRP, HES2, HFE, HMOX1, HOXA5, HOXB3, HSPB6, HTR2B, IFNG, IGFBP5, IL17RD, IL33, ITGB8, JARID2, KCND3, KCNE4, KCNH6, KCNMA1, LITAF, MAFG, MTDH, NPNT, PGAM5, PHB, PHOX2B, PLAU, PLCL2, PR…
GO:0009888	tissue development	GO_BiologicalProcess	0.00457852	0.0294232	8.43928e-05	0.000506357	[3]	Group53	4.30248	66	[ARHGAP24, BCL10, BRD2, BTG1, CALB1, CDK1, CLDN1, COMP, CSF1, CTSZ, DAB2, DMRTA2, DUSP5, FGR, FOSL2, FSHR, FZD9, GALNT3, GDF6, GPM6B, GRB2, HOXA3, HOXA5, HOXB3, HTR2B, IGFBP5, IL17RD, ITGA2, ITGA6, ITGB6, ITGB8, JARID2, KBTBD8, KCNMA1, KRT80, LGR5, MAFG, MARVELD2, MEX3C, NPNT, OVOL1, PHOX2B, POU2F3, PPIF, PRKX, PRRX1, PUS7, RILPL2, RUNX1, SCIN, SEMA4D, SLC25A25, SLIT2, SMPD3, SNAI1, SORL1, SOX4, …
GO:0051240	positive regulation of multicellular organismal process	GO_BiologicalProcess	0.00239556	0.0204734	8.43928e-05	0.000506357	[2, 3, 4]	Group53	4.62329	54	[ACHE, ANXA3, BCL10, BCL3, BRD2, BTG1, C1QBP, C5AR1, CAMK2D, CAPN3, CASP8, CDK18, CDKL5, CPT2, CSF1, DAB2, DMRTA2, ESRRG, FAM49B, FGR, FZD9, G3BP1, GDF6, GPM6B, GRP, HMOX1, HSPB6, HTR2B, IFNG, IL33, ITGB8, MTDH, NPNT, PHB, PHOX2B, RUNX1, SCAMP5, SEMA4D, SLAMF1, SNAI1, SOCS1, SORL1, SOX4, SS18L1, SYNDIG1, TFRC, TICAM1, TIGIT, TMEM173, TRAF3IP3, TYK2, VAMP8, ZBTB20, ZBTB46]
GO:0035295	tube development	GO_BiologicalProcess	0.00950258	0.0421264	8.43928e-05	0.000506357	[3, 4]	Group53	4.61538	39	[AMOTL1, ANXA3, BAK1, BCL10, BRD2, BTG1, C5AR1, CALB1, COMP, CRKL, CSF1, CTSZ, FAP, FOSL2, GRP, HMOX1, HOXA3, HOXA5, HOXB3, HSPB6, IGFBP5, ITGB6, ITGB8, LGR5, MTDH, NPNT, PRKX, PRRX1, SLIT2, SMPD3, SOX4, SPRY2, SRSF6, ST14, TGFBR3, THY1, TMEM201, TTC8, ZEB1]
GO:0045595	regulation of cell differentiation	GO_BiologicalProcess	0.00946357	0.042179	8.43928e-05	0.000506357	[3, 4]	Group53	4.41582	48	[BRD2, BTG1, CAPN3, CASP8, CDKL5, CLIC1, CMTM5, CSF1, DAB2, DIP2B, DMRTA2, FOSL2, FSHR, GDF6, HES2, HOXA5, HOXB3, HTR2A, IFNG, IGFBP5, IL17RD, MAFG, MEDAG, MEX3C, NPNT, NR6A1, PHOX2B, PLEKHB2, PRKX, PUS7, RBPMS2, RNF41, RORB, RUNX1, SCIN, SEMA4D, SNAI1, SOCS1, SORL1, SOX4, SPRY2, SRA1, SRSF6, SS18L1, TRIB2, YTHDF2, ZBTB46, ZEB1]
KEGG:04512	ECM-receptor interaction	KEGG	0.00655212	0.0345969	0.00137125	0.00335193	[-1]	Group52	8.98876	8	[COMP, ITGA10, ITGA2, ITGA6, ITGB6, ITGB8, NPNT, SDC1]
KEGG:04666	Fc gamma R-mediated phagocytosis	KEGG	0.0114713	0.0455009	0.00137125	0.00335193	[-1]	Group52	8.16327	8	[ACTR3, ARF6, ARPC5, CRKL, MARCKSL1, PRKCD, RAC1, SCIN]
KEGG:04810	Regulation of actin cytoskeleton	KEGG	0.0027088	0.0220156	0.00137125	0.00335193	[-1]	Group52	6.86695	16	[ACTR3, ARPC5, CRKL, FAM49A, FAM49B, FGF5, FGFR3, ITGA10, ITGA2, ITGA6, ITGB6, ITGB8, PFN2, PPP1CC, RAC1, SCIN]
KEGG:05412	Arrhythmogenic right ventricular cardiomyopathy	KEGG	0.00533584	0.0311508	0.00137125	0.00335193	[-1]	Group52	9.30233	8	[CACNA1D, CACNA2D3, DTNA, ITGA10, ITGA2, ITGA6, ITGB6, ITGB8]
GO:0005178	integrin binding	GO_MolecularFunction	0.00318238	0.0244277	0.00137125	0.00335193	[3, 4]	Group52	8.69565	10	[COMP, FAP, FBLN5, ITGA10, ITGA2, ITGA6, ITGB6, ITGB8, NPNT, THY1]
GO:0008305	integrin complex	GO_CellularComponent	0.00131932	0.0151905	0.00137125	0.00335193	[3, 4, 5, 6]	Group52	18.5185	5	[ITGA10, ITGA2, ITGA6, ITGB6, ITGB8]
KEGG:04110	Cell cycle	KEGG	0.00191449	0.0178327	0.000434567	0.00143407	[-1]	Group51	7.92683	13	[ANAPC13, ANAPC15, CCNA1, CCND1, CDK1, CDK2, CHEK2, GADD45G, MCM3, MCM6, PDS5B, YWHAB, YWHAZ]
KEGG:04115	p53 signaling pathway	KEGG	0.00166833	0.0164648	0.000434567	0.00143407	[-1]	Group51	10.2273	9	[BID, CASP8, CCND1, CCNG1, CDK1, CDK2, CHEK2, GADD45G, SESN2]
KEGG:05222	Small cell lung cancer	KEGG	0.0121506	0.0453734	0.000434567	0.00143407	[-1]	Group51	8.08081	8	[BAK1, CCND1, CDK2, CKS1B, GADD45G, ITGA2, ITGA6, MAX]
GO:0004693	cyclin-dependent protein serine/threonine kinase activity	GO_BiologicalProcess	0.00992737	0.0433147	0.000434567	0.00143407	[5, 6]	Group51	10.1695	6	[CCNA1, CCND1, CCNG1, CDK1, CDK2, CKS1B]
GO:1902554	serine/threonine protein kinase complex	GO_CellularComponent	0.00262405	0.0217534	0.000434567	0.00143407	[6]	Group51	8.92857	10	[CCNA1, CCND1, CCNG1, CDK1, CDK2, CKS1B, DAPK1, GTF2H3, PRKX, SESN2]
GO:0000307	cyclin-dependent protein kinase holoenzyme complex	GO_CellularComponent	0.00538101	0.0307645	0.000434567	0.00143407	[7]	Group51	11.5385	6	[CCNA1, CCND1, CCNG1, CDK1, CDK2, CKS1B]
GO:0007166	cell surface receptor signaling pathway	GO_BiologicalProcess	0.000474204	0.0078623	0.000390887	0.00143325	[3, 4, 5]	Group50	4.33409	96	[ABL2, AMOTL1, BAK1, BCL10, BCL2L2, BCL3, BID, BLOC1S2, C17H12orf43, C5AR1, CASP8, CBFB, CISH, COMP, CRKL, CRLF3, CSF1, CSRNP1, DAB2, DAPK1, DDIT4, DEPDC1B, DKK2, DTX3L, EBI3, FAM89B, FGF5, FGFR3, FGR, FOSL2, FSHR, FZD9, G3BP1, GDF6, GRB2, GRIK3, HFE, HMOX1, IFNG, IGFBP5, IL10RA, IL17RD, ITGA10, ITGA2, ITGA6, ITGB6, ITGB8, JAGN1, LGR5, MBD2, MESD, MILR1, MTDH, NPNT, NRROS, NUS1, P2RY14, PELI2, PI…
GO:0071363	cellular response to growth factor stimulus	GO_BiologicalProcess	0.0117058	0.0451353	0.000390887	0.00143325	[4]	Group50	5.02901	26	[COMP, CRKL, DAB2, DDIT4, FAM89B, FGF5, FGFR3, GAS1, GDF6, GRB2, HFE, IL17RD, ITGB6, ITGB8, NPNT, NRROS, NUS1, PHOX2B, PTP4A2, SLIT2, SMAD9, SMPD3, SORL1, SPRY2, TGFBR3, ZEB1]
GO:0007167	enzyme-linked receptor protein signaling pathway	GO_BiologicalProcess	0.00514801	0.0309254	0.000390887	0.00143325	[4, 5, 6]	Group50	4.86202	37	[ABL2, COMP, CRKL, CSF1, CSRNP1, DAB2, DDIT4, FAM89B, FGF5, FGFR3, FGR, FSHR, GDF6, GRB2, HFE, IGFBP5, IL17RD, ITGB6, ITGB8, NPNT, NRROS, NUS1, PRKCD, PTP4A2, RAC1, RHBDF2, SH2B3, SH3TC2, SHC4, SMAD9, SMPD3, SOCS1, SORL1, SPRY2, TGFBR3, TYK2, ZEB1]
GO:0071560	cellular response to transforming growth factor beta stimulus	GO_BiologicalProcess	0.00964074	0.0422866	0.000390887	0.00143325	[5]	Group50	6.77966	12	[CRKL, DAB2, FAM89B, IL17RD, ITGB6, ITGB8, NPNT, NRROS, SMAD9, SPRY2, TGFBR3, ZEB1]
GO:0141091	transforming growth factor beta receptor superfamily signaling pathway	GO_BiologicalProcess	0.00771801	0.0376366	0.000390887	0.00143325	[6, 7, 8]	Group50	6.15385	16	[COMP, DAB2, FAM89B, GDF6, HFE, IL17RD, ITGB6, ITGB8, NPNT, NRROS, SMAD9, SMPD3, SORL1, SPRY2, TGFBR3, ZEB1]
KEGG:04666	Fc gamma R-mediated phagocytosis	KEGG	0.0114713	0.0455009	0.00749934	0.010531	[-1]	Group49	8.16327	8	[ACTR3, ARF6, ARPC5, CRKL, MARCKSL1, PRKCD, RAC1, SCIN]
KEGG:04810	Regulation of actin cytoskeleton	KEGG	0.0027088	0.0220156	0.00749934	0.010531	[-1]	Group49	6.86695	16	[ACTR3, ARPC5, CRKL, FAM49A, FAM49B, FGF5, FGFR3, ITGA10, ITGA2, ITGA6, ITGB6, ITGB8, PFN2, PPP1CC, RAC1, SCIN]
GO:0007015	actin filament organization	GO_BiologicalProcess	0.00685981	0.0353216	0.00749934	0.010531	[4, 5, 7]	Group49	5.63003	21	[ACTR3, ARF6, ARHGAP6, ARPC5, CAPZA1, COTL1, ELMO1, FAM49A, FAM49B, GRB2, MARCKSL1, PFN2, PLEKHH2, PPM1E, PRKCD, RAC1, SCIN, SLIT2, TMSB10, TRPV3, TTC8]
GO:0032271	regulation of protein polymerization	GO_BiologicalProcess	0.00144993	0.0158157	0.00749934	0.010531	[5, 6, 7]	Group49	8.1761	13	[ARF6, ARPC5, CAPZA1, COTL1, FAM49A, FAM49B, GRB2, PFN2, PRKCD, RAC1, SCIN, SLAIN1, SLIT2]
GO:0016601	Rac protein signal transduction	GO_BiologicalProcess	0.00692645	0.0352272	0.00749934	0.010531	[6, 7, 8]	Group49	12.8205	5	[ARF6, ARHGAP24, CRKL, ELMO1, RAC1]
GO:1901135	carbohydrate derivative metabolic process	GO_BiologicalProcess	0.000120967	0.00455825	0.000356686	0.00147133	[3]	Group48	5.66535	43	[ADPGK, AK2, AKR1A1, ALG14, AP2A1, ATP5G3, B3GALNT2, CHST2, DDIT4, DOLPP1, FUT4, GALNT14, GALNT3, GFPT2, HS3ST2, HTR2A, IFNG, ITGB8, MGAT3, MGAT4B, MOGS, NT5M, NUS1, PAPSS1, PFKFB3, PGAM1, PGD, PIGS, PIGU, PRKCD, PRKCSH, RAB23, RFK, SLC25A25, SMPD3, ST3GAL5, ST6GALNAC4, STAB2, UCK1, UPP2, UXS1, XYLT2, ZBTB20]
GO:0006796	phosphate-containing compound metabolic process	GO_BiologicalProcess	0.00331129	0.0247303	0.000356686	0.00147133	[4]	Group48	4.61121	51	[ADPGK, AK2, AKR1A1, ATP5G3, BCL10, CAMK2D, CDK1, CDK2, DAPK1, DDIT4, DGKZ, ENPP7, GFPT2, GLYCTK, HASPIN, HTR2A, HTR2B, IFNG, ITGA6, KYNU, MAP4K2, MOCS2, NT5M, NUS1, PAPSS1, PFKFB3, PGAM1, PGAM5, PGD, PGP, PIGS, PIGU, PLCH1, PLCL2, PPP1CC, PRKCD, RAB23, RAC1, RFK, SCARB1, SESN2, SLC25A11, SLC25A25, SMPD3, SUCLG2, TRIB2, UCK1, UPP2, UXS1, YWHAZ, ZBTB20]
GO:1901137	carbohydrate derivative biosynthetic process	GO_BiologicalProcess	0.00327088	0.0246505	0.000356686	0.00147133	[4]	Group48	5.56745	26	[AK2, AKR1A1, ALG14, AP2A1, ATP5G3, B3GALNT2, DOLPP1, FUT4, GALNT14, GALNT3, GFPT2, HS3ST2, MGAT4B, MOGS, NUS1, PAPSS1, PIGS, PIGU, RFK, SMPD3, ST3GAL5, ST6GALNAC4, UCK1, UPP2, UXS1, XYLT2]
GO:0006486	protein glycosylation	GO_BiologicalProcess	0.0113834	0.0455886	0.000356686	0.00147133	[5, 6, 7]	Group48	6.62983	12	[ALG14, B3GALNT2, DOLPP1, FUT4, GALNT14, GALNT3, GFPT2, MGAT4B, MOGS, NUS1, ST3GAL5, ST6GALNAC4]
GO:0006487	protein N-linked glycosylation	GO_BiologicalProcess	0.00230513	0.0201153	0.000356686	0.00147133	[6, 7, 8]	Group48	11.8644	7	[ALG14, DOLPP1, FUT4, GFPT2, MGAT4B, MOGS, NUS1]
GO:0097530	granulocyte migration	GO_BiologicalProcess	0.00518591	0.030708	0.00518591	0.00877615	[4, 6]	Group47	8.65385	9	[C1QBP, C5AR1, CSF1, FUT4, JAGN1, RAC1, S100A9, SLAMF1, SLIT2]
GO:1902622	regulation of neutrophil migration	GO_BiologicalProcess	0.00489481	0.0305097	0.00518591	0.00877615	[4, 5, 6, 7, 8]	Group47	13.8889	5	[C1QBP, C5AR1, FUT4, RAC1, SLIT2]
GO:1990266	neutrophil migration	GO_BiologicalProcess	0.0107834	0.0442549	0.00518591	0.00877615	[5, 7]	Group47	8.97436	7	[C1QBP, C5AR1, FUT4, JAGN1, RAC1, S100A9, SLIT2]
GO:0071622	regulation of granulocyte chemotaxis	GO_BiologicalProcess	0.00138889	0.0153519	0.00518591	0.00877615	[5, 6, 7, 8]	Group47	15	6	[C1QBP, C5AR1, CSF1, RAC1, SLAMF1, SLIT2]
GO:0010759	positive regulation of macrophage chemotaxis	GO_BiologicalProcess	0.00681487	0.0353095	0.00518591	0.00877615	[5, 6, 7, 8, 9, 10]	Group47	23.0769	3	[C5AR1, CSF1, SLAMF1]
GO:0044087	regulation of cellular component biogenesis	GO_BiologicalProcess	0.00371318	0.0265364	8.81026e-05	0.000484564	[3, 4]	Group46	4.89335	39	[ABHD17A, ACTR3, ARF6, ARHGAP24, ARHGAP6, ARPC5, BAK1, CAPZA1, CDK2, CDKL5, CHEK2, COTL1, FAM49A, FAM49B, FBLIM1, G3BP1, GPM6B, GRB2, IFNG, PAN2, PFN2, PLEK2, POC1B, PPM1E, PREB, PRKCD, RAC1, SCIN, SEMA4D, SLAIN1, SLIT2, SNAI1, SORL1, SYNDIG1, TFRC, TGFBR3, THY1, TICAM1, TTC8]
GO:0051128	regulation of cellular component organization	GO_BiologicalProcess	1.86056e-05	0.00102827	8.81026e-05	0.000484564	[3, 4]	Group46	4.84315	88	[ABHD17A, ABL2, ACTR3, ADCK1, ANAPC15, ANKRD13A, APEX1, ARF6, ARHGAP24, ARHGAP6, ARPC5, BAK1, CACNA2D3, CAPZA1, CCT5, CDK1, CDK2, CDK2AP2, CDKL5, CHEK2, CHFR, COTL1, CRKL, CRLF3, DAB2, DERL2, DIP2B, EIF5A2, FAM49A, FAM49B, FAP, FBLIM1, FGR, FSHR, G3BP1, GPM6B, GRB2, HASPIN, HFE, IFNG, IGFBP5, NEXN, PAN2, PFN2, PGAM5, PLEK2, PLEKHH2, PLXNC1, POC1B, PPIF, PPM1E, PPT1, PREB, PRKCD, PRKCSH, PRRX1, PS…
GO:0006996	organelle organization	GO_BiologicalProcess	0.000634294	0.00906604	8.81026e-05	0.000484564	[4]	Group46	4.12478	119	[ACTR3, ADCK1, ALKBH5, AMOTL1, ANAPC15, APEX1, ARF6, ARHGAP6, ARPC5, ATXN2, BAK1, BCL2L2, BID, BLOC1S2, BLZF1, BNIP3, C1QBP, CAPN3, CAPZA1, CCDC170, CCT5, CDK1, CDK2, CDK2AP2, CDKL5, CHCHD4, CHEK2, CHFR, COTL1, COX7A2L, CREG1, CRKL, ELMO1, EPB41L4A, FAM49A, FAM49B, FASTKD3, FIGN, FIS1, FSHR, G3BP1, GABARAPL2, GFM2, GOLM1, GOLPH3, GPM6B, GRB2, HASPIN, JAGN1, KIF20A, KIF27, KIF3A, KRT80, LAMP2, LSM…
GO:0051129	negative regulation of cellular component organization	GO_BiologicalProcess	0.00628336	0.0342691	8.81026e-05	0.000484564	[3, 4, 5]	Group46	5.23256	27	[ABHD17A, ADCK1, ANAPC15, ANKRD13A, ARHGAP24, ARHGAP6, BAK1, CAPZA1, DIP2B, FAM49B, FAP, HASPIN, PLEKHH2, PPIF, PRKCD, PRKCSH, PSMD10, SCAMP5, SCIN, SLIT2, SORL1, SPDL1, SPRY2, TEN1, TFRC, TGFBR3, THY1]
GO:0033043	regulation of organelle organization	GO_BiologicalProcess	7.75156e-05	0.00378002	8.81026e-05	0.000484564	[4, 5]	Group46	5.48246	50	[ADCK1, ANAPC15, ARF6, ARHGAP6, ARPC5, BAK1, CAPZA1, CCT5, CDK1, CDK2, CDK2AP2, CDKL5, CHEK2, CHFR, COTL1, FAM49A, FAM49B, FSHR, G3BP1, GPM6B, GRB2, HASPIN, NEXN, PAN2, PFN2, PGAM5, PLEKHH2, POC1B, PPIF, PPM1E, PREB, PRKCD, PSMD10, PSRC1, RAC1, RUVBL2, SCIN, SIRT7, SLAIN1, SLAMF1, SLIT2, SMPD3, SPDL1, SURF4, TEN1, TFRC, TMEM33, TTC8, UCHL5, ZNRF1]
GO:0048025	negative regulation of mRNA splicing, via spliceosome	GO_BiologicalProcess	0.00160637	0.0164405	0.00748148	0.0107343	[7, 8, 9, 10, 11, 12, 13, 14]	Group45	23.5294	4	[C1QBP, SRSF10, SRSF6, U2AF2]
GO:0036002	pre-mRNA binding	GO_MolecularFunction	0.0119372	0.0453941	0.00748148	0.0107343	[4]	Group45	13.7931	4	[ELAVL4, RBM22, SRSF6, U2AF2]
GO:0010629	negative regulation of gene expression	GO_BiologicalProcess	0.00874451	0.0409559	0.00748148	0.0107343	[6, 7, 8]	Group45	4.6683	38	[ALKBH5, APEX1, BCL3, C1QBP, CDK2, CRKL, CTSZ, DAPK1, ELAVL4, FASTKD3, GAS1, HELLS, HFE, IFNG, IGFBP5, ITGB8, JARID2, LSM4, MBD2, NCBP2, PAIP2B, PAN2, POLE3, PUS7, RAC1, RIDA, SESN2, SIRT7, SLAMF1, SNX12, SRP9, SRSF10, SRSF6, TIGIT, TRIB2, U2AF2, YTHDF2, ZBTB20]
GO:1903311	regulation of mRNA metabolic process	GO_BiologicalProcess	0.0115774	0.0450595	0.00748148	0.0107343	[6, 7, 8]	Group45	6.19469	14	[ALKBH5, APEX1, C1QBP, ELAVL4, FASTKD3, NCBP2, PAN2, PRPF19, RBM23, RIDA, SRSF10, SRSF6, U2AF2, YTHDF2]
GO:0050684	regulation of mRNA processing	GO_BiologicalProcess	0.0143661	0.0498305	0.00748148	0.0107343	[6, 7, 8, 9, 10]	Group45	7.84314	8	[ALKBH5, C1QBP, NCBP2, PRPF19, RBM23, SRSF10, SRSF6, U2AF2]
GO:0045321	leukocyte activation	GO_BiologicalProcess	0.00155469	0.0163144	0.00254241	0.00508483	[2, 3]	Group44	5.22599	37	[ALKBH5, ANXA3, BAK1, BCL10, BCL3, BRD2, C5AR1, EBI3, FAM49B, FGR, FOSL2, FZD9, GRB2, GRP, HELLS, HFE, IFNG, IL33, ITGB6, ITGB8, PHB, PLCL2, PRF1, PRKCD, RNF41, SKAP2, SLAMF1, SOCS1, SOCS6, SOX4, TFRC, TICAM1, TIGIT, TYK2, VAMP8, ZBTB46, ZEB1]
GO:0002443	leukocyte mediated immunity	GO_BiologicalProcess	0.00287918	0.0225173	0.00254241	0.00508483	[3]	Group44	6.47482	18	[ANXA3, BCL10, BCL3, C1QBP, FAM49B, FGR, GRB2, GRP, HFE, JAGN1, PRF1, PRKCD, RASGRP4, SLAMF1, TFRC, TICAM1, TIGIT, VAMP8]
GO:0002274	myeloid leukocyte activation	GO_BiologicalProcess	0.0041962	0.0282817	0.00254241	0.00508483	[3, 4]	Group44	7.54717	12	[ANXA3, C5AR1, FGR, GRP, IFNG, IL33, ITGB6, ITGB8, PRKCD, SLAMF1, TICAM1, VAMP8]
GO:0046649	lymphocyte activation	GO_BiologicalProcess	0.0128127	0.0469989	0.00254241	0.00508483	[3, 4]	Group44	4.8495	29	[ALKBH5, BAK1, BCL10, BCL3, BRD2, EBI3, FAM49B, FGR, FOSL2, FZD9, GRB2, HELLS, HFE, IFNG, PHB, PLCL2, PRF1, PRKCD, RNF41, SKAP2, SLAMF1, SOCS1, SOCS6, SOX4, TFRC, TICAM1, TIGIT, TYK2, ZEB1]
GO:0002275	myeloid cell activation involved in immune response	GO_BiologicalProcess	0.0060459	0.0334137	0.00254241	0.00508483	[4, 5]	Group44	10	7	[ANXA3, FGR, GRP, IFNG, SLAMF1, TICAM1, VAMP8]
GO:0042063	gliogenesis	GO_BiologicalProcess	0.0142875	0.0497663	0.0142875	0.0142875	[5, 6, 7]	Group43	6.03448	14	[C5AR1, CRB1, CRKL, CSF1, FGF5, GRB2, IFNG, NRROS, PFKFB3, PHOX2B, PLP1, S100A9, SH3TC2, SOX4]
GO:0010001	glial cell differentiation	GO_BiologicalProcess	0.00742348	0.0368507	0.0142875	0.0142875	[4, 6, 7, 8]	Group43	7.01754	12	[C5AR1, CRB1, FGF5, GRB2, IFNG, NRROS, PFKFB3, PHOX2B, PLP1, S100A9, SH3TC2, SOX4]
GO:0021782	glial cell development	GO_BiologicalProcess	0.00533584	0.0311508	0.0142875	0.0142875	[4, 5, 7, 8, 9]	Group43	9.30233	8	[C5AR1, GRB2, IFNG, NRROS, PLP1, S100A9, SH3TC2, SOX4]
GO:0014002	astrocyte development	GO_BiologicalProcess	0.00515477	0.0307432	0.0142875	0.0142875	[5, 6, 7, 8, 9, 10]	Group43	17.3913	4	[C5AR1, IFNG, PLP1, S100A9]
GO:0005777	peroxisome	GO_CellularComponent	0.00623792	0.0342466	0.00788724	0.010845	[4, 5, 6]	Group42	8.41121	9	[CAT, EHHADH, FIS1, PEX11G, PEX12, PEX19, PEX5L, PRDX5, RIDA]
GO:0007031	peroxisome organization	GO_BiologicalProcess	0.00380176	0.0267089	0.00788724	0.010845	[5]	Group42	14.7059	5	[FIS1, PEX11G, PEX12, PEX19, PEX5L]
GO:0005778	peroxisomal membrane	GO_CellularComponent	0.00158481	0.0164226	0.00788724	0.010845	[5, 6, 7]	Group42	14.6341	6	[CAT, FIS1, PEX11G, PEX12, PEX19, PEX5L]
GO:0016559	peroxisome fission	GO_BiologicalProcess	0.00306573	0.0237523	0.00788724	0.010845	[6]	Group42	30	3	[FIS1, PEX11G, PEX19]
GO:0006810	transport	GO_BiologicalProcess	8.65722e-06	0.000598069	8.65722e-06	8.16252e-05	[3]	Group41	4.29328	154	[ABCA4, ACHE, ALKBH5, ANKRD13A, ANP32B, ANXA3, AP2A1, AP2B1, AP2M1, ARF3, ARF6, ATOX1, ATP5G3, BAK1, BCL2L2, BCL3, BLOC1S2, BLZF1, BNIP3, CACNA1D, CACNA2D3, CAPN3, CDK2, CHCHD4, CLIC1, CNIH4, COMP, CREG1, DAB2, DERL2, DTX3L, ELMO1, ERGIC1, FABP2, FAM53C, FAM91A1, FBLN5, FGR, FOSL2, FRMPD1, GABARAPL2, GAS1, GGA2, GLTP, GOLPH3, GRAMD1A, GRB2, GRIK3, GRP, GRPEL1, HFE, HTR2A, HTR2B, IFNG, IL10RA, JAG…
GO:0055085	transmembrane transport	GO_BiologicalProcess	0.00930815	0.0419373	8.65722e-06	8.16252e-05	[2, 4]	Group41	4.26157	58	[ABCA4, ATP5G3, BAK1, BCL2L2, CACNA1D, CACNA2D3, CAPN3, CHCHD4, CLIC1, GRIK3, GRP, GRPEL1, HTR2A, HTR2B, KCNA4, KCNC1, KCND3, KCNE4, KCNH6, KCNMA1, KCNS3, LAMP2, LRRC8B, LRRC8D, MAIP1, MMGT1, NRROS, PEX12, PEX5L, PLCH1, PLCL2, PPIF, PRF1, SCARB1, SCN1A, SCN9A, SESN2, SFXN4, SLC16A6, SLC23A2, SLC25A11, SLC25A25, SLC25A38, SLC25A44, SLC26A6, SLC2A12, SLC30A6, SLC35F1, SLC39A11, SLC48A1, SLC5A7, SLC…
GO:0034220	monoatomic ion transmembrane transport	GO_BiologicalProcess	0.00996119	0.0430095	8.65722e-06	8.16252e-05	[3, 5]	Group41	4.5505	41	[ATP5G3, BAK1, CACNA1D, CACNA2D3, CAPN3, CLIC1, GRIK3, GRP, HTR2A, HTR2B, KCNA4, KCNC1, KCND3, KCNE4, KCNH6, KCNMA1, KCNS3, LAMP2, LRRC8B, LRRC8D, MAIP1, NRROS, PLCH1, PLCL2, PPIF, SCN1A, SCN9A, SFXN4, SLC23A2, SLC25A25, SLC26A6, SLC30A6, SLC39A11, SLC48A1, SLC5A7, SLC6A15, TMC4, TMEM173, TRPV3, VAMP8, XCR1]
GO:0005244	voltage-gated monoatomic ion channel activity	GO_BiologicalProcess	0.0133023	0.0477386	8.65722e-06	8.16252e-05	[6, 7, 8, 9, 10]	Group41	6.74847	11	[CACNA1D, CACNA2D3, GRP, KCNA4, KCNC1, KCND3, KCNE4, KCNH6, KCNMA1, KCNS3, SCN1A]
GO:1902533	positive regulation of intracellular signal transduction	GO_BiologicalProcess	0.0121376	0.0455299	0.00701214	0.0105182	[4, 5, 6, 7]	Group40	4.56731	38	[BCL10, BID, C1QBP, C5AR1, CASP8, CAT, CRKL, CSF1, DAB2, FGF5, FGFR3, FGR, FSHR, GDF6, HFE, HTR2A, HTR2B, IGFBP5, LITAF, LURAP1L, MAP4K2, MTDH, NPNT, PELI2, PHB, PTP4A2, RBCK1, S100A9, SEMA4D, SESN2, SLAMF1, SPRY2, TFRC, TGFBR3, TICAM1, TIFA, TMEM33, TNFRSF19]
GO:0043491	phosphatidylinositol 3-kinase/protein kinase B signal transduction	GO_BiologicalProcess	0.00705053	0.0354236	0.00701214	0.0105182	[5, 6, 7]	Group40	6.38298	15	[C1QBP, CAT, FGFR3, FGR, FSHR, IGFBP5, MTDH, PHB, RNF41, SEMA4D, SESN2, SH2B3, SIRT7, SMPD3, SPRY2]
GO:0051896	regulation of phosphatidylinositol 3-kinase/protein kinase B signal transduction	GO_BiologicalProcess	0.00147662	0.0158976	0.00701214	0.0105182	[5, 6, 7, 8]	Group40	7.53769	15	[C1QBP, CAT, FGFR3, FGR, FSHR, IGFBP5, MTDH, PHB, RNF41, SEMA4D, SESN2, SH2B3, SIRT7, SMPD3, SPRY2]
GO:0051897	positive regulation of phosphatidylinositol 3-kinase/protein kinase B signal transduction	GO_BiologicalProcess	0.00493607	0.0303111	0.00701214	0.0105182	[5, 6, 7, 8, 9]	Group40	7.74648	11	[C1QBP, CAT, FGFR3, FGR, FSHR, IGFBP5, MTDH, PHB, SEMA4D, SESN2, SPRY2]
GO:0061448	connective tissue development	GO_BiologicalProcess	0.000298333	0.00634149	0.000298333	0.00131267	[4]	Group39	7.89474	18	[COMP, CSF1, FOSL2, GALNT3, GDF6, HOXA3, HOXA5, HOXB3, ITGB8, MEX3C, PRRX1, RUNX1, SCIN, SLC25A25, SMPD3, SNAI1, SORL1, ZEB1]
GO:0051216	cartilage development	GO_BiologicalProcess	0.000287907	0.00628091	0.000298333	0.00131267	[4, 5, 6]	Group39	8.82353	15	[COMP, FOSL2, GALNT3, GDF6, HOXA3, HOXA5, HOXB3, ITGB8, MEX3C, PRRX1, RUNX1, SCIN, SMPD3, SNAI1, ZEB1]
GO:0002062	chondrocyte differentiation	GO_BiologicalProcess	0.0121506	0.0453734	0.000298333	0.00131267	[4, 5, 6, 7]	Group39	8.08081	8	[COMP, FOSL2, GALNT3, GDF6, MEX3C, RUNX1, SCIN, SMPD3]
GO:0002063	chondrocyte development	GO_BiologicalProcess	0.00436428	0.0289439	0.000298333	0.00131267	[4, 5, 6, 7, 8]	Group39	18.1818	4	[COMP, GALNT3, MEX3C, SMPD3]
GO:0033554	cellular response to stress	GO_BiologicalProcess	0.0129667	0.0469406	0.0129667	0.0135842	[3]	Group38	4.15248	61	[APEX1, BAK1, BCL2L2, BCL3, C1QBP, CAPN3, CAT, CCND1, CDK1, CDK2, CHCHD4, CHEK2, COMP, DAPK1, DDIT4, DERL2, DTX3L, FANCF, FANCL, FOXA3, FOXRED2, GABARAPL2, GRB2, GTF2H3, H2AFX, HASPIN, HMOX1, INIP, LAMP2, LRRC8D, MAP4K2, MCM3, MCM6, MPG, OXR1, PDS5B, PEX12, POLE3, PPIF, PRDX5, PRKCD, PRPF19, PRRX1, PSMD10, RNF138, RNF186, RUVBL2, SCAMP5, SEM1, SESN2, SIRT7, SMPD3, SNAI1, SOX4, SQSTM1, THY1, TMEM3…
GO:0006974	DNA damage response	GO_BiologicalProcess	0.00520487	0.0306017	0.0129667	0.0135842	[4]	Group38	4.92958	35	[APEX1, BAK1, BCL2L2, BCL3, C1QBP, CCND1, CDK1, CDK2, CHCHD4, CHEK2, DDIT4, DTX3L, FANCF, FANCL, GRB2, GTF2H3, H2AFX, INIP, MCM3, MCM6, MPG, PDS5B, POLE3, PRKCD, PRPF19, PSMD10, RNF138, RUVBL2, SEM1, SESN2, SIRT7, SNAI1, SOX4, UCHL5, VRK3]
GO:0042770	signal transduction in response to DNA damage	GO_BiologicalProcess	0.00113507	0.0134424	0.0129667	0.0135842	[4, 5, 6]	Group38	8.82353	12	[BCL3, CCND1, CDK1, CHEK2, DTX3L, GRB2, H2AFX, PRPF19, PSMD10, SESN2, SNAI1, SOX4]
KEGG:04142	Lysosome	KEGG	0.0129396	0.0470478	0.0109621	0.0124741	[-1]	Group37	7.0922	10	[CTSA, CTSO, CTSZ, GGA2, LAMP2, LITAF, M6PR, NPC2, PPT1, TPP1]
GO:0005773	vacuole	GO_CellularComponent	0.00597723	0.0334805	0.0109621	0.0124741	[3, 4, 5]	Group37	5.25292	27	[BCL10, CREG1, CTSA, CTSO, CTSZ, DTX3L, GABARAPL2, LAMP2, LITAF, M6PR, NPC2, PPT1, PRF1, PRKCD, RAB23, SCARB1, SESN2, SLC48A1, SQSTM1, TICAM1, TMEM173, TMEM9B, TPP1, TRPV3, VAMP8, VPS36, ZNRF1]
GO:0005764	lysosome	GO_CellularComponent	0.00629062	0.0340844	0.0109621	0.0124741	[5, 6, 7]	Group37	5.50239	23	[BCL10, CREG1, CTSA, CTSO, CTSZ, DTX3L, LAMP2, LITAF, M6PR, NPC2, PPT1, PRF1, PRKCD, SCARB1, SESN2, SLC48A1, SQSTM1, TMEM9B, TPP1, TRPV3, VAMP8, VPS36, ZNRF1]
GO:0016477	cell migration	GO_BiologicalProcess	0.000341058	0.00689603	0.000515779	0.00162102	[3]	Group36	4.91667	59	[AMOTL1, ANXA3, ARF6, ARHGAP24, ARPC5, C1QBP, C5AR1, CASP8, CHST2, CLDN1, CRKL, CSF1, DAB2, DDIT4, DEPDC1B, FAM49B, FAM89B, FAP, FGF5, FGR, FUT4, HMOX1, HOXA5, HTR2B, IFNG, IGFBP5, ITGA2, ITGA6, ITGB6, ITGB8, JAGN1, MGAT3, NEXN, NUS1, PHOX2B, PLAU, PRKCD, PRKX, PTP4A2, RAC1, RNF41, S100A9, SCARB1, SDC1, SELL, SEMA4D, SINHCAF, SLAMF1, SLIT2, SMPD3, SNAI1, SORL1, SPDL1, SPRY2, TGFBR3, THY1, TMEM201…
GO:0040017	positive regulation of locomotion	GO_BiologicalProcess	0.000262626	0.00604769	0.000515779	0.00162102	[2, 3, 4]	Group36	6.42202	28	[ANXA3, ARF6, C1QBP, C5AR1, CASP8, CLDN1, CRKL, CSF1, DAB2, FAM89B, FGR, FUT4, HMOX1, IFNG, IGFBP5, ITGA6, NUS1, PLAU, RAC1, SEMA4D, SLAMF1, SLIT2, SNAI1, SPRY2, TACR2, TGFBR3, THY1, TMEM201]
GO:2000145	regulation of cell motility	GO_BiologicalProcess	0.000868545	0.0116133	0.000515779	0.00162102	[3, 4]	Group36	5.27009	40	[AMOTL1, ANXA3, ARF6, C1QBP, C5AR1, CASP8, CHST2, CLDN1, CRKL, CSF1, DAB2, FAM49B, FAM89B, FGF5, FGR, FUT4, HMOX1, IFNG, IGFBP5, ITGA6, MGAT3, NEXN, NUS1, PLAU, PRKX, RAC1, RNF41, SEMA4D, SINHCAF, SLAMF1, SLIT2, SMPD3, SNAI1, SORL1, SPRY2, TACR2, TGFBR3, THY1, TMEM201, TMSB10]
GO:0098796	membrane protein complex	GO_CellularComponent	0.00132326	0.0150272	0.00148336	0.00349649	[2, 3]	Group35	4.79705	52	[ALG14, AP2A1, AP2B1, AP2M1, ATP5G3, BAK1, CACNA1D, CACNA2D3, CASP8, CLIC1, COX7A2L, CRB1, GNAO1, GNG2, GRB2, GRPEL1, HFE, ITGA10, ITGA2, ITGA6, ITGB6, ITGB8, KCNA4, KCNC1, KCND3, KCNE4, KCNH6, KCNMA1, KCNS3, LRRC8B, LRRC8D, MMGT1, MTX2, NCF4, NECAP1, NECAP2, PHB, PIGS, PIGU, PPIF, RAC1, S100A9, SCN1A, SCN9A, SDHA, SNX8, SYNE3, TFRC, TGFBR3, TSPAN33, VAMP8, VPS36]
GO:0098797	plasma membrane protein complex	GO_CellularComponent	0.00268077	0.0220035	0.00148336	0.00349649	[3, 4]	Group35	5.57851	27	[AP2A1, AP2M1, CACNA1D, CACNA2D3, CASP8, CRB1, GNAO1, GNG2, GRB2, HFE, ITGA10, ITGA2, ITGA6, ITGB6, ITGB8, KCNA4, KCNC1, KCND3, KCNE4, KCNMA1, KCNS3, NCF4, RAC1, SCN1A, SCN9A, TFRC, TGFBR3]
GO:0005244	voltage-gated monoatomic ion channel activity	GO_BiologicalProcess	0.0133023	0.0477386	0.00148336	0.00349649	[6, 7, 8, 9, 10]	Group35	6.74847	11	[CACNA1D, CACNA2D3, GRP, KCNA4, KCNC1, KCND3, KCNE4, KCNH6, KCNMA1, KCNS3, SCN1A]
GO:0002573	myeloid leukocyte differentiation	GO_BiologicalProcess	0.000704811	0.00990319	0.000704811	0.00193823	[5, 6, 7]	Group34	8.10811	15	[APEX1, CASP8, CSF1, FOSL2, FSHR, IFNG, ITGB6, ITGB8, JAGN1, NRROS, RUNX1, SOCS1, TCTA, TFRC, ZBTB46]
GO:0030851	granulocyte differentiation	GO_BiologicalProcess	0.00432373	0.0289062	0.000704811	0.00193823	[6, 7, 8]	Group34	14.2857	5	[APEX1, FOSL2, JAGN1, RUNX1, ZBTB46]
GO:0030223	neutrophil differentiation	GO_BiologicalProcess	0.00411844	0.0279852	0.000704811	0.00193823	[7, 8, 9]	Group34	27.2727	3	[APEX1, FOSL2, JAGN1]
GO:0097696	cell surface receptor signaling pathway via STAT	GO_BiologicalProcess	0.0009555	0.0120017	0.0009555	0.00252252	[4, 5, 6]	Group33	10.2041	10	[BCL3, CISH, CRLF3, FGFR3, IFNG, IL10RA, PIGU, SH2B3, SOCS1, TYK2]
GO:0046425	regulation of receptor signaling pathway via JAK-STAT	GO_BiologicalProcess	0.00019014	0.00562949	0.0009555	0.00252252	[5, 6, 7, 8]	Group33	15.3846	8	[BCL3, CISH, CRLF3, IL10RA, PIGU, SH2B3, SOCS1, TYK2]
GO:0046426	negative regulation of receptor signaling pathway via JAK-STAT	GO_BiologicalProcess	0.000378219	0.00746532	0.0009555	0.00252252	[5, 6, 7, 8, 9]	Group33	33.3333	4	[BCL3, CISH, SH2B3, SOCS1]
GO:0019509	L-methionine salvage from methylthioadenosine	GO_BiologicalProcess	0.000560999	0.00845578	0.00332649	0.0064573	[6, 7, 8, 9, 10, 11, 12, 13, 14]	Group32	50	3	[ADI1, ENOPH1, MRI1]
GO:0043094	metabolic compound salvage	GO_BiologicalProcess	0.00332649	0.0246219	0.00332649	0.0064573	[3]	Group32	15.1515	5	[ADI1, ENOPH1, MRI1, UCK1, UPP2]
GO:0016667	oxidoreductase activity, acting on a sulfur group of donors	GO_MolecularFunction	0.00442505	0.0288847	0.00442505	0.00789332	[3]	Group31	12	6	[CHCHD4, MSRB3, PDIA5, SESN2, TMX3, TXN2]
GO:0015035	protein-disulfide reductase activity	GO_MolecularFunction	0.0134419	0.0478254	0.00442505	0.00789332	[3, 5]	Group31	13.3333	4	[CHCHD4, PDIA5, TMX3, TXN2]
GO:0006775	fat-soluble vitamin metabolic process	GO_BiologicalProcess	0.00926218	0.0419582	0.00105287	0.00267268	[5]	Group30	14.8148	4	[CYP24A1, IFNG, SNAI1, TTPA]
GO:0009110	vitamin biosynthetic process	GO_BiologicalProcess	0.00248993	0.0210628	0.00105287	0.00267268	[5]	Group30	21.0526	4	[AKR1A1, IFNG, RFK, SNAI1]
KEGG:04217	Necroptosis	KEGG	0.00234415	0.0202427	0.000433477	0.00150576	[-1]	Group29	7.44681	14	[BID, CAMK2D, CASP8, H2AFX, H2AFY, H2AFZ, IFNG, IL33, IRF9, PGAM5, RBCK1, SQSTM1, TICAM1, TYK2]
KEGG:05160	Hepatitis C	KEGG	0.00173334	0.0169052	0.000433477	0.00150576	[-1]	Group29	7.69231	14	[BAK1, BID, CASP8, CCND1, CDK2, CLDN1, GRB2, IFNG, IRF9, SCARB1, TICAM1, TYK2, YWHAB, YWHAZ]
GO:0034097	response to cytokine	GO_BiologicalProcess	0.0104342	0.0439082	0.0104342	0.0132433	[4]	Group28	4.73538	34	[ACTR3, CASP8, CHCHD4, CISH, CRKL, CSF1, DAPK1, EBI3, FGFR3, FOSL2, GFPT2, HELLS, IFNG, IL10RA, IL17RD, JAGN1, JARID2, KYNU, MYBL2, NPNT, PTP4A2, RFFL, SELL, SH2B3, SLC26A6, SLIT2, SMPD3, SOCS1, SPRY2, TFRC, TIFA, TYK2, XCR1, YTHDF2]
GO:1990823	response to leukemia inhibitory factor	GO_BiologicalProcess	0.000769024	0.0106253	0.0104342	0.0132433	[5]	Group28	11.3924	9	[CHCHD4, FOSL2, GFPT2, HELLS, JARID2, MYBL2, PTP4A2, SPRY2, TFRC]
GO:0036010	protein localization to endosome	GO_BiologicalProcess	0.00248993	0.0210628	0.00248993	0.00513549	[6]	Group27	21.0526	4	[ANKRD13A, ARF6, DTX3L, SORL1]
GO:1905666	regulation of protein localization to endosome	GO_BiologicalProcess	0.00306573	0.0237523	0.00248993	0.00513549	[5, 6, 7]	Group27	30	3	[ANKRD13A, DTX3L, SORL1]
GO:0071340	skeletal muscle acetylcholine-gated channel clustering	GO_BiologicalProcess	0.00411844	0.0279852	0.00411844	0.00755048	[6, 7, 8]	Group26	27.2727	3	[CRKL, FZD9, MESD]
GO:1904393	regulation of skeletal muscle acetylcholine-gated channel clustering	GO_BiologicalProcess	0.000959027	0.0118662	0.00411844	0.00755048	[7, 8, 9]	Group26	42.8571	3	[CRKL, FZD9, MESD]
GO:0051668	localization within membrane	GO_BiologicalProcess	0.0107232	0.0442265	0.0107232	0.0131061	[3]	Group25	4.96454	28	[ABHD17A, ARF6, BLZF1, CAMK2D, CAPN3, CRKL, DAB2, FRMPD1, FZD9, GGA2, GOLPH3, MAIP1, MESD, MMGT1, PEX19, RAC1, RHBDF2, RILPL2, SORL1, SQSTM1, SRP9, SYNE3, TRAM1L1, TSPAN33, TTC8, VAMP8, ZDHHC18, ZDHHC20]
GO:0090150	establishment of protein localization to membrane	GO_BiologicalProcess	0.00467641	0.0298211	0.0107232	0.0131061	[4, 5, 6]	Group25	6.89655	14	[BLZF1, FRMPD1, GGA2, GOLPH3, MAIP1, MMGT1, PEX19, RILPL2, SORL1, SRP9, SYNE3, TRAM1L1, ZDHHC18, ZDHHC20]
GO:0072666	establishment of protein localization to vacuole	GO_BiologicalProcess	0.0104635	0.0438095	0.00591187	0.00951667	[5, 7]	Group24	11.6279	5	[LAMP2, M6PR, SORL1, SQSTM1, VPS36]
GO:0005767	secondary lysosome	GO_CellularComponent	0.00681487	0.0353095	0.00591187	0.00951667	[6, 7, 8]	Group24	23.0769	3	[LAMP2, SLC48A1, SQSTM1]
GO:0043542	endothelial cell migration	GO_BiologicalProcess	0.0109266	0.0446215	0.0109266	0.0131119	[4]	Group23	6.66667	12	[ANXA3, FAP, HMOX1, NUS1, PRKX, PTP4A2, RAC1, S100A9, SCARB1, SLIT2, TGFBR3, TMEM201]
GO:0030118	clathrin coat	GO_CellularComponent	0.0104635	0.0438095	0.0104635	0.0130301	[4, 5]	Group22	11.6279	5	[AP2A1, AP2B1, AP2M1, NECAP1, NECAP2]
GO:0017069	snRNA binding	GO_MolecularFunction	0.00692645	0.0352272	0.00692645	0.0106313	[4]	Group21	12.8205	5	[LSM4, MEPCE, NCBP2, RBM22, SF3B3]
GO:0014910	regulation of smooth muscle cell migration	GO_BiologicalProcess	0.0119372	0.0453941	0.0119372	0.0129156	[5, 6]	Group20	13.7931	4	[IGFBP5, PLAU, SLIT2, SORL1]
GO:0009896	positive regulation of catabolic process	GO_BiologicalProcess	0.00811714	0.0391227	0.00811714	0.0109333	[4, 5, 6]	Group19	5.45906	22	[ALKBH5, DAB2, DAGLB, DAPK1, DTX3L, HMOX1, HTR2A, IFNG, MTDH, PAN2, PRKCD, PSMD10, RIDA, RNF41, SESN2, SORL1, SQSTM1, TICAM1, TMEM173, TRIB2, YTHDF2, ZBTB20]
GO:0035861	site of double-strand break	GO_CellularComponent	0.0139652	0.0488489	0.0139652	0.0141801	[3, 7]	Group18	8.53659	7	[ACTR3, ARPC5, H2AFX, INIP, PRPF19, RNF138, SIRT7]
GO:0008291	acetylcholine metabolic process	GO_BiologicalProcess	0.000560999	0.00845578	0.000560999	0.001683	[4]	Group17	50	3	[ACHE, FSHR, SLC5A7]
GO:0007042	lysosomal lumen acidification	GO_BiologicalProcess	0.00681487	0.0353095	0.00681487	0.0107091	[5, 6, 7, 9, 10]	Group16	23.0769	3	[CREG1, LAMP2, PPT1]
GO:0006684	sphingomyelin metabolic process	GO_BiologicalProcess	0.01245	0.0462827	0.01245	0.0132532	[4, 6, 7]	Group15	18.75	3	[ENPP7, PRKCD, SMPD3]
KEGG:05220	Chronic myeloid leukemia	KEGG	0.0115239	0.0450626	0.0115239	0.0128911	[-1]	Group14	8.86076	7	[BAK1, CCND1, CRKL, GADD45G, GRB2, RUNX1, SHC4]
KEGG:05206	MicroRNAs in cancer	KEGG	0.00552767	0.0313866	0.00552767	0.00912066	[-1]	Group13	6.08108	18	[BAK1, BCL2L2, CCND1, CCNG1, CRKL, CYP24A1, DDIT4, FGFR3, GRB2, HMOX1, PLAU, SHC4, SOCS1, SOX4, SPRY2, ST14, UBE2I, ZEB1]
KEGG:05202	Transcriptional misregulation in cancer	KEGG	0.00392267	0.0270991	0.00392267	0.00739704	[-1]	Group12	7.03518	14	[ATF1, BAK1, CCNA1, DUSP6, ETV1, FLI1, GADD45G, MAX, MLF1, PLAU, RUNX1, RUNX1T1, SS18L1, ZEB1]
KEGG:04144	Endocytosis	KEGG	0.00215356	0.0191968	0.00215356	0.004585	[-1]	Group11	6.82731	17	[ACTR3, AP2A1, AP2B1, AP2M1, ARF3, ARF6, ARPC5, CAPZA1, DAB2, FGFR3, PARD6B, RNF41, SNX12, SNX6, SPG21, TFRC, VPS36]
KEGG:03082	ATP-dependent chromatin remodeling	KEGG	0.00161544	0.0163317	0.00161544	0.00355396	[-1]	Group10	8.94309	11	[BAZ2B, CDK2AP2, H2AFX, H2AFY, H2AFZ, MBD2, POLE3, RUVBL2, SMARCA4, SS18L1, UCHL5]
GO:1903725	regulation of phospholipid metabolic process	GO_BiologicalProcess	0.00515477	0.0307432	0.00515477	0.00895303	[6, 7]	Group09	17.3913	4	[HTR2A, HTR2B, PRKCD, SCARB1]
GO:1901701	cellular response to oxygen-containing compound	GO_BiologicalProcess	0.00842189	0.039669	0.00842189	0.0111169	[4]	Group08	4.6798	38	[ABL2, ACHE, AKR1A1, BCL10, CAT, CRKL, DAPK1, DDIT4, FGFR3, GNAO1, GNG2, GRAMD1A, GRB2, HRH4, HTR2A, HTR2B, IGFBP5, LITAF, MTDH, OXR1, PEX12, PPIF, PPM1E, PRDX5, PRKCD, RUVBL2, SCARB1, SESN2, SLC26A6, SLIT2, SMARCA4, SMPD3, SOCS1, SORL1, SOX4, TICAM1, TYK2, ZBTB20]
GO:0097553	calcium ion transmembrane import into cytosol	GO_BiologicalProcess	0.0109587	0.0443158	0.0109587	0.012689	[6, 8, 9]	Group07	7.69231	9	[BAK1, CACNA1D, CAPN3, HTR2A, HTR2B, PLCH1, PLCL2, TRPV3, XCR1]
GO:0071447	cellular response to hydroperoxide	GO_BiologicalProcess	0.00149899	0.0159315	0.00149899	0.00341149	[5, 6]	Group06	37.5	3	[DAPK1, OXR1, PRKCD]
GO:0001783	B cell apoptotic process	GO_BiologicalProcess	0.01245	0.0462827	0.01245	0.0132532	[7]	Group05	18.75	3	[BAK1, BCL10, CRKL]
GO:0062197	cellular response to chemical stress	GO_BiologicalProcess	0.0109266	0.0444028	0.0109266	0.0128778	[4]	Group04	6.43564	13	[CAPN3, CAT, CHCHD4, DAPK1, LRRC8D, OXR1, PEX12, PPIF, PRDX5, PRKCD, SESN2, SMPD3, TRPV3]
GO:0005739	mitochondrion	GO_CellularComponent	0.0116651	0.0451888	0.0116651	0.0128317	[3, 4, 5]	Group03	4.18702	60	[ADCK1, AK2, APEX1, ATP5G3, BAK1, BCL2L2, BID, BLOC1S2, BNIP3, BRI3BP, C1QBP, CAT, CDK1, CHCHD4, CLIC1, CNR1, COX7A2L, CPT2, CYP24A1, DDIT4, FAM49B, FASTKD3, FIS1, GFM2, GRPEL1, HPDL, HSPB6, JARID2, KYNU, LACTB2, MAIP1, MRPL2, MRPS23, MTX2, OTC, OXR1, PGAM5, PHB, PPIF, PPP1CC, PRDX5, RFK, RIDA, SDHA, SESN2, SFXN4, SLC25A11, SLC25A25, SLC25A38, SLC25A44, SNN, SOX4, SQSTM1, SUCLG2, SULT4A1, TICAM1,…
GO:0048286	lung alveolus development	GO_BiologicalProcess	0.0138124	0.0485191	0.0138124	0.0142441	[3, 5, 6, 7]	Group02	10.8696	5	[FOSL2, HOXA5, IGFBP5, ITGB6, SMPD3]
GO:0045309	protein phosphorylated amino acid binding	GO_MolecularFunction	0.00708654	0.03539	0.00708654	0.0103936	[4]	Group01	10.9091	6	[ABL2, CRKL, FGR, GRB2, YWHAB, YWHAZ]
GO:0030169	low-density lipoprotein particle binding	GO_MolecularFunction	0.0103517	0.0437835	0.0103517	0.0133963	[5]	Group00	20	3	[SCARB1, SORL1, STAB2]

## Sheet: Table S5B_JELN_HEmiRNA
Table S5B Funcitonal enrichment results for target genes of highly expressed miRNAs identified in JELN
ID	Term	Ontology Source	Term PValue	Term PValue Corrected with Benjamini-Hochberg	Group PValue	Group PValue Corrected with Benjamini-Hochberg	GOLevels	GOGroups	% Associated Genes	Nr. Genes	Associated Genes Found
GO:0002262	myeloid cell homeostasis	GO_BiologicalProcess	0	0.01	0	0	[2, 4]	Group25	7.09	10	[CEBPG, G6PD, HDAC6, HOXA5, KCNQ1, KITLG, LYN, SH2B3, SLC48A1, STAT1]
GO:0048872	homeostasis of number of cells	GO_BiologicalProcess	0.01	0.04	0	0	[3]	Group25	4.56	12	[CD74, CEBPG, G6PD, HDAC6, HOXA5, KCNQ1, KITLG, LYN, SH2B3, SLC48A1, STAT1, TSC22D3]
GO:0002366	leukocyte activation involved in immune response	GO_BiologicalProcess	0	0.03	0	0	[3, 4]	Group25	5.13	12	[ADORA2B, CD180, CD74, FCER1G, HLX, IFNG, ITFG2, LYN, NMI, STAT4, TICAM1, TP53BP1]
GO:0030097	hemopoiesis	GO_BiologicalProcess	0	0.01	0	0	[4, 5]	Group25	4.17	29	[CAMK4, CD74, CDK13, CEBPG, CYP26B1, FCER1G, G6PD, HDAC6, HLX, HOXA5, IFNG, ITFG2, ITGB8, KCNQ1, KITLG, LYN, NEDD9, NKAP, PITHD1, PUS7, SH2B3, SLC48A1, SNX10, SOCS1, STAT1, STAT4, TNFSF8, TRIB1, ZNF385A]
GO:1903706	regulation of hemopoiesis	GO_BiologicalProcess	0.01	0.04	0	0	[3, 4, 5, 6]	Group25	4.55	13	[CD74, CYP26B1, HLX, HOXA5, IFNG, KITLG, LYN, NEDD9, NKAP, PITHD1, SOCS1, STAT1, TRIB1]
GO:0010720	positive regulation of cell development	GO_BiologicalProcess	0.01	0.04	0	0	[4, 5, 6]	Group25	4.41	13	[CD74, EGR2, F11R, HLX, IFNG, IST1, KITLG, LOC521207, MEGF8, NEDD9, NKAP, SOCS1, TRIB1]
GO:0030099	myeloid cell differentiation	GO_BiologicalProcess	0	0	0	0	[4, 5, 6]	Group25	6.01	20	[CAMK4, CD74, CEBPG, G6PD, HDAC6, HOXA5, IFNG, ITGB8, KCNQ1, KITLG, LYN, NEDD9, PITHD1, SH2B3, SLC48A1, SNX10, SOCS1, STAT1, TRIB1, ZNF385A]				GO_BiologicalProcess	48
GO:0030218	erythrocyte differentiation	GO_BiologicalProcess	0	0.01	0	0	[4, 5, 6, 7]	Group25	8.04	9	[CEBPG, G6PD, HDAC6, HOXA5, KCNQ1, LYN, SH2B3, SLC48A1, STAT1]				GO_MolecularFunction	8
GO:0045637	regulation of myeloid cell differentiation	GO_BiologicalProcess	0.01	0.03	0	0	[4, 5, 6, 7]	Group25	5.77	9	[CD74, HOXA5, IFNG, KITLG, LYN, NEDD9, PITHD1, STAT1, TRIB1]				KEGG	3
GO:0051251	positive regulation of lymphocyte activation	GO_BiologicalProcess	0.01	0.03	0	0	[4, 5, 6, 7]	Group25	5.02	11	[BLOC1S3, CD74, FBXO38, HLX, IFNG, KITLG, NKAP, NR5A2, SOCS1, TICAM1, TP53BP1]				Grand Total	59
GO:0002573	myeloid leukocyte differentiation	GO_BiologicalProcess	0.01	0.03	0	0	[5, 6, 7]	Group25	5.41	10	[CAMK4, CD74, IFNG, ITGB8, KITLG, LYN, NEDD9, SNX10, SOCS1, TRIB1]
GO:1902107	positive regulation of leukocyte differentiation	GO_BiologicalProcess	0.01	0.03	0	0	[4, 5, 6, 7, 8]	Group25	6.35	8	[CD74, HLX, IFNG, KITLG, NEDD9, NKAP, SOCS1, TRIB1]
GO:1903131	mononuclear cell differentiation	GO_BiologicalProcess	0.01	0.04	0	0	[5, 6, 7]	Group25	4.1	15	[CAMK4, CD74, CEBPG, CYP26B1, FCER1G, HLX, IFNG, ITFG2, ITGB8, LYN, NKAP, SOCS1, STAT4, TNFSF8, TRIB1]
GO:0002761	regulation of myeloid leukocyte differentiation	GO_BiologicalProcess	0.01	0.04	0	0	[5, 6, 7, 8]	Group25	6.67	6	[CD74, IFNG, KITLG, LYN, NEDD9, TRIB1]
GO:0044248	cellular catabolic process	GO_BiologicalProcess	0	0.01	0	0	[4]	Group24	5.95	15	[ABCD2, BCKDHB, CPQ, CPT1C, CYP26B1, EHHADH, ENPEP, GNPDA1, HIBADH, HIBCH, HOGA1, MAT1A, PPARD, RNF215, SGSH]
GO:0044283	small molecule biosynthetic process	GO_BiologicalProcess	0	0	0	0	[4]	Group24	5.03	23	[ABCD2, ALDH1A3, ATF3, CD74, COQ3, CYP39A1, ELOVL2, ELOVL4, ENOPH1, ERLIN1, ERRFI1, G6PD, HOGA1, IFNG, MGST2, NUS1, PDSS1, PGP, PRKAB2, PSAT1, PSPH, SLC1A3, SNAI1]
GO:0019752	carboxylic acid metabolic process	GO_BiologicalProcess	0	0.01	0	0	[6]	Group24	4.04	28	[ABCD2, ALDH1A3, BCKDHB, CD74, CPT1C, CYP26B1, CYP39A1, EHHADH, ELOVL2, ELOVL4, ENOPH1, ERLIN1, ERRFI1, GNPDA1, HIBADH, HIBCH, HOGA1, MAT1A, MDH1, MGST2, NR5A2, PGAM1, PPARD, PRKAB2, PSAT1, PSPH, SLC1A3, TNXB]
GO:0009083	branched-chain amino acid catabolic process	GO_BiologicalProcess	0.01	0.03	0	0	[5, 6, 7, 8]	Group24	17.65	3	[BCKDHB, HIBADH, HIBCH]
GO:0046394	carboxylic acid biosynthetic process	GO_BiologicalProcess	0	0	0	0	[6, 7]	Group24	6.12	15	[ABCD2, ALDH1A3, CD74, CYP39A1, ELOVL2, ELOVL4, ENOPH1, ERLIN1, ERRFI1, HOGA1, MGST2, PRKAB2, PSAT1, PSPH, SLC1A3]
GO:0046395	carboxylic acid catabolic process	GO_BiologicalProcess	0	0.02	0	0	[6, 7]	Group24	5.61	11	[ABCD2, BCKDHB, CPT1C, CYP26B1, EHHADH, GNPDA1, HIBADH, HIBCH, HOGA1, MAT1A, PPARD]
GO:0072330	monocarboxylic acid biosynthetic process	GO_BiologicalProcess	0	0.02	0	0	[7, 8]	Group24	6.1	10	[ABCD2, ALDH1A3, CD74, CYP39A1, ELOVL2, ELOVL4, ERLIN1, ERRFI1, HOGA1, PRKAB2]
GO:0006636	unsaturated fatty acid biosynthetic process	GO_BiologicalProcess	0.01	0.04	0	0	[6, 7, 9, 10]	Group24	9.76	4	[ABCD2, CD74, ELOVL2, ELOVL4]
GO:0002366	leukocyte activation involved in immune response	GO_BiologicalProcess	0	0.03	0	0.01	[3, 4]	Group23	5.13	12	[ADORA2B, CD180, CD74, FCER1G, HLX, IFNG, ITFG2, LYN, NMI, STAT4, TICAM1, TP53BP1]
GO:0002275	myeloid cell activation involved in immune response	GO_BiologicalProcess	0	0.02	0	0.01	[4, 5]	Group23	8.57	6	[ADORA2B, FCER1G, IFNG, LYN, NMI, TICAM1]
GO:0002281	macrophage activation involved in immune response	GO_BiologicalProcess	0	0.03	0	0.01	[4, 5, 6]	Group23	18.75	3	[IFNG, NMI, TICAM1]
GO:1903131	mononuclear cell differentiation	GO_BiologicalProcess	0.01	0.04	0	0.01	[5, 6, 7]	Group23	4.1	15	[CAMK4, CD74, CEBPG, CYP26B1, FCER1G, HLX, IFNG, ITFG2, ITGB8, LYN, NKAP, SOCS1, STAT4, TNFSF8, TRIB1]
GO:0032642	regulation of chemokine production	GO_BiologicalProcess	0.01	0.04	0	0.01	[4, 5, 8, 9]	Group23	7.58	5	[ADORA2B, CD74, IFNG, SIGIRR, TICAM1]
GO:0043565	sequence-specific DNA binding	GO_MolecularFunction	0	0	0	0	[4]	Group22	4.05	51	[ASH2L, ATF3, BACH2, BRF1, CEBPG, CXXC4, DACH1, DMTF1, E2F2, E2F3, EGR2, FOXJ3, GLIS1, HDAC6, HLX, HNRNPD, HOXA2, HOXA5, HOXC9, KLF7, LITAF, LOC527186, MAFF, MEOX1, MTF1, NFIC, NPAS3, NR5A2, PPARD, RORB, SNAI1, STAT1, STAT4, TARDBP, TCF3, TET1, TP53BP1, UBP1, ZBTB2, ZBTB37, ZBTB9, ZFP1, ZKSCAN4, ZNF197, ZNF248, ZNF280C, ZNF3, ZNF32, ZNF398, ZNF500, ZNF793]
GO:0000976	transcription cis-regulatory region binding	GO_MolecularFunction	0	0	0	0	[4, 6]	Group22	4.15	45	[ASH2L, ATF3, BACH2, BRF1, CEBPG, DACH1, DMTF1, E2F2, E2F3, EGR2, FOXJ3, GLIS1, HDAC6, HOXA2, HOXA5, HOXC9, KLF7, LITAF, LOC527186, MAFF, MEOX1, MTF1, NFIC, NPAS3, NR5A2, RORB, SNAI1, STAT1, STAT4, TARDBP, TCF3, TET1, UBP1, ZBTB2, ZBTB37, ZBTB9, ZFP1, ZKSCAN4, ZNF197, ZNF248, ZNF280C, ZNF3, ZNF398, ZNF500, ZNF793]
GO:1990837	sequence-specific double-stranded DNA binding	GO_MolecularFunction	0	0	0	0	[5]	Group22	4.07	47	[ASH2L, ATF3, BACH2, BRF1, CEBPG, DACH1, DMTF1, E2F2, E2F3, EGR2, FOXJ3, GLIS1, HDAC6, HOXA2, HOXA5, HOXC9, KLF7, LITAF, LOC527186, MAFF, MEOX1, MTF1, NFIC, NPAS3, NR5A2, PPARD, RORB, SNAI1, STAT1, STAT4, TARDBP, TCF3, TET1, UBP1, ZBTB2, ZBTB37, ZBTB9, ZFP1, ZKSCAN4, ZNF197, ZNF248, ZNF280C, ZNF3, ZNF32, ZNF398, ZNF500, ZNF793]
GO:0000977	RNA polymerase II transcription regulatory region sequence-specific DNA binding	GO_MolecularFunction	0	0	0	0	[5, 7]	Group22	4.33	43	[ATF3, BACH2, CEBPG, DACH1, DMTF1, E2F2, E2F3, EGR2, FOXJ3, GLIS1, HDAC6, HOXA2, HOXA5, HOXC9, KLF7, LITAF, LOC527186, MAFF, MEOX1, MTF1, NFIC, NPAS3, NR5A2, RORB, SNAI1, STAT1, STAT4, TARDBP, TCF3, TET1, UBP1, ZBTB2, ZBTB37, ZBTB9, ZFP1, ZKSCAN4, ZNF197, ZNF248, ZNF280C, ZNF3, ZNF398, ZNF500, ZNF793]
GO:0000987	cis-regulatory region sequence-specific DNA binding	GO_MolecularFunction	0	0	0	0	[5, 7]	Group22	4.81	42	[ATF3, BACH2, BRF1, CEBPG, DACH1, DMTF1, E2F2, E2F3, EGR2, FOXJ3, GLIS1, HDAC6, HOXA2, HOXA5, HOXC9, KLF7, LITAF, LOC527186, MAFF, MEOX1, MTF1, NFIC, NR5A2, RORB, SNAI1, STAT1, STAT4, TARDBP, TCF3, TET1, UBP1, ZBTB2, ZBTB37, ZBTB9, ZFP1, ZKSCAN4, ZNF197, ZNF280C, ZNF3, ZNF398, ZNF500, ZNF793]
GO:0022600	digestive system process	GO_BiologicalProcess	0.01	0.03	0.01	0.01	[3]	Group21	7.69	6	[F11R, FABP2, IL10RA, KCNQ1, PTGER3, SNX10]
GO:0001696	gastric acid secretion	GO_BiologicalProcess	0	0.01	0.01	0.01	[4, 6]	Group21	30	3	[KCNQ1, PTGER3, SNX10]
GO:0017134	fibroblast growth factor binding	GO_MolecularFunction	0.01	0.04	0.02	0.02	[4]	Group20	15	3	[CEP57, FGFR3, KL]
GO:0008543	fibroblast growth factor receptor signaling pathway	GO_BiologicalProcess	0.01	0.04	0.02	0.02	[6, 7, 8]	Group20	6.03	7	[CEP57, FGF9, FGFR3, GRB2, HHIP, KL, SPRY2]
GO:1901797	negative regulation of signal transduction by p53 class mediator	GO_BiologicalProcess	0.01	0.04	0	0.01	[5, 6, 7, 8]	Group19	14.29	3	[CD74, SNAI1, ZNF385A]
GO:1902230	negative regulation of intrinsic apoptotic signaling pathway in response to DNA damage	GO_BiologicalProcess	0	0.01	0	0.01	[5, 6, 7, 8, 9]	Group19	22.22	4	[CD74, CDKN2D, SNAI1, ZNF385A]
GO:0009451	RNA modification	GO_BiologicalProcess	0.01	0.04	0.01	0.01	[5, 6, 7]	Group18	5.84	8	[APOBEC2, CDK5RAP1, CDKAL1, DUS1L, PUS7, TFB1M, THUMPD2, TRMT10A]
GO:0006400	tRNA modification	GO_BiologicalProcess	0.01	0.04	0.01	0.01	[6, 7, 8, 9, 10]	Group18	7.06	6	[CDK5RAP1, CDKAL1, DUS1L, PUS7, THUMPD2, TRMT10A]
GO:1901184	regulation of ERBB signaling pathway	GO_BiologicalProcess	0	0.01	0	0.01	[4, 5, 6, 7, 8, 9]	Group17	11.76	6	[AFAP1L2, ERRFI1, RAB7A, RHBDF2, SH3TC2, SPRY2]
GO:0038127	ERBB signaling pathway	GO_BiologicalProcess	0	0.02	0	0.01	[6, 7, 8]	Group17	6.52	9	[AFAP1L2, AREG, ERRFI1, FGFR3, GRB2, RAB7A, RHBDF2, SH3TC2, SPRY2]
GO:0051259	protein complex oligomerization	GO_BiologicalProcess	0.01	0.03	0.01	0.01	[6]	Group16	5	12	[ALDH1A3, CD74, CEP57, CUTC, FUS, KCTD12, KCTD13, LRRC8C, MAT1A, MLKL, NINJ1, TP53BP1]
GO:0051260	protein homooligomerization	GO_BiologicalProcess	0.01	0.04	0.01	0.01	[7]	Group16	5.11	9	[ALDH1A3, CEP57, FUS, KCTD12, KCTD13, MAT1A, MLKL, NINJ1, TP53BP1]
GO:0010543	regulation of platelet activation	GO_BiologicalProcess	0.01	0.04	0	0.01	[4, 5, 7]	Group15	9.76	4	[F11R, FCER1G, LYN, SH2B3]
GO:0034110	regulation of homotypic cell-cell adhesion	GO_BiologicalProcess	0	0.02	0	0.01	[5, 6]	Group15	15.38	4	[F11R, LYN, RDX, SH2B3]
GO:0031663	lipopolysaccharide-mediated signaling pathway	GO_BiologicalProcess	0.01	0.04	0.01	0.01	[4, 5, 6, 7, 9]	Group14	9.3	4	[CD180, LYN, TICAM1, TRIB1]
GO:0030552	cAMP binding	GO_MolecularFunction	0.01	0.04	0.01	0.01	[5, 6, 7, 8]	Group13	13.64	3	[CNGB1, PDE4A, RAPGEF4]
GO:0015810	aspartate transmembrane transport	GO_BiologicalProcess	0.01	0.03	0.01	0.01	[4, 5, 6, 7, 8]	Group12	17.65	3	[LRRC8B, LRRC8C, SLC1A3]
GO:0010631	epithelial cell migration	GO_BiologicalProcess	0	0.03	0	0.01	[4, 5]	Group11	8.45	6	[HDAC6, IFNG, INSL3, KITLG, PPARD, SNAI1]
KEGG:05160	Hepatitis C	KEGG	0.02	0.05	0.02	0.02	[-1]	Group10	4.95	9	[E2F2, E2F3, EIF2AK4, GRB2, IFNG, MX2, SOCS3, STAT1, TICAM1]
KEGG:04910	Insulin signaling pathway	KEGG	0.01	0.04	0.01	0.01	[-1]	Group09	5.71	8	[EIF4EBP1, GRB2, GYS1, PHKA2, PRKAB2, RHOQ, SOCS1, SOCS3]
KEGG:00630	Glyoxylate and dicarboxylate metabolism	KEGG	0	0.03	0	0.01	[-1]	Group08	12.12	4	[CAT, HOGA1, MDH1, PGP]
GO:0097696	cell surface receptor signaling pathway via STAT	GO_BiologicalProcess	0	0.01	0	0.01	[4, 5, 6]	Group07	8.16	8	[FGFR3, IFNG, IL10RA, SH2B3, SOCS1, SOCS3, STAT1, STAT4]
GO:0060536	cartilage morphogenesis	GO_BiologicalProcess	0	0.01	0	0	[4, 5, 6, 7]	Group06	37.5	3	[HOXA5, SNAI1, STC1]
GO:0060425	lung morphogenesis	GO_BiologicalProcess	0	0.02	0	0.01	[4, 5, 6, 7]	Group05	10.87	5	[CTSZ, HHIP, HOXA5, SPRY2, SRSF6]
GO:0051536	iron-sulfur cluster binding	GO_MolecularFunction	0	0.02	0	0.01	[4]	Group04	8.82	6	[CDK5RAP1, CDKAL1, ISCA2, METTL17, PPAT, PRIM2]
GO:0042770	signal transduction in response to DNA damage	GO_BiologicalProcess	0.01	0.04	0.01	0.01	[4, 5, 6]	Group03	5.88	8	[CD74, CRADD, EIF2AK4, GRB2, HUS1, LYN, SNAI1, TP53BP1]
GO:0034198	cellular response to amino acid starvation	GO_BiologicalProcess	0.01	0.04	0.01	0.01	[5]	Group02	9.52	4	[ATF3, EIF2AK4, ITFG2, MIOS]
GO:0008366	axon ensheathment	GO_BiologicalProcess	0.01	0.04	0.01	0.01	[3, 6, 7]	Group01	6.42	7	[ABCD2, CMTM8, EGR2, GRB2, MIOS, PPARD, SH3TC2]
GO:0007389	pattern specification process	GO_BiologicalProcess	0.01	0.04	0.01	0.01	[2, 3, 4]	Group00	4.16	15	[ACVR2B, CYP26B1, EGR2, HHIP, HOXA2, HOXA5, HOXC9, MEGF8, MEOX1, PCDH8, RIPPLY1, SNAI1, STC1, TDRKH, TTC8]

## Sheet: Table S5C_CPP_HEmiRNA
Table S5C Funcitonal enrichment results for target genes of highly expressed miRNAs identified in CPP
ID	Term	Ontology Source	Term PValue	Term PValue Corrected with Benjamini-Hochberg	Group PValue	Group PValue Corrected with Benjamini-Hochberg	GOLevels	GOGroups	% Associated Genes	Nr. Genes	Associated Genes Found		Term
GO:0002294	CD4-positive, alpha-beta T cell differentiation involved in immune response	GO_BiologicalProcess	0.000612265	0.0065452	4.21664e-06	2.66175e-05	[8, 9, 10, 11, 12]	Group109	16.9492	10	[BCL6, BRD2, HLX, ICOS, IFNG, IL6R, IRF4, MYB, STAT3, STAT4]		CD4-positive, alpha-beta T cell differentiation involved in immune response
GO:0072540	T-helper 17 cell lineage commitment	GO_BiologicalProcess	0.00538245	0.0288713	4.21664e-06	2.66175e-05	[7, 8, 9, 10, 11, 12, 13, 14, 15]	Group109	26.6667	4	[BRD2, IL6R, IRF4, STAT3]		T-helper 17 cell lineage commitment
GO:0002682	regulation of immune system process	GO_BiologicalProcess	0.00228076	0.0161785	4.21664e-06	2.66175e-05	[2, 3]	Group109	6.83544	81	[ACVR2A, ADORA2B, ANGPT1, ANKRD54, BCL10, BCL6, BECN1, BRD2, C1QBP, CASP3, CASP8, CAV1, CBLB, CD81, CD99L2, CLEC4G, CLNK, CNOT7, CTLA4, DAB2IP, EIF2B5, FADD, FCER1A, FGR, GATA6, GRB2, HCLS1, HFE, HLX, ICOS, IFNG, IL7R, IRF4, ITGB2, ITK, KITLG, KLHL6, LAG3, LIPA, LITAF, LRRC19, LYVE1, MFHAS1, MSN, MTUS1, MYB, NEDD9, NFE2L2, NR5A2, PARP1, PLCL2, PPT1, PRDM1, PTPN22, RAC1, RBCK1, RNF170, RUNX1, SCIN…		regulation of immune system process
GO:0045321	leukocyte activation	GO_BiologicalProcess	4.13936e-05	0.00106501	4.21664e-06	2.66175e-05	[2, 3]	Group109	8.47458	60	[ADORA2B, ALKBH5, ANXA3, BAK1, BCL10, BCL6, BRD2, CAMK4, CASP3, CAV1, CBLB, CD81, CLEC4G, CLNK, CTLA4, DLL4, EMP2, FADD, FCER1A, FGR, GRB2, HELLS, HFE, HLX, ICOS, IFNG, IL6R, IL7R, IRF4, ITGB2, ITGB6, ITK, KITLG, LAG3, LFNG, LIPA, MFHAS1, MSN, MYB, NEDD9, NR5A2, PLCL2, PRDM1, PRF1, PRKCD, PTPN22, PURA, SDC4, SKAP2, SLAMF1, STAT3, STAT4, STK39, TFRC, THEMIS2, TNFSF8, UFL1, VAMP8, VAV3, ZEB1]		leukocyte activation
GO:0051239	regulation of multicellular organismal process	GO_BiologicalProcess	0.000177264	0.00298985	4.21664e-06	2.66175e-05	[2, 3]	Group109	6.65105	142	[ABHD6, ACPP, ACVR2A, ADORA2B, ADRB3, AFAP1L2, ANGPT1, ANKRD54, ANXA3, APEX1, ARF6, ASPN, BCL10, BCL6, BECN1, BRD2, BTG1, C1QBP, CACNA1D, CAPRIN1, CASP3, CASP8, CAV1, CBLB, CCBE1, CD81, CDKL5, CITED2, CLEC4G, CLNK, CTLA4, CYR61, DAB2IP, DIP2B, DLL4, EGLN1, EGR2, ELOVL6, EMP2, ERBB4, ESRRG, F11R, FADD, FGR, GATA6, GDF10, GDF9, GFAP, GPM6B, GRB10, HCLS1, HCN4, HFE, HLX, HMGCR, HOXB3, HSPB6, HTR2B, …		regulation of multicellular organismal process
GO:0002250	adaptive immune response	GO_BiologicalProcess	0.00627846	0.0321983	4.21664e-06	2.66175e-05	[3]	Group109	8.44156	26	[BACH2, BCL10, BCL6, BRD2, C1QBP, CD81, CLEC4G, CTLA4, EMP2, FADD, FCER1A, HFE, HLX, IFNG, IL6R, IL7R, IRF4, ITK, KLHL6, PRF1, PRKCD, SLAMF1, STAT3, STAT4, TFRC, UFL1]		adaptive immune response
GO:0002262	myeloid cell homeostasis	GO_BiologicalProcess	0.00065949	0.00667404	4.21664e-06	2.66175e-05	[2, 4]	Group109	12.0567	17	[ACVR2A, ANKRD54, APEX1, BAK1, BCL6, CASP3, CITED2, HCLS1, KITLG, LIPA, MFHAS1, MYB, SMAD5, STAT1, STAT3, TMOD3, UFL1]		myeloid cell homeostasis		GO_BiologicalProcess	337
GO:0002443	leukocyte mediated immunity	GO_BiologicalProcess	0.00644415	0.0329368	4.21664e-06	2.66175e-05	[3]	Group109	8.63309	24	[ADORA2B, ANXA3, BCL10, BCL6, C1QBP, CD81, CLEC4G, CLNK, EMP2, FADD, FCER1A, FGR, GRB2, HFE, IL7R, IRAK4, ITGB2, LAG3, PRF1, PRKCD, SLAMF1, TFRC, UFL1, VAMP8]		leukocyte mediated immunity		GO_CellularComponent	36
GO:0002683	negative regulation of immune system process	GO_BiologicalProcess	0.00830772	0.0382155	4.21664e-06	2.66175e-05	[2, 3, 4]	Group109	7.93651	30	[ANGPT1, BCL6, C1QBP, CASP3, CBLB, CLEC4G, CLNK, CNOT7, CTLA4, DAB2IP, FADD, FGR, GRB2, HFE, HLX, IL7R, IRF4, KITLG, LAG3, MFHAS1, PARP1, PLCL2, PPT1, PTPN22, SDC4, SLAMF1, SLIT2, TNFAIP6, UFL1, YTHDF2]		negative regulation of immune system process		GO_MolecularFunction	46
GO:0030154	cell differentiation	GO_BiologicalProcess	0.00214244	0.0157112	4.21664e-06	2.66175e-05	[3]	Group109	6.01996	193	[ACTA2, ACTC1, ACVR1, ACVR2A, ADRB3, AFF4, AGPAT5, ALKBH5, ALS2, ANGPT1, ANKRD54, APEX1, ARF6, ARL4A, ASXL2, ATXN10, B4GALNT2, BAK1, BCL6, BECN1, BRD2, BRSK1, BTBD1, BTG1, CAMK4, CAPRIN1, CASP3, CASP8, CAV1, CAV2, CCDC39, CCM2, CD81, CDH11, CDK1, CDKL5, CDKN2B, CDNF, CITED2, CLEC4G, CLIC1, CNTN1, CRB1, CTF1, CTLA4, CTSB, CYR61, DAB2IP, DDX20, DIP2B, DLL4, ECE2, ECT2, EGR2, EIF2B5, EMP2, ERBB4, F1…		cell differentiation		KEGG	12
GO:0031589	cell-substrate adhesion	GO_BiologicalProcess	0.0124772	0.0483174	4.21664e-06	2.66175e-05	[3]	Group109	8.36502	22	[ABI3, ANGPT1, ANTXR1, ARHGAP6, BCL6, C1QBP, CDH11, CYR61, EMP2, FBLN2, GPM6B, ITGA6, ITGB2, ITGB6, L1CAM, LAMC1, MACF1, NEDD9, PLAU, PRKX, RAC1, RASA1]		cell-substrate adhesion		Grand Total	431
GO:0048584	positive regulation of response to stimulus	GO_BiologicalProcess	1.54421e-05	0.000468821	4.21664e-06	2.66175e-05	[2, 3, 4]	Group109	7.17949	126	[ABRAXAS1, ACPP, ACTR2, ACVR2A, ADAMTS3, ADORA2B, ADRB3, AFAP1L2, ANGPT1, ASXL2, BCL10, BECN1, BID, BIRC3, BRD2, C1QBP, CAMK2N1, CASP3, CASP8, CAT, CAV2, CBLB, CCBE1, CD81, CDKN2B, CITED2, CLDN1, CLNK, CRLF3, CTLA4, CYR61, DAB2IP, DEPDC1B, DHX15, DKK2, DLL4, EIF2B5, EMP2, EPC2, ERBB4, F11R, FADD, FAS, FGFR3, FGR, FUS, GKAP1, GRB10, GRB2, GSKIP, HCLS1, HERPUD1, HFE, HLX, HTR2B, IFNG, IGFBP5, IL7R,…		positive regulation of response to stimulus
GO:0048872	homeostasis of number of cells	GO_BiologicalProcess	0.0124772	0.0483174	4.21664e-06	2.66175e-05	[3]	Group109	8.36502	22	[ACVR2A, ANKRD54, APEX1, BAK1, BCL10, BCL6, CASP3, CITED2, FADD, FAS, HCLS1, IL7R, KITLG, LIPA, LRRC19, MFHAS1, MYB, SMAD5, STAT1, STAT3, TMOD3, UFL1]		homeostasis of number of cells
GO:0050839	cell adhesion molecule binding	GO_MolecularFunction	0.0123328	0.0478803	4.21664e-06	2.66175e-05	[3]	Group109	8.62069	20	[CD81, CDH11, CNTN1, CYR61, EMP2, F11R, FAP, FBLN5, GLDN, IGSF9, ITGA6, ITGB2, ITGB6, L1CAM, MSN, NEXN, PKP4, PPP1CA, SLAMF1, TENM3]		cell adhesion molecule binding
GO:0050900	leukocyte migration	GO_BiologicalProcess	0.00326171	0.0203756	4.21664e-06	2.66175e-05	[2, 4]	Group109	8.99281	25	[C1QBP, CD81, CD99L2, CXCL11, EMP2, F11R, FADD, IRAK4, ITGA6, ITGB2, KITLG, LYVE1, MCOLN2, MSN, MTUS1, NEDD9, PTPN22, RAC1, SELL, SLAMF1, SLIT2, STK39, TNFAIP6, TRIM55, VAV3]		leukocyte migration
GO:0051240	positive regulation of multicellular organismal process	GO_BiologicalProcess	0.00709612	0.0350877	4.21664e-06	2.66175e-05	[2, 3, 4]	Group109	6.59247	77	[ACVR2A, ADORA2B, ADRB3, AFAP1L2, ANGPT1, ANXA3, BCL10, BCL6, BECN1, BRD2, BTG1, C1QBP, CAPRIN1, CASP8, CAV1, CBLB, CCBE1, CD81, CDKL5, CITED2, CLNK, CYR61, EGR2, ELOVL6, EMP2, ERBB4, ESRRG, FADD, FGR, GATA6, GFAP, GPM6B, GRB10, HCLS1, HLX, HSPB6, HTR2B, ICOS, IFNG, IL6R, IL7R, IRF4, ITK, KDM3A, KITLG, LIMK1, LUM, MCOLN2, MEGF8, MFN1, MTDH, NEDD9, NFE2L2, NR5A2, PARP1, PTPN22, RELN, RPS6KA1, RUNX…		positive regulation of multicellular organismal process
GO:0070661	leukocyte proliferation	GO_BiologicalProcess	0.000709907	0.00708973	4.21664e-06	2.66175e-05	[3]	Group109	10.0402	25	[ALKBH5, APEX1, BCL6, CASP3, CBLB, CD81, CLEC4G, CTLA4, EMP2, FADD, HELLS, IFNG, IL7R, KITLG, LIPA, MSN, NR5A2, PLCL2, PRKCD, PTPN22, PURA, SDC4, SLAMF1, TFRC, VAV3]		leukocyte proliferation
GO:0098609	cell-cell adhesion	GO_BiologicalProcess	0.00259107	0.0176379	4.21664e-06	2.66175e-05	[3]	Group109	7.50751	50	[ADAM19, B4GALNT2, BCL10, BCL6, BRD2, CASP3, CAV1, CBLB, CD81, CDH11, CITED2, CLDN1, CLEC4G, CNTN1, CRB1, CTLA4, CYR61, F11R, FADD, GLDN, HFE, HLX, ICOS, IFNG, IGSF9, IL7R, ITGA6, ITGB2, ITGB6, KITLG, L1CAM, LAG3, LOC787102, MPZ, MSN, NEXN, NR4A3, NR5A2, PKP4, PPP1CA, PRKCD, PTPN22, SDC4, SELL, SEMA4D, SLAMF1, SPARCL1, TFRC, UFL1, YTHDF2]		cell-cell adhesion
GO:0002274	myeloid leukocyte activation	GO_BiologicalProcess	0.0132722	0.0499932	4.21664e-06	2.66175e-05	[3, 4]	Group109	9.43396	15	[ADORA2B, ANXA3, CAMK4, CLNK, FCER1A, FGR, IFNG, IRF4, ITGB2, ITGB6, MFHAS1, PRKCD, SLAMF1, STK39, VAMP8]		myeloid leukocyte activation
GO:0002366	leukocyte activation involved in immune response	GO_BiologicalProcess	0.00327922	0.0204011	4.21664e-06	2.66175e-05	[3, 4]	Group109	9.40171	22	[ADORA2B, ANXA3, BCL6, BRD2, CD81, CLNK, FCER1A, FGR, HLX, ICOS, IFNG, IL6R, IRF4, ITGB2, LFNG, MYB, PLCL2, SLAMF1, STAT3, STAT4, TFRC, VAMP8]		leukocyte activation involved in immune response
GO:0002697	regulation of immune effector process	GO_BiologicalProcess	0.00902575	0.0398288	4.21664e-06	2.66175e-05	[3, 4]	Group109	8.39161	24	[ADORA2B, ANGPT1, BCL6, BRD2, C1QBP, CD81, CLEC4G, CLNK, FADD, FGR, GRB2, HFE, HLX, IFNG, IL7R, ITGB2, LAG3, LITAF, PTPN22, SLAMF1, TFRC, UBE2J1, UFL1, VAMP8]		regulation of immune effector process
GO:0030155	regulation of cell adhesion	GO_BiologicalProcess	0.000527201	0.00597232	4.21664e-06	2.66175e-05	[3, 4]	Group109	8.23117	47	[ADAM19, ANGPT1, ARHGAP6, B4GALNT2, BCL10, BCL6, BRD2, C1QBP, CASP3, CAV1, CBLB, CD81, CITED2, CLEC4G, CTLA4, CYR61, CYTH1, EMP2, F11R, FADD, FBLN2, GPM6B, HFE, HLX, ICOS, IFNG, IL7R, ITGB2, KITLG, LAG3, MACF1, NEDD9, NR4A3, NR5A2, PLAU, PRKCD, PRKX, PTPN22, RAC1, RASA1, SDC4, SEMA4D, SLAMF1, TFRC, UFL1, VAV3, YTHDF2]		regulation of cell adhesion
GO:0045595	regulation of cell differentiation	GO_BiologicalProcess	0.0116311	0.0462199	4.21664e-06	2.66175e-05	[3, 4]	Group109	6.53174	71	[ACVR2A, ANKRD54, ASXL2, BCL6, BRD2, BTG1, CAPRIN1, CASP8, CDKL5, CLEC4G, CLIC1, CTLA4, CYR61, DAB2IP, DIP2B, DLL4, ECT2, EGR2, EMP2, F11R, FADD, GDF10, GFAP, HCLS1, HLX, HOXB3, IFNG, IGFBP5, IL17RD, IL7R, IP6K3, KCTD11, KDM3A, KITLG, LAG3, LIMK1, LSM1, MEDAG, MEGF8, MMD, MYB, NEDD9, NFE2L2, NR5A2, NR6A1, NREP, PLEKHB2, PRDM1, PRKX, RBPMS2, RELN, RUNX1, SCIN, SEMA4D, SMAD5, SNAI1, SORL1, SOX9, ST…		regulation of cell differentiation
GO:0046649	lymphocyte activation	GO_BiologicalProcess	0.000132164	0.00260551	4.21664e-06	2.66175e-05	[3, 4]	Group109	8.52843	51	[ALKBH5, BAK1, BCL10, BCL6, BRD2, CASP3, CAV1, CBLB, CD81, CLEC4G, CLNK, CTLA4, DLL4, EMP2, FADD, FGR, GRB2, HELLS, HFE, HLX, ICOS, IFNG, IL6R, IL7R, IRF4, ITK, KITLG, LAG3, LFNG, LIPA, MSN, MYB, NEDD9, NR5A2, PLCL2, PRDM1, PRF1, PRKCD, PTPN22, PURA, SDC4, SKAP2, SLAMF1, STAT3, STAT4, TFRC, THEMIS2, TNFSF8, UFL1, VAV3, ZEB1]		lymphocyte activation
GO:0048468	cell development	GO_BiologicalProcess	0.00123904	0.0106263	4.21664e-06	2.66175e-05	[3, 4]	Group109	6.40842	134	[ACTA2, ACTC1, ACVR1, ACVR2A, AFF4, AGPAT5, ALS2, ANGPT1, ANKRD54, APEX1, ARF6, ATXN10, BAK1, BCL6, BECN1, BRD2, BRSK1, CAMK4, CAPRIN1, CASP3, CASP8, CAV2, CCDC39, CCM2, CD81, CDH11, CDKL5, CDKN2B, CDNF, CITED2, CLEC4G, CNTN1, CRB1, CTF1, CTLA4, DAB2IP, DDX20, DIP2B, DLL4, EGR2, EIF2B5, ERBB4, F11R, FADD, FBXO45, FLI1, GALNT3, GDF9, GFAP, GLDN, GMCL1, GRB2, HCLS1, HLX, HOXA13, HOXB3, HOXD9, HS6ST…		cell development
GO:0050865	regulation of cell activation	GO_BiologicalProcess	0.0074674	0.0359857	4.21664e-06	2.66175e-05	[3, 4]	Group109	7.74487	34	[BCL10, BCL6, BRD2, CASP3, CAV1, CBLB, CD81, CLEC4G, CLNK, CTLA4, F11R, FADD, FGR, HFE, HLX, ICOS, IFNG, IL7R, KITLG, LAG3, MFHAS1, NEDD9, NR5A2, PRDM1, PRKCD, PTPN22, RPS6KA1, SDC4, SLAMF1, TFRC, THEMIS2, UFL1, VAV3, ZEB1]		regulation of cell activation
GO:0001816	cytokine production	GO_BiologicalProcess	0.000488446	0.0055749	4.21664e-06	2.66175e-05	[2, 6]	Group109	8.26011	47	[ADAMTS3, ADORA2B, AFAP1L2, ANGPT1, APEX1, BCL10, BCL6, C1QBP, CASP3, CASP8, CCBE1, CD81, CLNK, FADD, FGR, GATA6, HFE, HTR2B, IFNG, IL6R, IRF4, ITGB6, ITK, LAG3, LITAF, LRRC19, LUM, MCOLN2, MORC3, PTPN22, RAC1, RUNX1, SCAMP5, SERPINB1, SIGIRR, SLAMF1, SORL1, STAT1, STAT3, TLR5, TMEM173, TNFSF8, TRIB2, UBE2J1, XAF1, ZBTB20, ZBTB34]		cytokine production
GO:0002460	adaptive immune response based on somatic recombination of immune receptors built from immunoglobulin superfamily domains	GO_BiologicalProcess	0.000614672	0.00647967	4.21664e-06	2.66175e-05	[4]	Group109	10.5023	23	[BACH2, BCL10, BCL6, BRD2, C1QBP, CD81, CLEC4G, EMP2, FADD, FCER1A, HFE, HLX, IL6R, IL7R, IRF4, KLHL6, PRF1, PRKCD, SLAMF1, STAT3, STAT4, TFRC, UFL1]		adaptive immune response based on somatic recombination of immune receptors built from immunoglobulin superfamily domains
GO:0002694	regulation of leukocyte activation	GO_BiologicalProcess	0.00987448	0.04187	4.21664e-06	2.66175e-05	[3, 4, 5]	Group109	7.76942	31	[BCL10, BCL6, BRD2, CASP3, CAV1, CBLB, CD81, CLEC4G, CLNK, CTLA4, FADD, FGR, HFE, HLX, ICOS, IFNG, IL7R, KITLG, LAG3, MFHAS1, NEDD9, NR5A2, PRDM1, PTPN22, SDC4, SLAMF1, TFRC, THEMIS2, UFL1, VAV3, ZEB1]		regulation of leukocyte activation
GO:0007159	leukocyte cell-cell adhesion	GO_BiologicalProcess	0.000394004	0.00498415	4.21664e-06	2.66175e-05	[4]	Group109	9.83051	29	[BCL10, BCL6, BRD2, CASP3, CAV1, CBLB, CD81, CLEC4G, CTLA4, F11R, FADD, HFE, HLX, ICOS, IFNG, IL7R, ITGB2, KITLG, LAG3, MSN, NR4A3, NR5A2, PTPN22, SDC4, SELL, SEMA4D, SLAMF1, TFRC, UFL1]		leukocyte cell-cell adhesion
GO:0045785	positive regulation of cell adhesion	GO_BiologicalProcess	0.00653262	0.0329453	4.21664e-06	2.66175e-05	[3, 4, 5]	Group109	8.23529	28	[ADAM19, ANGPT1, BCL10, BCL6, BRD2, C1QBP, CAV1, CD81, CITED2, CYR61, EMP2, F11R, FADD, FBLN2, HLX, ICOS, IFNG, IL7R, ITGB2, KITLG, NEDD9, NR4A3, NR5A2, PTPN22, RAC1, SLAMF1, TFRC, VAV3]		positive regulation of cell adhesion
GO:0002275	myeloid cell activation involved in immune response	GO_BiologicalProcess	0.0077514	0.0371187	4.21664e-06	2.66175e-05	[4, 5]	Group109	12.8571	9	[ADORA2B, ANXA3, CLNK, FCER1A, FGR, IFNG, ITGB2, SLAMF1, VAMP8]		myeloid cell activation involved in immune response
GO:0022407	regulation of cell-cell adhesion	GO_BiologicalProcess	0.00138096	0.0115181	4.21664e-06	2.66175e-05	[4, 5]	Group109	8.88252	31	[ADAM19, B4GALNT2, BCL10, BCL6, BRD2, CASP3, CAV1, CBLB, CD81, CITED2, CLEC4G, CTLA4, F11R, FADD, HFE, HLX, ICOS, IFNG, IL7R, ITGB2, KITLG, LAG3, NR4A3, NR5A2, PRKCD, PTPN22, SDC4, SLAMF1, TFRC, UFL1, YTHDF2]		regulation of cell-cell adhesion
GO:0030097	hemopoiesis	GO_BiologicalProcess	2.52039e-05	0.000708511	4.21664e-06	2.66175e-05	[4, 5]	Group109	8.62069	60	[ACVR2A, AGPAT5, ANGPT1, ANKRD54, APEX1, BAK1, BCL6, BRD2, CAMK4, CASP3, CASP8, CCDC39, CD81, CDKN2B, CITED2, CLEC4G, CTLA4, DLL4, FADD, FLI1, HCLS1, HLX, HOXB3, ICOS, IFNG, IL6R, IL7R, IRF4, ITGB6, ITK, KITLG, LAG3, LFNG, LIPA, MFHAS1, MLF1, MYB, NEDD9, NFE2L2, PLCL2, PRDM1, PRKX, PTPN22, RUNX1, SCIN, SLAMF1, SMAD5, SNX10, STAT1, STAT3, STAT4, TFRC, THPO, TMOD3, TNFAIP6, TNFSF8, TTC7A, UFL1, YTH…		hemopoiesis
GO:0042110	T cell activation	GO_BiologicalProcess	0.000558142	0.00622985	4.21664e-06	2.66175e-05	[4, 5]	Group109	8.75576	38	[ALKBH5, BCL10, BCL6, BRD2, CASP3, CAV1, CBLB, CD81, CLEC4G, CTLA4, DLL4, FADD, GRB2, HFE, HLX, ICOS, IFNG, IL6R, IL7R, IRF4, ITK, KITLG, LAG3, LFNG, LIPA, MSN, MYB, NR5A2, PRDM1, PTPN22, SDC4, SLAMF1, STAT3, STAT4, TFRC, TNFSF8, UFL1, ZEB1]		T cell activation
GO:0046651	lymphocyte proliferation	GO_BiologicalProcess	0.000330273	0.00455777	4.21664e-06	2.66175e-05	[4, 5]	Group109	10.7623	24	[ALKBH5, BCL6, CASP3, CBLB, CD81, CLEC4G, CTLA4, EMP2, FADD, HELLS, IFNG, IL7R, KITLG, LIPA, MSN, NR5A2, PLCL2, PRKCD, PTPN22, PURA, SDC4, SLAMF1, TFRC, VAV3]		lymphocyte proliferation
GO:0002521	leukocyte differentiation	GO_BiologicalProcess	0.000389463	0.0049681	4.21664e-06	2.66175e-05	[4, 5, 6]	Group109	8.77193	40	[APEX1, BAK1, BCL6, BRD2, CAMK4, CASP8, CCDC39, CD81, CITED2, CLEC4G, CTLA4, DLL4, FADD, HCLS1, HLX, ICOS, IFNG, IL6R, IL7R, IRF4, ITGB6, ITK, KITLG, LAG3, LFNG, LIPA, MYB, NEDD9, PLCL2, PRDM1, PTPN22, RUNX1, SLAMF1, SNX10, STAT3, STAT4, TFRC, TNFAIP6, TNFSF8, ZEB1]		leukocyte differentiation
GO:0022408	negative regulation of cell-cell adhesion	GO_BiologicalProcess	0.0121371	0.0476077	4.21664e-06	2.66175e-05	[4, 5, 6]	Group109	9.79021	14	[B4GALNT2, BCL6, CASP3, CBLB, CLEC4G, CTLA4, HFE, HLX, LAG3, PRKCD, PTPN22, SDC4, UFL1, YTHDF2]		negative regulation of cell-cell adhesion
GO:0022409	positive regulation of cell-cell adhesion	GO_BiologicalProcess	0.0058077	0.0305055	4.21664e-06	2.66175e-05	[4, 5, 6]	Group109	9.25926	20	[ADAM19, BCL10, BCL6, BRD2, CAV1, CD81, CITED2, F11R, FADD, HLX, ICOS, IFNG, IL7R, ITGB2, KITLG, NR4A3, NR5A2, PTPN22, SLAMF1, TFRC]		positive regulation of cell-cell adhesion
GO:0030099	myeloid cell differentiation	GO_BiologicalProcess	6.16474e-05	0.00141789	4.21664e-06	2.66175e-05	[4, 5, 6]	Group109	10.2102	34	[ACVR2A, ANKRD54, APEX1, BCL6, CAMK4, CASP3, CASP8, CCDC39, CD81, CDKN2B, CITED2, FADD, FLI1, HCLS1, IFNG, IRF4, ITGB6, KITLG, LIPA, MFHAS1, MYB, NEDD9, PRKX, RUNX1, SCIN, SMAD5, SNX10, STAT1, STAT3, TFRC, THPO, TMOD3, TNFAIP6, UFL1]		myeloid cell differentiation
GO:0001817	regulation of cytokine production	GO_BiologicalProcess	0.00125067	0.0106658	4.21664e-06	2.66175e-05	[3, 4, 7, 8]	Group109	7.9929	45	[ADORA2B, AFAP1L2, ANGPT1, APEX1, BCL10, BCL6, C1QBP, CASP3, CASP8, CCBE1, CD81, CLNK, FADD, FGR, GATA6, HFE, HTR2B, IFNG, IL6R, IRF4, ITK, LAG3, LITAF, LRRC19, LUM, MCOLN2, MORC3, PTPN22, RAC1, RUNX1, SCAMP5, SERPINB1, SIGIRR, SLAMF1, SORL1, STAT1, STAT3, TLR5, TMEM173, TNFSF8, TRIB2, UBE2J1, XAF1, ZBTB20, ZBTB34]		regulation of cytokine production
GO:0002286	T cell activation involved in immune response	GO_BiologicalProcess	0.0126733	0.0489519	4.21664e-06	2.66175e-05	[5, 6]	Group109	10.7843	11	[BCL6, BRD2, CD81, HLX, ICOS, IFNG, IL6R, IRF4, MYB, STAT3, STAT4]		T cell activation involved in immune response
GO:0042098	T cell proliferation	GO_BiologicalProcess	0.00792659	0.0374846	4.21664e-06	2.66175e-05	[5, 6]	Group109	9.7561	16	[ALKBH5, BCL6, CASP3, CBLB, CD81, CLEC4G, CTLA4, FADD, KITLG, LIPA, MSN, NR5A2, PTPN22, SDC4, SLAMF1, TFRC]		T cell proliferation
GO:0042100	B cell proliferation	GO_BiologicalProcess	0.00849506	0.0383794	4.21664e-06	2.66175e-05	[5, 6]	Group109	12.6761	9	[BCL6, CASP3, CTLA4, IFNG, IL7R, PLCL2, PRKCD, TFRC, VAV3]		B cell proliferation
GO:0043299	leukocyte degranulation	GO_BiologicalProcess	0.00922147	0.0402247	4.21664e-06	2.66175e-05	[3, 4, 5, 6, 7, 8]	Group109	14.5833	7	[ADORA2B, ANXA3, CLNK, FCER1A, FGR, ITGB2, VAMP8]		leukocyte degranulation
GO:0046631	alpha-beta T cell activation	GO_BiologicalProcess	0.000228564	0.00350465	4.21664e-06	2.66175e-05	[5, 6]	Group109	12.766	18	[BCL6, BRD2, CBLB, CD81, CLEC4G, HFE, HLX, ICOS, IFNG, IL6R, IRF4, ITK, MYB, PRDM1, PTPN22, STAT3, STAT4, TNFSF8]		alpha-beta T cell activation
GO:0051250	negative regulation of lymphocyte activation	GO_BiologicalProcess	0.0055302	0.0295593	4.21664e-06	2.66175e-05	[4, 5, 6, 7]	Group109	11.1111	13	[BCL6, CASP3, CBLB, CLEC4G, CLNK, CTLA4, FGR, HFE, HLX, LAG3, PTPN22, SDC4, UFL1]		negative regulation of lymphocyte activation
GO:1903037	regulation of leukocyte cell-cell adhesion	GO_BiologicalProcess	0.0016274	0.0128666	4.21664e-06	2.66175e-05	[5, 6]	Group109	9.4697	25	[BCL10, BCL6, BRD2, CASP3, CAV1, CBLB, CD81, CLEC4G, CTLA4, FADD, HFE, HLX, ICOS, IFNG, IL7R, ITGB2, KITLG, LAG3, NR4A3, NR5A2, PTPN22, SDC4, SLAMF1, TFRC, UFL1]		regulation of leukocyte cell-cell adhesion
GO:0002573	myeloid leukocyte differentiation	GO_BiologicalProcess	0.0112153	0.0449203	4.21664e-06	2.66175e-05	[5, 6, 7]	Group109	9.18919	17	[APEX1, CAMK4, CASP8, CCDC39, CD81, CITED2, FADD, HCLS1, IFNG, IRF4, ITGB6, KITLG, NEDD9, RUNX1, SNX10, TFRC, TNFAIP6]		myeloid leukocyte differentiation
GO:0002707	negative regulation of lymphocyte mediated immunity	GO_BiologicalProcess	0.00207003	0.0154035	4.21664e-06	2.66175e-05	[5, 6, 7]	Group109	18.9189	7	[BCL6, CLEC4G, GRB2, HFE, IL7R, SLAMF1, UFL1]		negative regulation of lymphocyte mediated immunity
GO:0002823	negative regulation of adaptive immune response based on somatic recombination of immune receptors built from immunoglobulin superfamily domains	GO_BiologicalProcess	0.0120347	0.0473283	4.21664e-06	2.66175e-05	[5, 6, 7]	Group109	15.3846	6	[BCL6, CLEC4G, HFE, IL7R, SLAMF1, UFL1]		negative regulation of adaptive immune response based on somatic recombination of immune receptors built from immunoglobulin superfamily domains
GO:0030098	lymphocyte differentiation	GO_BiologicalProcess	0.00467204	0.0257897	4.21664e-06	2.66175e-05	[4, 5, 6, 7, 8]	Group109	8.63787	26	[BAK1, BCL6, BRD2, CLEC4G, CTLA4, DLL4, FADD, HLX, ICOS, IFNG, IL6R, IL7R, IRF4, ITK, LAG3, LFNG, LIPA, MYB, PLCL2, PRDM1, PTPN22, SLAMF1, STAT3, STAT4, TNFSF8, ZEB1]		lymphocyte differentiation
GO:0050863	regulation of T cell activation	GO_BiologicalProcess	0.00180536	0.0140541	4.21664e-06	2.66175e-05	[5, 6, 7]	Group109	9.3985	25	[BCL10, BCL6, BRD2, CASP3, CAV1, CBLB, CD81, CLEC4G, CTLA4, FADD, HFE, HLX, ICOS, IFNG, IL7R, KITLG, LAG3, NR5A2, PRDM1, PTPN22, SDC4, SLAMF1, TFRC, UFL1, ZEB1]		regulation of T cell activation
GO:1903039	positive regulation of leukocyte cell-cell adhesion	GO_BiologicalProcess	0.0106624	0.0438633	4.21664e-06	2.66175e-05	[5, 6, 7]	Group109	9.23913	17	[BCL10, BCL6, BRD2, CAV1, CD81, FADD, HLX, ICOS, IFNG, IL7R, ITGB2, KITLG, NR4A3, NR5A2, PTPN22, SLAMF1, TFRC]		positive regulation of leukocyte cell-cell adhesion
GO:1903131	mononuclear cell differentiation	GO_BiologicalProcess	0.00288297	0.0187826	4.21664e-06	2.66175e-05	[5, 6, 7]	Group109	8.46994	31	[BAK1, BCL6, BRD2, CAMK4, CASP8, CCDC39, CLEC4G, CTLA4, DLL4, FADD, HCLS1, HLX, ICOS, IFNG, IL6R, IL7R, IRF4, ITGB6, ITK, LAG3, LFNG, LIPA, MYB, PLCL2, PRDM1, PTPN22, SLAMF1, STAT3, STAT4, TNFSF8, ZEB1]		mononuclear cell differentiation
GO:0035710	CD4-positive, alpha-beta T cell activation	GO_BiologicalProcess	0.00264968	0.0178765	4.21664e-06	2.66175e-05	[6, 7]	Group109	12.6316	12	[BCL6, BRD2, CBLB, CD81, HLX, ICOS, IFNG, IL6R, IRF4, MYB, STAT3, STAT4]		CD4-positive, alpha-beta T cell activation
GO:0050868	negative regulation of T cell activation	GO_BiologicalProcess	0.00597523	0.031063	4.21664e-06	2.66175e-05	[5, 6, 7, 8]	Group109	11.9565	11	[BCL6, CASP3, CBLB, CLEC4G, CTLA4, HFE, HLX, LAG3, PTPN22, SDC4, UFL1]		negative regulation of T cell activation
GO:0030217	T cell differentiation	GO_BiologicalProcess	0.00100648	0.00914872	4.21664e-06	2.66175e-05	[5, 6, 7, 8, 9]	Group109	10.1322	23	[BCL6, BRD2, CLEC4G, CTLA4, DLL4, FADD, HLX, ICOS, IFNG, IL6R, IL7R, IRF4, ITK, LAG3, LFNG, LIPA, MYB, PRDM1, PTPN22, STAT3, STAT4, TNFSF8, ZEB1]		T cell differentiation
GO:0046634	regulation of alpha-beta T cell activation	GO_BiologicalProcess	0.00746353	0.0360816	4.21664e-06	2.66175e-05	[6, 7, 8]	Group109	12.1951	10	[BCL6, BRD2, CBLB, CD81, CLEC4G, HFE, HLX, IFNG, PRDM1, PTPN22]		regulation of alpha-beta T cell activation
GO:0046632	alpha-beta T cell differentiation	GO_BiologicalProcess	0.00150894	0.012249	4.21664e-06	2.66175e-05	[6, 7, 8, 9, 10]	Group109	12.8713	13	[BCL6, BRD2, HLX, ICOS, IFNG, IL6R, IRF4, ITK, MYB, PRDM1, STAT3, STAT4, TNFSF8]		alpha-beta T cell differentiation
GO:0048518	positive regulation of biological process	GO_BiologicalProcess	5.55841e-11	8.43767e-09	5.00875e-25	5.05884e-23	[1, 2, 3]	Group108	6.80201	325	[ABHD6, ABI3, ABRAXAS1, ACPP, ACTA2, ACTC1, ACTR2, ACVR2A, ADAM19, ADAMTS3, ADCK1, ADORA2B, ADRB3, AFAP1L2, AIFM1, ALKBH5, ANGPT1, ANKRD54, ANXA3, APEX1, ARF6, ARHGEF15, ARHGEF39, ARID3B, ARL2BP, ARNTL2, ASXL2, ATP8A1, BAK1, BCL10, BCL6, BECN1, BEND3, BID, BIRC3, BLM, BNIP3, BRD2, BTG1, C1QBP, CACNA1D, CAMK2N1, CAMK4, CAPRIN1, CASP3, CASP8, CASZ1, CAT, CAV1, CAV2, CBFB, CBLB, CCBE1, CD81, CD99L2,…		positive regulation of biological process
GO:0048519	negative regulation of biological process	GO_BiologicalProcess	4.62435e-09	5.39981e-07	5.00875e-25	5.05884e-23	[1, 2, 3]	Group108	6.81933	271	[ABHD6, ABI3, ABRAXAS1, ACTC1, ADCK1, ADORA2B, ADRB3, ALKBH5, ANGPT1, ANKRD13A, ANTXR1, APEX1, ARF6, ARHGAP12, ARHGAP24, ARHGAP6, ARHGEF15, ASPN, B4GALNT2, BACH2, BAK1, BCL10, BCL6, BECN1, BEND3, BEX3, BICC1, BIRC3, BLM, BNIPL, BRSK1, BTG1, C1D, C1QBP, CABP1, CAPRIN1, CASP3, CASP8, CAT, CAV1, CAV2, CBLB, CBX7, CDH11, CDK1, CDK2, CDKN2B, CHFR, CITED2, CLEC4G, CLNK, CNOT11, CNOT6, CNOT7, CRLF3, CTD…		negative regulation of biological process
GO:0050794	regulation of cellular process	GO_BiologicalProcess	2.15865e-14	1.63841e-11	5.00875e-25	5.05884e-23	[2, 3]	Group108	6.2493	556	[ABHD6, ABI3, ABRACL, ABRAXAS1, ACKR4, ACPP, ACTA2, ACTC1, ACTR2, ACVR1, ACVR2A, ADAM19, ADAMTS3, ADCK1, ADORA2B, ADRB3, AFAP1, AFAP1L2, AFF4, AIFM1, ALKBH5, AMOTL1, ANGPT1, ANK1, ANKRA2, ANKRD13A, ANKRD54, ANP32E, ANTXR1, ANXA3, APEX1, ARF6, ARHGAP12, ARHGAP18, ARHGAP24, ARHGAP6, ARHGEF12, ARHGEF15, ARHGEF39, ARID3B, ARL2BP, ARNTL2, ARPC5, ASB18, ASPN, ASXL2, ATP8A1, ATXN10, B4GALNT2, BACH2, BAK…		regulation of cellular process
GO:0009058	biosynthetic process	GO_BiologicalProcess	1.29997e-07	8.22234e-06	5.00875e-25	5.05884e-23	[3]	Group108	6.17905	381	[AADAT, ABHD3, ABHD6, ABT1, ACOT7, ACTA2, ACTC1, ACTR2, ACVR2A, ADA2, ADAM19, ADAMTS3, ADORA2B, ADSSL1, AFAP1L2, AFF4, AGMAT, AGPAT5, AK2, AKR1A1, ALG14, ALKBH5, ANGPT1, ANKRA2, APEX1, ARID3B, ARL2BP, ARNTL2, ASXL2, B4GALNT2, BACH2, BCL10, BCL6, BECN1, BEND3, BIRC3, BLM, BRD2, BRWD3, C1D, C1QBP, CAMK4, CAPRIN1, CASP3, CASP8, CASZ1, CAV1, CBFB, CBX7, CCBE1, CCNL1, CD81, CDC37L1, CDC40, CDK1, CDK2,…		biosynthetic process
GO:0043170	macromolecule metabolic process	GO_BiologicalProcess	1.23689e-11	2.34701e-09	5.00875e-25	5.05884e-23	[3]	Group108	6.39838	442	[ABRAXAS1, ABT1, ACTA2, ACTC1, ACTR2, ACVR2A, ADAM19, ADAMTS13, ADAMTS3, ADORA2B, AFAP1L2, AFF4, AIFM1, ALG14, ALKBH3, ALKBH5, ALS2, ANGPT1, ANKRA2, APEX1, ARID3B, ARL2BP, ARNTL2, ASB18, ASXL2, B4GALNT2, BACH2, BAK1, BCL10, BCL6, BECN1, BEND3, BEX3, BIRC3, BLM, BNIP3, BRD2, BRWD3, C1D, C1QBP, CAMK4, CAPN5, CAPRIN1, CASP3, CASP8, CASZ1, CAT, CAV1, CBFB, CBLB, CBX7, CCBE1, CCNL1, CD81, CDC37L1, CDC…		macromolecule metabolic process
GO:0043227	membrane-bounded organelle	GO_CellularComponent	4.33139e-14	1.31501e-11	5.00875e-25	5.05884e-23	[3]	Group108	6.07839	611	[AADAT, ABHD6, ABI3, ABRAXAS1, ABT1, ACADL, ACKR4, ACOT7, ACPP, ACTA2, ACTR2, ADAM19, ADCK1, ADPGK, AFF4, AGPAT5, AIFM1, AK2, ALG14, ALKBH3, ALKBH5, ALS2, AMOTL1, ANKRA2, ANKRD13A, ANKRD54, ANP32E, ANXA3, AP1S2, APEX1, ARF6, ARHGAP18, ARID3B, ARL2BP, ARL4A, ARNTL2, ARPC5, ASF1B, ASPA, ASXL2, ATP11C, ATP8A1, ATXN10, B4GALNT2, B4GALNT4, BACH2, BAK1, BCL10, BCL2L14, BCL6, BECN1, BEND3, BEX3, BID, BI…		membrane-bounded organelle
GO:0043229	intracellular organelle	GO_CellularComponent	3.46971e-14	1.31675e-11	5.00875e-25	5.05884e-23	[3]	Group108	6.00581	641	[AADAT, ABHD6, ABI3, ABRAXAS1, ABT1, ACADL, ACKR4, ACOT7, ACTA2, ACTC1, ACTR2, ADAM19, ADCK1, ADPGK, AFAP1, AFF4, AGPAT5, AIFM1, AK2, ALG14, ALKBH3, ALKBH5, ALS2, AMOTL1, ANK1, ANKRA2, ANKRD13A, ANKRD54, ANP32E, ANXA3, AP1S2, APEX1, ARF6, ARHGAP18, ARHGAP6, ARID3B, ARL2BP, ARL4A, ARNTL2, ARPC5, ASF1B, ASPA, ASXL2, ATP11C, ATP8A1, ATXN10, B4GALNT2, B4GALNT4, BACH2, BAK1, BCL10, BCL2L14, BCL6, BECN…		intracellular organelle
GO:0044238	primary metabolic process	GO_BiologicalProcess	3.42624e-07	1.73368e-05	5.00875e-25	5.05884e-23	[3]	Group108	5.94864	454	[AADAT, ABHD3, ABHD6, ABRAXAS1, ABT1, ACADL, ACOT7, ACPP, ACTR2, ACVR2A, ADA2, ADAM19, ADAMTS13, ADAMTS3, ADPGK, ADSSL1, AFAP1L2, AGMAT, AGPAT5, AIFM1, AK2, AKR1A1, ALG14, ALKBH3, ALKBH5, ANGPT1, APEX1, ARID3B, ARL2BP, ARNTL2, ASB18, ASPA, ASXL2, B4GALNT2, BACH2, BAK1, BCL10, BCL6, BECN1, BEND3, BEX3, BIRC3, BLM, BNIP3, BRD2, BRWD3, C1D, C1QBP, CAMK4, CAPN5, CAPRIN1, CASP3, CASP8, CASZ1, CAT, CAV…		primary metabolic process
GO:0048522	positive regulation of cellular process	GO_BiologicalProcess	3.53064e-12	8.93251e-10	5.00875e-25	5.05884e-23	[2, 3, 4]	Group108	7.00467	315	[ABHD6, ABI3, ABRAXAS1, ACPP, ACTA2, ACTC1, ACTR2, ACVR2A, ADAM19, ADAMTS3, ADCK1, ADORA2B, ADRB3, AFAP1L2, AIFM1, ALKBH5, ANGPT1, ANKRD54, ANXA3, APEX1, ARF6, ARHGEF15, ARHGEF39, ARID3B, ARL2BP, ARNTL2, ASXL2, ATP8A1, BAK1, BCL10, BCL6, BECN1, BEND3, BID, BIRC3, BLM, BNIP3, BRD2, BTG1, C1QBP, CAMK4, CAPRIN1, CASP3, CASP8, CASZ1, CAT, CAV1, CAV2, CBFB, CBLB, CCBE1, CD81, CD99L2, CDK1, CDK2, CDK5R…		positive regulation of cellular process
GO:0048523	negative regulation of cellular process	GO_BiologicalProcess	3.70513e-08	2.96021e-06	5.00875e-25	5.05884e-23	[2, 3, 4]	Group108	6.7451	258	[ABHD6, ABI3, ABRAXAS1, ACTC1, ADCK1, ALKBH5, ANGPT1, ANKRD13A, ANTXR1, APEX1, ARF6, ARHGAP12, ARHGAP24, ARHGAP6, ARHGEF15, ASPN, B4GALNT2, BACH2, BAK1, BCL10, BCL6, BECN1, BEND3, BEX3, BICC1, BIRC3, BLM, BNIPL, BRSK1, BTG1, C1D, C1QBP, CABP1, CAPRIN1, CASP3, CASP8, CAT, CAV1, CAV2, CBLB, CBX7, CDH11, CDK1, CDK2, CDKN2B, CHFR, CITED2, CLEC4G, CLNK, CNOT11, CNOT6, CNOT7, CRLF3, CTDSPL, CTLA4, CTNN…		negative regulation of cellular process
GO:0019222	regulation of metabolic process	GO_BiologicalProcess	6.80021e-07	3.22585e-05	5.00875e-25	5.05884e-23	[3, 4]	Group108	6.34486	301	[ABHD6, ABRAXAS1, ACTA2, ACTC1, ACTR2, ACVR2A, ADAM19, ADORA2B, ADRB3, AFAP1L2, AFF4, AIFM1, ALKBH5, ANGPT1, ANKRA2, APEX1, ARID3B, ARL2BP, ARNTL2, ASXL2, BACH2, BAK1, BCL10, BCL6, BECN1, BEND3, BEX3, BIRC3, BLM, BRD2, BRWD3, C1D, C1QBP, CAMK4, CAPRIN1, CASP3, CASP8, CASZ1, CAV1, CBFB, CBLB, CBX7, CCBE1, CCNL1, CD81, CDK1, CDK2, CDK5RAP1, CDKN2B, CITED2, CLNK, CNOT11, CNOT6, CNOT7, CNTN1, CREBRF,…		regulation of metabolic process
GO:0006139	nucleobase-containing compound metabolic process	GO_BiologicalProcess	0.000556769	0.00626056	5.00875e-25	5.05884e-23	[4]	Group108	5.94059	264	[AADAT, ABRAXAS1, ABT1, ACOT7, ACPP, ACTR2, ACVR2A, ADA2, ADPGK, ADSSL1, AFAP1L2, AIFM1, AK2, ALKBH3, ALKBH5, APEX1, ARID3B, ARL2BP, ARNTL2, ASXL2, B4GALNT2, BACH2, BCL10, BCL6, BEND3, BIRC3, BLM, BRD2, BRWD3, C1D, C1QBP, CAMK4, CAPRIN1, CASZ1, CAV1, CBFB, CBX7, CCNL1, CDC40, CDK1, CDK2, CDK5RAP1, CITED2, CNOT6, CNOT7, COIL, CREBRF, CRLF3, CSRNP1, CTDSPL, CYR61, DAB2IP, DAZAP1, DCK, DDX20, DHX15,…		nucleobase-containing compound metabolic process
GO:0009059	macromolecule biosynthetic process	GO_BiologicalProcess	1.97867e-08	1.66867e-06	5.00875e-25	5.05884e-23	[4]	Group108	6.40403	343	[ABT1, ACTA2, ACTC1, ACTR2, ACVR2A, ADAM19, ADAMTS3, ADORA2B, AFAP1L2, AFF4, ALG14, ALKBH5, ANGPT1, ANKRA2, APEX1, ARID3B, ARL2BP, ARNTL2, ASXL2, B4GALNT2, BACH2, BCL10, BCL6, BEND3, BIRC3, BLM, BRD2, BRWD3, C1D, C1QBP, CAMK4, CAPRIN1, CASP3, CASP8, CASZ1, CAV1, CBFB, CBX7, CCBE1, CCNL1, CD81, CDC37L1, CDC40, CDK1, CDK2, CDK5RAP1, CHST10, CITED2, CLNK, CNOT11, CNOT6, CNOT7, CNTN1, COIL, CRB1, CRE…		macromolecule biosynthetic process
GO:0009893	positive regulation of metabolic process	GO_BiologicalProcess	1.25969e-07	8.31397e-06	5.00875e-25	5.05884e-23	[3, 4, 5]	Group108	7.15953	184	[ABHD6, ABRAXAS1, ACTA2, ACTC1, ACTR2, ACVR2A, ADAM19, ADORA2B, ADRB3, AFAP1L2, ALKBH5, ANGPT1, APEX1, ARID3B, ARL2BP, ARNTL2, ASXL2, BAK1, BCL10, BECN1, BEND3, BIRC3, BLM, C1QBP, CAMK4, CAPRIN1, CASP3, CASP8, CASZ1, CBFB, CBLB, CCBE1, CD81, CDK1, CDK2, CDK5RAP1, CITED2, CLNK, CNOT6, CNOT7, CNTN1, CREBRF, CRLF3, CSRNP1, CYR61, DAB2IP, DAZAP1, DDAH1, DDAH2, DLL4, DNA2, DOT1L, DTX3L, EBF4, EGLN1, E…		positive regulation of metabolic process
GO:0019538	protein metabolic process	GO_BiologicalProcess	2.16689e-06	8.02278e-05	5.00875e-25	5.05884e-23	[4]	Group108	6.73783	202	[ADAM19, ADAMTS13, ADAMTS3, ALG14, ALKBH5, ANGPT1, APEX1, ARL2BP, ASB18, B4GALNT2, BAK1, BCL10, BEX3, BIRC3, BNIP3, C1QBP, CAPN5, CAPRIN1, CASP3, CASP8, CAT, CBLB, CCBE1, CDC37L1, CDK1, CDK2, CDK5RAP1, CDKN2B, CHFR, CHST10, CNOT7, CTSA, CTSB, CTSO, DAB2IP, DCAF11, DCUN1D4, DDAH1, DERL2, DESI2, DOLPP1, DPH6, DTX3L, ECE2, EEF1A1, EGR2, EIF2B5, EIF2D, EIF2S1, EIF3A, EIF3D, EIF5A2, F13A1, FADD, FANCL…		protein metabolic process
GO:0043231	intracellular membrane-bounded organelle	GO_CellularComponent	2.91602e-14	1.47551e-11	5.00875e-25	5.05884e-23	[4]	Group108	6.13917	592	[AADAT, ABHD6, ABI3, ABRAXAS1, ABT1, ACADL, ACKR4, ACOT7, ACTR2, ADAM19, ADCK1, ADPGK, AFF4, AGPAT5, AIFM1, AK2, ALG14, ALKBH3, ALKBH5, ALS2, AMOTL1, ANKRA2, ANKRD13A, ANKRD54, ANP32E, ANXA3, AP1S2, APEX1, ARF6, ARHGAP18, ARID3B, ARL2BP, ARL4A, ARNTL2, ARPC5, ASF1B, ASPA, ASXL2, ATP11C, ATP8A1, B4GALNT2, B4GALNT4, BACH2, BAK1, BCL10, BCL2L14, BCL6, BECN1, BEND3, BEX3, BID, BIRC3, BLCAP, BLM, BLOC…		intracellular membrane-bounded organelle
GO:0070013	intracellular organelle lumen	GO_CellularComponent	1.65778e-08	1.4803e-06	5.00875e-25	5.05884e-23	[4]	Group108	6.7979	259	[ABRAXAS1, ABT1, ACADL, ACOT7, AFF4, AGPAT5, AIFM1, AK2, ALKBH3, ALKBH5, ANP32E, APEX1, ARHGAP18, ARID3B, ARL2BP, ARL4A, ARNTL2, ASF1B, ASXL2, BACH2, BCL10, BCL6, BECN1, BEND3, BIRC3, BLM, BLZF1, BRD2, BRSK1, BTBD1, C1D, C1QBP, CAMK4, CASZ1, CAT, CBLB, CBX7, CCDC58, CDC40, CDK1, CDK2, CDK5RAP1, CDKL5, CEP19, CHAMP1, CHFR, CIRBP, CITED2, CNOT7, COIL, CREBRF, CSE1L, DAZAP1, DAZAP2, DCAF11, DCAF7, D…		intracellular organelle lumen
GO:0009889	regulation of biosynthetic process	GO_BiologicalProcess	1.98061e-07	1.11354e-05	5.00875e-25	5.05884e-23	[4, 5]	Group108	6.5809	266	[ABHD6, ACTA2, ACTC1, ACTR2, ACVR2A, ADAM19, ADORA2B, AFAP1L2, AFF4, ALKBH5, ANGPT1, ANKRA2, APEX1, ARID3B, ARL2BP, ARNTL2, ASXL2, BACH2, BCL10, BCL6, BEND3, BIRC3, BLM, BRD2, BRWD3, C1D, C1QBP, CAMK4, CAPRIN1, CASP3, CASP8, CASZ1, CAV1, CBFB, CBX7, CCBE1, CCNL1, CD81, CDK1, CDK2, CDK5RAP1, CITED2, CLNK, CNOT11, CNOT6, CNOT7, CNTN1, CREBRF, CRLF3, CSRNP1, CTDSPL, CYR61, DAB2IP, DAZAP1, DDAH1, DDA…		regulation of biosynthetic process
GO:0034654	nucleobase-containing compound biosynthetic process	GO_BiologicalProcess	0.000141043	0.00264325	5.00875e-25	5.05884e-23	[4, 5]	Group108	6.19711	227	[ABT1, ACOT7, ACTR2, ACVR2A, ADA2, ADSSL1, AFAP1L2, AK2, ALKBH5, APEX1, ARID3B, ARL2BP, ARNTL2, ASXL2, BACH2, BCL10, BCL6, BEND3, BIRC3, BLM, BRD2, BRWD3, C1D, C1QBP, CAMK4, CASZ1, CAV1, CBFB, CBX7, CCNL1, CDC40, CDK1, CDK2, CDK5RAP1, CITED2, CNOT6, CNOT7, COIL, CREBRF, CRLF3, CSRNP1, CTDSPL, CYR61, DAB2IP, DAZAP1, DCK, DDX20, DHX15, DLL4, DOT1L, DTX3L, DUSP5, EAF1, EBF4, EED, EGLN1, EGR2, ELAC1,…		nucleobase-containing compound biosynthetic process
GO:0060255	regulation of macromolecule metabolic process	GO_BiologicalProcess	5.96403e-07	2.92045e-05	5.00875e-25	5.05884e-23	[4, 5]	Group108	6.44193	279	[ABRAXAS1, ACTA2, ACTC1, ACTR2, ACVR2A, ADAM19, ADORA2B, AFAP1L2, AFF4, AIFM1, ALKBH5, ANGPT1, ANKRA2, APEX1, ARID3B, ARL2BP, ARNTL2, ASXL2, BACH2, BAK1, BCL10, BCL6, BEND3, BEX3, BIRC3, BLM, BRD2, BRWD3, C1D, C1QBP, CAMK4, CAPRIN1, CASP3, CASP8, CASZ1, CAV1, CBFB, CBLB, CBX7, CCBE1, CCNL1, CD81, CDK1, CDK2, CDK5RAP1, CDKN2B, CITED2, CLNK, CNOT11, CNOT6, CNOT7, CNTN1, CREBRF, CRLF3, CSRNP1, CTDSP…		regulation of macromolecule metabolic process
GO:0080090	regulation of primary metabolic process	GO_BiologicalProcess	1.21983e-05	0.000385772	5.00875e-25	5.05884e-23	[4, 5]	Group108	6.34146	247	[ABHD6, ABRAXAS1, ACTR2, ACVR2A, AFAP1L2, AIFM1, ALKBH5, ANGPT1, APEX1, ARID3B, ARL2BP, ARNTL2, ASXL2, BACH2, BAK1, BCL10, BCL6, BEND3, BEX3, BIRC3, BLM, BRD2, BRWD3, C1D, C1QBP, CAMK4, CAPRIN1, CASP3, CASP8, CASZ1, CAV1, CBFB, CBLB, CBX7, CCBE1, CCNL1, CDK1, CDK2, CDK5RAP1, CDKN2B, CITED2, CNOT6, CNOT7, CREBRF, CRLF3, CSRNP1, CTDSPL, CTSA, CYR61, DAB2IP, DAZAP1, DDX20, DLL4, DNA2, DOT1L, DTX3L, …		regulation of primary metabolic process
GO:0090304	nucleic acid metabolic process	GO_BiologicalProcess	0.001151	0.0102176	5.00875e-25	5.05884e-23	[4, 5]	Group108	5.94257	238	[ABRAXAS1, ABT1, ACTR2, ACVR2A, AFAP1L2, AIFM1, ALKBH3, ALKBH5, APEX1, ARID3B, ARL2BP, ARNTL2, ASXL2, BACH2, BCL10, BCL6, BEND3, BIRC3, BLM, BRD2, BRWD3, C1D, C1QBP, CAMK4, CAPRIN1, CASZ1, CAV1, CBFB, CBX7, CCNL1, CDC40, CDK1, CDK2, CDK5RAP1, CITED2, CNOT6, CNOT7, COIL, CREBRF, CRLF3, CSRNP1, CTDSPL, CYR61, DAB2IP, DAZAP1, DDX20, DHX15, DLL4, DNA2, DOT1L, DTD1, DTX3L, DUSP5, EAF1, EBF4, EED, EGLN…		nucleic acid metabolic process
GO:0005634	nucleus	GO_CellularComponent	2.71445e-11	4.57838e-09	5.00875e-25	5.05884e-23	[5]	Group108	6.53325	395	[ABI3, ABRAXAS1, ABT1, ACOT7, ACTR2, ADAM19, AFF4, AGPAT5, AIFM1, ALKBH3, ALKBH5, ALS2, AMOTL1, ANKRA2, ANKRD54, ANP32E, ANXA3, APEX1, ARHGAP18, ARID3B, ARL2BP, ARL4A, ARNTL2, ARPC5, ASF1B, ASPA, ASXL2, BACH2, BCL10, BCL6, BECN1, BEND3, BEX3, BIRC3, BLCAP, BLM, BLZF1, BNIP3, BNIPL, BRD2, BRSK1, BRWD3, BTBD1, BTG1, C1D, C1QBP, CAMK4, CASP3, CASZ1, CAV2, CBFB, CBLB, CBX7, CCNG1, CCNL1, CDC40, CDK1,…		nucleus
GO:0005654	nucleoplasm	GO_CellularComponent	1.39777e-09	1.92892e-07	5.00875e-25	5.05884e-23	[2, 6, 7]	Group108	7.26368	219	[ABRAXAS1, ACOT7, AFF4, ALKBH3, ALKBH5, ANP32E, APEX1, ARHGAP18, ARID3B, ARL4A, ARNTL2, ASF1B, ASXL2, BACH2, BCL10, BCL6, BECN1, BEND3, BIRC3, BLM, BLZF1, BRD2, BRSK1, BTBD1, C1D, CAMK4, CASZ1, CBLB, CBX7, CDC40, CDK2, CDK5RAP1, CDKL5, CEP19, CHAMP1, CHFR, CIRBP, CITED2, CNOT7, COIL, CREBRF, CSE1L, DAZAP1, DAZAP2, DCAF11, DCAF7, DCK, DDX20, DENND2C, DENND2D, DENND4B, DGKZ, DHX15, DNA2, DOT1L, DTN…		nucleoplasm
GO:0009890	negative regulation of biosynthetic process	GO_BiologicalProcess	0.0133068	0.0499994	5.00875e-25	5.05884e-23	[4, 5, 6]	Group108	6.16114	104	[ALKBH5, ANGPT1, APEX1, BACH2, BCL6, BEND3, C1D, C1QBP, CAPRIN1, CASP3, CAV1, CBX7, CDK2, CITED2, CNOT11, CNOT6, CNOT7, DAB2IP, DDX20, DLL4, DOT1L, EED, EIF2S1, FBP1, FUS, GAS1, GATA6, GCLC, HCLS1, HELLS, HFE, HOXB3, HOXD9, IFNG, IGFBP5, IRF2BPL, ITM2B, KAT2B, KHSRP, LAG3, LBH, LSM1, MBD2, MIS18A, MORC3, MPHOSPH8, MTDH, MXI1, MYB, NCBP1, NDFIP2, NEDD4, NR2F2, NR6A1, PAIP2, PAIP2B, PAN2, PARP1, PG…		negative regulation of biosynthetic process
GO:0009891	positive regulation of biosynthetic process	GO_BiologicalProcess	9.1384e-07	4.08003e-05	5.00875e-25	5.05884e-23	[4, 5, 6]	Group108	7.28155	150	[ABHD6, ACTA2, ACTC1, ACTR2, ACVR2A, ADAM19, ADORA2B, AFAP1L2, ANGPT1, APEX1, ARID3B, ARL2BP, ARNTL2, ASXL2, BCL10, BIRC3, BLM, C1QBP, CAMK4, CASP8, CASZ1, CBFB, CCBE1, CD81, CDK2, CDK5RAP1, CITED2, CLNK, CNOT6, CNOT7, CNTN1, CREBRF, CRLF3, CSRNP1, CYR61, DAB2IP, DAZAP1, DDAH1, DDAH2, DLL4, DOT1L, DTX3L, EBF4, EGLN1, EGR2, EIF3D, EIF5A2, EPM2AIP1, ERBB4, ESRRG, FADD, FAS, FGR, FLI1, FUS, GATA6, H…		positive regulation of biosynthetic process
GO:0010467	gene expression	GO_BiologicalProcess	1.11083e-07	7.66476e-06	5.00875e-25	5.05884e-23	[5]	Group108	6.38552	321	[ABT1, ACTA2, ACTC1, ACTR2, ACVR2A, ADAM19, ADAMTS3, ADORA2B, AFAP1L2, AFF4, ALKBH5, ANGPT1, ANKRA2, APEX1, ARID3B, ARL2BP, ARNTL2, ASXL2, BACH2, BCL10, BCL6, BEND3, BIRC3, BLM, BRD2, BRWD3, C1D, C1QBP, CAMK4, CAPRIN1, CASP3, CASP8, CASZ1, CAV1, CBFB, CBX7, CCBE1, CCNL1, CD81, CDC37L1, CDC40, CDK1, CDK2, CDK5RAP1, CITED2, CLNK, CNOT11, CNOT6, CNOT7, CNTN1, COIL, CRB1, CREBRF, CRLF3, CSRNP1, CTDSP…		gene expression
GO:0010604	positive regulation of macromolecule metabolic process	GO_BiologicalProcess	7.4762e-07	3.43905e-05	5.00875e-25	5.05884e-23	[4, 5, 6]	Group108	7.12761	167	[ABRAXAS1, ACTA2, ACTC1, ACTR2, ACVR2A, ADAM19, ADORA2B, AFAP1L2, ALKBH5, ANGPT1, APEX1, ARID3B, ARL2BP, ARNTL2, ASXL2, BAK1, BCL10, BIRC3, BLM, C1QBP, CAMK4, CAPRIN1, CASP3, CASP8, CASZ1, CBFB, CBLB, CCBE1, CD81, CDK2, CDK5RAP1, CITED2, CLNK, CNOT6, CNOT7, CNTN1, CREBRF, CRLF3, CSRNP1, CYR61, DAB2IP, DAZAP1, DLL4, DNA2, DOT1L, DTX3L, EBF4, EGLN1, EGR2, EIF3D, EIF5A2, EPC2, EPM2AIP1, ERBB4, ESRRG…		positive regulation of macromolecule metabolic process
GO:0010556	regulation of macromolecule biosynthetic process	GO_BiologicalProcess	1.31392e-07	7.97811e-06	5.00875e-25	5.05884e-23	[5, 6]	Group108	6.64112	260	[ACTA2, ACTC1, ACTR2, ACVR2A, ADAM19, ADORA2B, AFAP1L2, AFF4, ALKBH5, ANGPT1, ANKRA2, APEX1, ARID3B, ARL2BP, ARNTL2, ASXL2, BACH2, BCL10, BCL6, BEND3, BIRC3, BLM, BRD2, BRWD3, C1D, C1QBP, CAMK4, CAPRIN1, CASP3, CASP8, CASZ1, CAV1, CBFB, CBX7, CCBE1, CCNL1, CD81, CDK1, CDK2, CDK5RAP1, CITED2, CLNK, CNOT11, CNOT6, CNOT7, CNTN1, CREBRF, CRLF3, CSRNP1, CTDSPL, CYR61, DAB2IP, DAZAP1, DDX20, DLL4, DOT1…		regulation of macromolecule biosynthetic process
GO:0016070	RNA metabolic process	GO_BiologicalProcess	0.00012999	0.00259638	5.00875e-25	5.05884e-23	[5, 6]	Group108	6.23406	220	[ABT1, ACTR2, ACVR2A, AFAP1L2, ALKBH5, APEX1, ARID3B, ARL2BP, ARNTL2, ASXL2, BACH2, BCL10, BCL6, BEND3, BIRC3, BLM, BRD2, BRWD3, C1D, C1QBP, CAMK4, CAPRIN1, CASZ1, CAV1, CBFB, CBX7, CCNL1, CDC40, CDK1, CDK2, CDK5RAP1, CITED2, CNOT6, CNOT7, COIL, CREBRF, CRLF3, CSRNP1, CTDSPL, CYR61, DAB2IP, DAZAP1, DDX20, DHX15, DLL4, DNA2, DOT1L, DTD1, DTX3L, DUSP5, EAF1, EBF4, EED, EGLN1, EGR2, ELAC1, EPC2, ERB…		RNA metabolic process
GO:0019219	regulation of nucleobase-containing compound metabolic process	GO_BiologicalProcess	0.00016358	0.00292136	5.00875e-25	5.05884e-23	[5, 6]	Group108	6.33873	192	[ABRAXAS1, ACTR2, ACVR2A, AFAP1L2, AIFM1, ALKBH5, APEX1, ARID3B, ARL2BP, ARNTL2, ASXL2, BACH2, BCL10, BCL6, BEND3, BIRC3, BLM, BRD2, BRWD3, C1D, C1QBP, CAMK4, CAPRIN1, CASZ1, CAV1, CBFB, CBX7, CCNL1, CDK1, CDK2, CITED2, CNOT6, CNOT7, CREBRF, CRLF3, CSRNP1, CTDSPL, CYR61, DAB2IP, DAZAP1, DDX20, DLL4, DNA2, DOT1L, DTX3L, DUSP5, EBF4, EED, EGLN1, EGR2, EPC2, ERBB4, ESRRG, FADD, FBP1, FKBP11, FKBP14,…		regulation of nucleobase-containing compound metabolic process
GO:0031981	nuclear lumen	GO_CellularComponent	4.19067e-09	5.3012e-07	5.00875e-25	5.05884e-23	[5, 6]	Group108	7.02528	239	[ABRAXAS1, ABT1, ACOT7, AFF4, AGPAT5, ALKBH3, ALKBH5, ANP32E, APEX1, ARHGAP18, ARID3B, ARL4A, ARNTL2, ASF1B, ASXL2, BACH2, BCL10, BCL6, BECN1, BEND3, BIRC3, BLM, BLZF1, BRD2, BRSK1, BTBD1, C1D, C1QBP, CAMK4, CASZ1, CBLB, CBX7, CDC40, CDK2, CDK5RAP1, CDKL5, CEP19, CHAMP1, CHFR, CIRBP, CITED2, CNOT7, COIL, CREBRF, CSE1L, DAZAP1, DAZAP2, DCAF11, DCAF7, DCK, DDX20, DDX50, DENND2C, DENND2D, DENND4B, D…		nuclear lumen
GO:0045935	positive regulation of nucleobase-containing compound metabolic process	GO_BiologicalProcess	0.000642276	0.00663248	5.00875e-25	5.05884e-23	[4, 5, 6, 7]	Group108	6.77215	107	[ABRAXAS1, ACTR2, ACVR2A, AFAP1L2, ALKBH5, APEX1, ARID3B, ARL2BP, ARNTL2, ASXL2, BCL10, BEND3, BIRC3, BLM, CAMK4, CAPRIN1, CASZ1, CBFB, CDK2, CITED2, CNOT6, CNOT7, CREBRF, CRLF3, CSRNP1, CYR61, DAB2IP, DAZAP1, DNA2, DOT1L, DTX3L, EBF4, EGLN1, EGR2, EPC2, ERBB4, ESRRG, FADD, FLI1, FUS, GATA6, HCLS1, HNF1A, HOXA10, HOXA13, HOXB3, HOXD9, IFNG, INO80D, IRF2BPL, IRF4, IRF9, ITGA6, KAT2B, KDM3A, LBH, L…		positive regulation of nucleobase-containing compound metabolic process
GO:0141187	nucleic acid biosynthetic process	GO_BiologicalProcess	0.000160036	0.00289208	5.00875e-25	5.05884e-23	[5, 6]	Group108	6.23369	215	[ABT1, ACTR2, ACVR2A, AFAP1L2, ALKBH5, APEX1, ARID3B, ARL2BP, ARNTL2, ASXL2, BACH2, BCL10, BCL6, BEND3, BIRC3, BLM, BRD2, BRWD3, C1D, C1QBP, CAMK4, CASZ1, CAV1, CBFB, CBX7, CCNL1, CDC40, CDK1, CDK2, CDK5RAP1, CITED2, CNOT6, CNOT7, COIL, CREBRF, CRLF3, CSRNP1, CTDSPL, CYR61, DAB2IP, DAZAP1, DDX20, DHX15, DLL4, DOT1L, DTX3L, DUSP5, EAF1, EBF4, EED, EGLN1, EGR2, ELAC1, EPC2, ERBB4, ESRRG, FADD, FBP1…		nucleic acid biosynthetic process
GO:0010557	positive regulation of macromolecule biosynthetic process	GO_BiologicalProcess	2.05349e-06	8.42488e-05	5.00875e-25	5.05884e-23	[5, 6, 7]	Group108	7.24711	144	[ACTA2, ACTC1, ACTR2, ACVR2A, ADAM19, ADORA2B, AFAP1L2, ANGPT1, APEX1, ARID3B, ARL2BP, ARNTL2, ASXL2, BCL10, BIRC3, BLM, C1QBP, CAMK4, CASP8, CASZ1, CBFB, CCBE1, CD81, CDK2, CDK5RAP1, CITED2, CLNK, CNOT6, CNOT7, CNTN1, CREBRF, CRLF3, CSRNP1, CYR61, DAB2IP, DAZAP1, DLL4, DOT1L, DTX3L, EBF4, EGLN1, EGR2, EIF3D, EIF5A2, EPM2AIP1, ERBB4, ESRRG, FADD, FGR, FLI1, FUS, GATA6, HCLS1, HFE, HMGN5, HNF1A, H…		positive regulation of macromolecule biosynthetic process
GO:0051252	regulation of RNA metabolic process	GO_BiologicalProcess	3.52311e-05	0.000955015	5.00875e-25	5.05884e-23	[5, 6, 7]	Group108	6.55971	184	[ACTR2, ACVR2A, AFAP1L2, ALKBH5, APEX1, ARID3B, ARL2BP, ARNTL2, ASXL2, BACH2, BCL10, BCL6, BEND3, BIRC3, BLM, BRD2, BRWD3, C1D, C1QBP, CAMK4, CAPRIN1, CASZ1, CAV1, CBFB, CBX7, CCNL1, CDK1, CDK2, CITED2, CNOT6, CNOT7, CREBRF, CRLF3, CSRNP1, CTDSPL, CYR61, DAB2IP, DAZAP1, DDX20, DLL4, DOT1L, DTX3L, DUSP5, EBF4, EED, EGLN1, EGR2, EPC2, ERBB4, ESRRG, FADD, FBP1, FKBP11, FKBP14, FKBP3, FLI1, FUS, GATA…		regulation of RNA metabolic process
GO:0010468	regulation of gene expression	GO_BiologicalProcess	2.13755e-07	1.15886e-05	5.00875e-25	5.05884e-23	[6, 7]	Group108	6.63027	255	[ACTA2, ACTC1, ACTR2, ACVR2A, ADAM19, ADORA2B, AFAP1L2, AFF4, ALKBH5, ANGPT1, ANKRA2, APEX1, ARID3B, ARL2BP, ARNTL2, ASXL2, BACH2, BCL10, BCL6, BEND3, BIRC3, BLM, BRD2, BRWD3, C1D, C1QBP, CAMK4, CAPRIN1, CASP3, CASP8, CASZ1, CAV1, CBFB, CBX7, CCBE1, CCNL1, CD81, CDK1, CDK2, CDK5RAP1, CITED2, CLNK, CNOT11, CNOT6, CNOT7, CNTN1, CREBRF, CRLF3, CSRNP1, CTDSPL, CYR61, DAB2IP, DAZAP1, DDX20, DLL4, DOT1…		regulation of gene expression
GO:0051254	positive regulation of RNA metabolic process	GO_BiologicalProcess	0.000295164	0.00418746	5.00875e-25	5.05884e-23	[5, 6, 7, 8]	Group108	6.99931	101	[ACTR2, ACVR2A, AFAP1L2, ALKBH5, APEX1, ARID3B, ARL2BP, ARNTL2, ASXL2, BCL10, BIRC3, BLM, CAMK4, CAPRIN1, CASZ1, CBFB, CDK2, CITED2, CNOT6, CNOT7, CREBRF, CRLF3, CSRNP1, CYR61, DAB2IP, DAZAP1, DOT1L, DTX3L, EBF4, EGLN1, EGR2, ERBB4, ESRRG, FADD, FLI1, FUS, GATA6, HCLS1, HNF1A, HOXA10, HOXA13, HOXB3, HOXD9, IFNG, INO80D, IRF2BPL, IRF4, IRF9, ITGA6, KAT2B, KDM3A, LBH, LITAF, LSM1, LUM, MAK, MED14, …		positive regulation of RNA metabolic process
GO:0006351	DNA-templated transcription	GO_BiologicalProcess	0.000407374	0.0051107	5.00875e-25	5.05884e-23	[6, 7, 8]	Group108	6.33284	172	[ACTR2, ACVR2A, AFAP1L2, APEX1, ARID3B, ARL2BP, ARNTL2, ASXL2, BACH2, BCL10, BCL6, BEND3, BIRC3, BLM, BRD2, BRWD3, C1D, C1QBP, CAMK4, CASZ1, CAV1, CBFB, CBX7, CCNL1, CDK1, CDK2, CITED2, CNOT6, CNOT7, CREBRF, CRLF3, CSRNP1, CTDSPL, CYR61, DAB2IP, DDX20, DLL4, DOT1L, DTX3L, DUSP5, EAF1, EBF4, EED, EGLN1, EGR2, EPC2, ERBB4, ESRRG, FADD, FBP1, FKBP11, FKBP14, FKBP3, FLI1, FUS, GATA6, GCLC, GMCL1, GTF…		DNA-templated transcription
GO:0010628	positive regulation of gene expression	GO_BiologicalProcess	0.000170482	0.00294082	5.00875e-25	5.05884e-23	[6, 7, 8]	Group108	7.78923	68	[ACTA2, ACTC1, ADAM19, ADORA2B, AFAP1L2, ANGPT1, APEX1, BCL10, C1QBP, CASP8, CCBE1, CD81, CDK5RAP1, CITED2, CLNK, CNTN1, DAZAP1, DLL4, EIF3D, EIF5A2, FADD, FGR, FUS, HFE, HMGN5, HTR2B, IFNG, IL6R, IL7R, IP6K3, IRF4, ITK, LUM, MCOLN2, MSN, NCBP1, NFE2L2, NR5A2, PHF2, PLP1, PRDM1, PRPF19, PTPN22, RBM20, RBM22, RBM4B, RNF207, RUNX1, SCAMP5, SIRT7, SLAMF1, SLC38A2, SORL1, STAT1, STAT3, TET1, TFRC, TG…		positive regulation of gene expression
GO:0006355	regulation of DNA-templated transcription	GO_BiologicalProcess	0.000138257	0.00262343	5.00875e-25	5.05884e-23	[7, 8, 9]	Group108	6.49002	169	[ACTR2, ACVR2A, AFAP1L2, APEX1, ARID3B, ARL2BP, ARNTL2, ASXL2, BACH2, BCL10, BCL6, BEND3, BIRC3, BLM, BRD2, BRWD3, C1D, C1QBP, CAMK4, CASZ1, CAV1, CBFB, CBX7, CCNL1, CDK1, CDK2, CITED2, CNOT6, CNOT7, CREBRF, CRLF3, CSRNP1, CTDSPL, CYR61, DAB2IP, DDX20, DLL4, DOT1L, DTX3L, DUSP5, EBF4, EED, EGLN1, EGR2, EPC2, ERBB4, ESRRG, FADD, FBP1, FKBP11, FKBP14, FKBP3, FLI1, FUS, GATA6, GCLC, GMCL1, GTF2H3, H…		regulation of DNA-templated transcription
GO:0006366	transcription by RNA polymerase II	GO_BiologicalProcess	0.00119571	0.0104918	5.00875e-25	5.05884e-23	[7, 8, 9]	Group108	6.39291	137	[ACTR2, ACVR2A, APEX1, ARID3B, ARNTL2, ASXL2, BACH2, BCL6, BEND3, BRD2, BRWD3, C1QBP, CASZ1, CAV1, CBFB, CBX7, CCNL1, CDK1, CDK2, CITED2, CNOT7, CREBRF, CRLF3, CSRNP1, CTDSPL, CYR61, DAB2IP, DDX20, DLL4, DOT1L, DUSP5, EAF1, EBF4, EED, EGLN1, EGR2, EPC2, ESRRG, FADD, FBP1, FKBP11, FKBP14, FKBP3, FLI1, FUS, GATA6, GTF2H3, HCLS1, HLX, HNF1A, HOXA10, HOXA13, HOXA3, HOXB3, HOXD9, IFNG, IRF2BPL, IRF4, …		transcription by RNA polymerase II
GO:0045893	positive regulation of DNA-templated transcription	GO_BiologicalProcess	0.00122305	0.0106091	5.00875e-25	5.05884e-23	[7, 8, 9, 10]	Group108	6.82493	92	[ACTR2, ACVR2A, AFAP1L2, APEX1, ARID3B, ARL2BP, ARNTL2, ASXL2, BCL10, BIRC3, BLM, CAMK4, CASZ1, CBFB, CDK2, CITED2, CNOT6, CNOT7, CREBRF, CRLF3, CSRNP1, CYR61, DAB2IP, DOT1L, DTX3L, EBF4, EGLN1, EGR2, ERBB4, ESRRG, FADD, FLI1, FUS, GATA6, HCLS1, HNF1A, HOXA10, HOXA13, HOXB3, HOXD9, IFNG, INO80D, IRF2BPL, IRF4, IRF9, ITGA6, KAT2B, KDM3A, LBH, LITAF, LUM, MAK, MED14, MED24, MED30, MSL1, MTDH, MTF1,…		positive regulation of DNA-templated transcription
GO:0006357	regulation of transcription by RNA polymerase II	GO_BiologicalProcess	0.000773027	0.00757067	5.00875e-25	5.05884e-23	[8, 9, 10]	Group108	6.49414	133	[ACTR2, ACVR2A, APEX1, ARID3B, ARNTL2, ASXL2, BACH2, BCL6, BEND3, BRD2, BRWD3, C1QBP, CASZ1, CAV1, CBFB, CBX7, CCNL1, CDK1, CDK2, CITED2, CNOT7, CREBRF, CRLF3, CSRNP1, CTDSPL, CYR61, DAB2IP, DDX20, DLL4, DOT1L, DUSP5, EBF4, EED, EGLN1, EGR2, EPC2, ESRRG, FADD, FBP1, FKBP11, FKBP14, FKBP3, FLI1, FUS, GATA6, HCLS1, HLX, HNF1A, HOXA10, HOXA13, HOXA3, HOXB3, HOXD9, IFNG, IRF2BPL, IRF4, IRF9, ITGA6, K…		regulation of transcription by RNA polymerase II
GO:0048518	positive regulation of biological process	GO_BiologicalProcess	5.55841e-11	8.43767e-09	4.28308e-14	1.08148e-12	[1, 2, 3]	Group107	6.80201	325	[ABHD6, ABI3, ABRAXAS1, ACPP, ACTA2, ACTC1, ACTR2, ACVR2A, ADAM19, ADAMTS3, ADCK1, ADORA2B, ADRB3, AFAP1L2, AIFM1, ALKBH5, ANGPT1, ANKRD54, ANXA3, APEX1, ARF6, ARHGEF15, ARHGEF39, ARID3B, ARL2BP, ARNTL2, ASXL2, ATP8A1, BAK1, BCL10, BCL6, BECN1, BEND3, BID, BIRC3, BLM, BNIP3, BRD2, BTG1, C1QBP, CACNA1D, CAMK2N1, CAMK4, CAPRIN1, CASP3, CASP8, CASZ1, CAT, CAV1, CAV2, CBFB, CBLB, CCBE1, CD81, CD99L2,…		signaling
GO:0048519	negative regulation of biological process	GO_BiologicalProcess	4.62435e-09	5.39981e-07	4.28308e-14	1.08148e-12	[1, 2, 3]	Group107	6.81933	271	[ABHD6, ABI3, ABRAXAS1, ACTC1, ADCK1, ADORA2B, ADRB3, ALKBH5, ANGPT1, ANKRD13A, ANTXR1, APEX1, ARF6, ARHGAP12, ARHGAP24, ARHGAP6, ARHGEF15, ASPN, B4GALNT2, BACH2, BAK1, BCL10, BCL6, BECN1, BEND3, BEX3, BICC1, BIRC3, BLM, BNIPL, BRSK1, BTG1, C1D, C1QBP, CABP1, CAPRIN1, CASP3, CASP8, CAT, CAV1, CAV2, CBLB, CBX7, CDH11, CDK1, CDK2, CDKN2B, CHFR, CITED2, CLEC4G, CLNK, CNOT11, CNOT6, CNOT7, CRLF3, CTD…		regulation of response to stimulus
GO:0002682	regulation of immune system process	GO_BiologicalProcess	0.00228076	0.0161785	4.28308e-14	1.08148e-12	[2, 3]	Group107	6.83544	81	[ACVR2A, ADORA2B, ANGPT1, ANKRD54, BCL10, BCL6, BECN1, BRD2, C1QBP, CASP3, CASP8, CAV1, CBLB, CD81, CD99L2, CLEC4G, CLNK, CNOT7, CTLA4, DAB2IP, EIF2B5, FADD, FCER1A, FGR, GATA6, GRB2, HCLS1, HFE, HLX, ICOS, IFNG, IL7R, IRF4, ITGB2, ITK, KITLG, KLHL6, LAG3, LIPA, LITAF, LRRC19, LYVE1, MFHAS1, MSN, MTUS1, MYB, NEDD9, NFE2L2, NR5A2, PARP1, PLCL2, PPT1, PRDM1, PTPN22, RAC1, RBCK1, RNF170, RUNX1, SCIN…		signal transduction
GO:0023052	signaling	GO_BiologicalProcess	6.14885e-09	6.66711e-07	4.28308e-14	1.08148e-12	[2, 3]	Group107	6.53216	327	[ABHD6, ABRAXAS1, ACKR4, ACPP, ACVR1, ACVR2A, ADAMTS3, ADORA2B, ADRB3, AFAP1, AFAP1L2, AIFM1, ALS2, AMOTL1, ANGPT1, ANK1, ANKRD54, ARF6, ARHGAP12, ARHGAP18, ARHGAP24, ARHGAP6, ARHGEF12, ARL2BP, ASB18, ASPN, ASXL2, BAK1, BCL10, BCL6, BECN1, BEX3, BICC1, BID, BIRC3, BLM, BLOC1S2, BNIP3, BRSK1, C1QBP, CACNA1D, CAMK4, CAPN5, CASP3, CASP8, CAT, CAV1, CAV2, CBFB, CBLB, CCBE1, CCRL2, CD81, CDC42SE1, CDH…		regulation of signaling
GO:0048583	regulation of response to stimulus	GO_BiologicalProcess	3.73976e-08	2.83848e-06	4.28308e-14	1.08148e-12	[2, 3]	Group107	7.03435	213	[ABHD6, ABRAXAS1, ACPP, ACTR2, ACVR2A, ADAMTS3, ADORA2B, ADRB3, AFAP1, AFAP1L2, ANGPT1, ANKRD54, APEX1, ARF6, ARHGAP12, ARHGAP18, ARHGAP24, ASPN, ASXL2, BAK1, BCL10, BCL6, BECN1, BICC1, BID, BIRC3, BRD2, C1QBP, CAMK2N1, CASP3, CASP8, CAT, CAV1, CAV2, CBLB, CCBE1, CD81, CDC42SE1, CDKN2B, CITED2, CLDN1, CLEC4G, CLNK, CNOT7, CRLF3, CTLA4, CTNNBIP1, CYR61, CYTH1, DAB2IP, DENND4B, DENND4C, DEPDC1B, DH…		negative regulation of response to stimulus
GO:0050794	regulation of cellular process	GO_BiologicalProcess	2.15865e-14	1.63841e-11	4.28308e-14	1.08148e-12	[2, 3]	Group107	6.2493	556	[ABHD6, ABI3, ABRACL, ABRAXAS1, ACKR4, ACPP, ACTA2, ACTC1, ACTR2, ACVR1, ACVR2A, ADAM19, ADAMTS3, ADCK1, ADORA2B, ADRB3, AFAP1, AFAP1L2, AFF4, AIFM1, ALKBH5, AMOTL1, ANGPT1, ANK1, ANKRA2, ANKRD13A, ANKRD54, ANP32E, ANTXR1, ANXA3, APEX1, ARF6, ARHGAP12, ARHGAP18, ARHGAP24, ARHGAP6, ARHGEF12, ARHGEF15, ARHGEF39, ARID3B, ARL2BP, ARNTL2, ARPC5, ASB18, ASPN, ASXL2, ATP8A1, ATXN10, B4GALNT2, BACH2, BAK…		regulation of cell communication
GO:0051239	regulation of multicellular organismal process	GO_BiologicalProcess	0.000177264	0.00298985	4.28308e-14	1.08148e-12	[2, 3]	Group107	6.65105	142	[ABHD6, ACPP, ACVR2A, ADORA2B, ADRB3, AFAP1L2, ANGPT1, ANKRD54, ANXA3, APEX1, ARF6, ASPN, BCL10, BCL6, BECN1, BRD2, BTG1, C1QBP, CACNA1D, CAPRIN1, CASP3, CASP8, CAV1, CBLB, CCBE1, CD81, CDKL5, CITED2, CLEC4G, CLNK, CTLA4, CYR61, DAB2IP, DIP2B, DLL4, EGLN1, EGR2, ELOVL6, EMP2, ERBB4, ESRRG, F11R, FADD, FGR, GATA6, GDF10, GDF9, GFAP, GPM6B, GRB10, HCLS1, HCN4, HFE, HLX, HMGCR, HOXB3, HSPB6, HTR2B, …		positive regulation of signaling
GO:0007165	signal transduction	GO_BiologicalProcess	9.0602e-09	9.16892e-07	4.28308e-14	1.08148e-12	[2, 3, 4]	Group107	6.60459	305	[ABHD6, ABRAXAS1, ACKR4, ACPP, ACVR1, ACVR2A, ADAMTS3, ADORA2B, ADRB3, AFAP1, AFAP1L2, AIFM1, AMOTL1, ANGPT1, ANK1, ANKRD54, ARF6, ARHGAP12, ARHGAP18, ARHGAP24, ARHGAP6, ARHGEF12, ARL2BP, ASB18, ASPN, ASXL2, BAK1, BCL10, BCL6, BECN1, BEX3, BICC1, BID, BIRC3, BLM, BLOC1S2, BNIP3, BRSK1, C1QBP, CAMK4, CAPN5, CASP3, CASP8, CAT, CAV1, CAV2, CBFB, CBLB, CCBE1, CCRL2, CD81, CDC42SE1, CDK1, CDK2, CDKN2B…		negative regulation of signaling
GO:0023051	regulation of signaling	GO_BiologicalProcess	1.79166e-07	1.04605e-05	4.28308e-14	1.08148e-12	[2, 3, 4]	Group107	7.08899	188	[ABHD6, ACPP, ACVR2A, ADAMTS3, ADORA2B, ADRB3, AFAP1, AFAP1L2, ANGPT1, ANKRD54, ARF6, ARHGAP12, ARHGAP18, ARHGAP24, ASPN, ASXL2, BAK1, BCL10, BCL6, BECN1, BICC1, BID, BIRC3, BRSK1, C1QBP, CASP8, CAT, CAV1, CAV2, CBLB, CCBE1, CD81, CDC42SE1, CDH11, CDKL5, CDKN2B, CITED2, CNOT7, CRLF3, CTNNBIP1, CYR61, CYTH1, DAB2IP, DENND4B, DENND4C, DEPDC1B, DHX15, DKK2, DLL4, DOCK11, DOT1L, DUSP19, DUSP5, EMP2, …		cell surface receptor signaling pathway
GO:0048522	positive regulation of cellular process	GO_BiologicalProcess	3.53064e-12	8.93251e-10	4.28308e-14	1.08148e-12	[2, 3, 4]	Group107	7.00467	315	[ABHD6, ABI3, ABRAXAS1, ACPP, ACTA2, ACTC1, ACTR2, ACVR2A, ADAM19, ADAMTS3, ADCK1, ADORA2B, ADRB3, AFAP1L2, AIFM1, ALKBH5, ANGPT1, ANKRD54, ANXA3, APEX1, ARF6, ARHGEF15, ARHGEF39, ARID3B, ARL2BP, ARNTL2, ASXL2, ATP8A1, BAK1, BCL10, BCL6, BECN1, BEND3, BID, BIRC3, BLM, BNIP3, BRD2, BTG1, C1QBP, CAMK4, CAPRIN1, CASP3, CASP8, CASZ1, CAT, CAV1, CAV2, CBFB, CBLB, CCBE1, CD81, CD99L2, CDK1, CDK2, CDK5R…		regulation of signal transduction
GO:0048523	negative regulation of cellular process	GO_BiologicalProcess	3.70513e-08	2.96021e-06	4.28308e-14	1.08148e-12	[2, 3, 4]	Group107	6.7451	258	[ABHD6, ABI3, ABRAXAS1, ACTC1, ADCK1, ALKBH5, ANGPT1, ANKRD13A, ANTXR1, APEX1, ARF6, ARHGAP12, ARHGAP24, ARHGAP6, ARHGEF15, ASPN, B4GALNT2, BACH2, BAK1, BCL10, BCL6, BECN1, BEND3, BEX3, BICC1, BIRC3, BLM, BNIPL, BRSK1, BTG1, C1D, C1QBP, CABP1, CAPRIN1, CASP3, CASP8, CAT, CAV1, CAV2, CBLB, CBX7, CDH11, CDK1, CDK2, CDKN2B, CHFR, CITED2, CLEC4G, CLNK, CNOT11, CNOT6, CNOT7, CRLF3, CTDSPL, CTLA4, CTNN…		positive regulation of cell communication
GO:0048584	positive regulation of response to stimulus	GO_BiologicalProcess	1.54421e-05	0.000468821	4.28308e-14	1.08148e-12	[2, 3, 4]	Group107	7.17949	126	[ABRAXAS1, ACPP, ACTR2, ACVR2A, ADAMTS3, ADORA2B, ADRB3, AFAP1L2, ANGPT1, ASXL2, BCL10, BECN1, BID, BIRC3, BRD2, C1QBP, CAMK2N1, CASP3, CASP8, CAT, CAV2, CBLB, CCBE1, CD81, CDKN2B, CITED2, CLDN1, CLNK, CRLF3, CTLA4, CYR61, DAB2IP, DEPDC1B, DHX15, DKK2, DLL4, EIF2B5, EMP2, EPC2, ERBB4, F11R, FADD, FAS, FGFR3, FGR, FUS, GKAP1, GRB10, GRB2, GSKIP, HCLS1, HERPUD1, HFE, HLX, HTR2B, IFNG, IGFBP5, IL7R,…		negative regulation of cell communication
GO:0048585	negative regulation of response to stimulus	GO_BiologicalProcess	0.0111408	0.0448587	4.28308e-14	1.08148e-12	[2, 3, 4]	Group107	6.39445	83	[ARHGAP12, ARHGAP24, ASPN, BAK1, BCL6, BICC1, C1QBP, CASP8, CAV1, CAV2, CBLB, CLEC4G, CNOT7, CTNNBIP1, DAB2IP, DKK2, DLL4, DUSP5, FBP1, FNDC4, GPR31, GRB10, GRB2, HELLS, HERPUD1, HFE, HLX, IFI6, IGFBP5, IL17RD, IL7R, IRF4, ITGA6, LFNG, LITAF, MEGF8, MFHAS1, MFN1, NCOA7, NFE2L2, NR5A2, OXR1, PARP1, PEBP1, PLAU, PLCL2, PPIF, PPT1, PRKAA2, PRKAR1B, PRKCD, PSMD10, PTPN22, RASA2, RFFL, RGS18, RMI2, RP…		intracellular signal transduction
GO:0010646	regulation of cell communication	GO_BiologicalProcess	2.55519e-07	1.33751e-05	4.28308e-14	1.08148e-12	[3, 4]	Group107	7.06193	187	[ABHD6, ACPP, ACVR2A, ADAMTS3, ADORA2B, ADRB3, AFAP1, AFAP1L2, ANGPT1, ANKRD54, ARF6, ARHGAP12, ARHGAP18, ARHGAP24, ASPN, ASXL2, BAK1, BCL10, BCL6, BECN1, BICC1, BID, BIRC3, BRSK1, C1QBP, CASP8, CAT, CAV1, CAV2, CBLB, CCBE1, CD81, CDC42SE1, CDH11, CDKL5, CDKN2B, CITED2, CNOT7, CRLF3, CTNNBIP1, CYR61, CYTH1, DAB2IP, DENND4B, DENND4C, DEPDC1B, DHX15, DKK2, DLL4, DOCK11, DOT1L, DUSP19, DUSP5, EMP2, …		positive regulation of signal transduction
GO:0023056	positive regulation of signaling	GO_BiologicalProcess	0.000132256	0.00257391	4.28308e-14	1.08148e-12	[2, 3, 4, 5]	Group107	7.23436	96	[ACPP, ACVR2A, ADAMTS3, ADORA2B, ADRB3, AFAP1L2, ANGPT1, ASXL2, BCL10, BECN1, BID, BIRC3, C1QBP, CASP8, CAT, CAV2, CCBE1, CD81, CDKN2B, CITED2, CRLF3, CYR61, DAB2IP, DEPDC1B, DHX15, DKK2, DLL4, EMP2, ERBB4, F11R, FADD, FAS, FGFR3, FGR, GFAP, GKAP1, GRB10, GSKIP, HCLS1, HFE, HMGCR, HTR2B, IGFBP5, IL7R, ING5, IRAK4, KITLG, LAMTOR3, LFNG, LGR5, LIPA, LITAF, LRRC19, LURAP1L, MAP3K11, MBD2, MFHAS1, MT…		negative regulation of signal transduction
GO:0023057	negative regulation of signaling	GO_BiologicalProcess	0.00875363	0.0388538	4.28308e-14	1.08148e-12	[2, 3, 4, 5]	Group107	6.58845	73	[ABHD6, ARHGAP12, ARHGAP24, ASPN, BAK1, BCL6, BICC1, C1QBP, CASP8, CAV1, CAV2, CBLB, CNOT7, CTNNBIP1, DAB2IP, DKK2, DLL4, DUSP5, FBP1, GRB10, GRID2IP, HELLS, HERPUD1, IFI6, IGFBP5, IL17RD, IRF4, ITGA6, LFNG, LITAF, MEGF8, MFHAS1, MFN1, NFE2L2, PARP1, PEBP1, PLCL2, PPIF, PPT1, PRKAA2, PRKAR1B, PRKCD, PSMD10, PTPN22, RASA2, RFFL, RGS18, RPGRIP1L, RPS6KA1, RUVBL2, SIGIRR, SIRT7, SLAMF1, SLIT2, SMAD5…		enzyme-linked receptor protein signaling pathway
GO:0007166	cell surface receptor signaling pathway	GO_BiologicalProcess	1.52418e-06	6.61057e-05	4.28308e-14	1.08148e-12	[3, 4, 5]	Group107	7.13318	158	[ACKR4, ACPP, ACVR1, ACVR2A, ADAMTS3, ADORA2B, AFAP1L2, AMOTL1, ANGPT1, ARL2BP, ASPN, BAK1, BCL10, BCL6, BICC1, BID, BLOC1S2, CASP3, CASP8, CAV1, CAV2, CBFB, CBLB, CCBE1, CCRL2, CD81, CDKN2B, CITED2, CLNK, CNOT7, CNTN1, CRLF3, CSRNP1, CTF1, CTLA4, CTNNBIP1, CXCL11, CYR61, DAB2IP, DEPDC1B, DKK2, DLL4, DOK1, DOT1L, DTX3L, EIF2B5, EMP2, ERBB4, FADD, FAS, FCER1A, FGFR3, FGR, FRS3, FZD8, GABRD, GKAP1,…		intracellular signaling cassette
GO:0009966	regulation of signal transduction	GO_BiologicalProcess	1.44413e-08	1.37012e-06	4.28308e-14	1.08148e-12	[3, 4, 5]	Group107	7.49242	173	[ABHD6, ACPP, ACVR2A, ADAMTS3, ADORA2B, ADRB3, AFAP1, AFAP1L2, ANGPT1, ANKRD54, ARF6, ARHGAP12, ARHGAP18, ARHGAP24, ASPN, ASXL2, BAK1, BCL10, BCL6, BECN1, BICC1, BID, BIRC3, C1QBP, CASP8, CAT, CAV1, CAV2, CBLB, CCBE1, CD81, CDC42SE1, CDKN2B, CITED2, CNOT7, CRLF3, CTNNBIP1, CYR61, CYTH1, DAB2IP, DENND4B, DENND4C, DEPDC1B, DHX15, DKK2, DLL4, DOCK11, DOT1L, DUSP19, DUSP5, EMP2, ERBB4, F11R, FADD, FA…		regulation of intracellular signal transduction
GO:0010647	positive regulation of cell communication	GO_BiologicalProcess	0.000186901	0.00311776	4.28308e-14	1.08148e-12	[3, 4, 5]	Group107	7.18065	95	[ACPP, ACVR2A, ADAMTS3, ADORA2B, ADRB3, AFAP1L2, ANGPT1, ASXL2, BCL10, BECN1, BID, BIRC3, C1QBP, CASP8, CAT, CAV2, CCBE1, CD81, CDKN2B, CITED2, CRLF3, CYR61, DAB2IP, DEPDC1B, DHX15, DKK2, DLL4, EMP2, ERBB4, F11R, FADD, FAS, FGFR3, FGR, GFAP, GKAP1, GRB10, GSKIP, HCLS1, HFE, HMGCR, HTR2B, IGFBP5, IL7R, ING5, IRAK4, KITLG, LAMTOR3, LFNG, LGR5, LIPA, LITAF, LRRC19, LURAP1L, MAP3K11, MBD2, MFHAS1, MT…		positive regulation of intracellular signal transduction
GO:0010648	negative regulation of cell communication	GO_BiologicalProcess	0.00840565	0.0382029	4.28308e-14	1.08148e-12	[3, 4, 5]	Group107	6.60036	73	[ABHD6, ARHGAP12, ARHGAP24, ASPN, BAK1, BCL6, BICC1, C1QBP, CASP8, CAV1, CAV2, CBLB, CNOT7, CTNNBIP1, DAB2IP, DKK2, DLL4, DUSP5, FBP1, GRB10, GRID2IP, HELLS, HERPUD1, IFI6, IGFBP5, IL17RD, IRF4, ITGA6, LFNG, LITAF, MEGF8, MFHAS1, MFN1, NFE2L2, PARP1, PEBP1, PLCL2, PPIF, PPT1, PRKAA2, PRKAR1B, PRKCD, PSMD10, PTPN22, RASA2, RFFL, RGS18, RPGRIP1L, RPS6KA1, RUVBL2, SIGIRR, SIRT7, SLAMF1, SLIT2, SMAD5…		canonical NF-kappaB signal transduction
GO:0035556	intracellular signal transduction	GO_BiologicalProcess	1.14346e-11	2.47967e-09	4.28308e-14	1.08148e-12	[3, 4, 5]	Group107	8.01543	187	[ABRAXAS1, ACKR4, ACVR2A, ADORA2B, ADRB3, AIFM1, AMOTL1, ANGPT1, ANKRD54, ARF6, ARHGAP12, ARHGAP18, ARHGAP24, ARHGEF12, ASB18, ASXL2, BAK1, BCL10, BCL6, BECN1, BID, BIRC3, BLM, BRSK1, C1QBP, CAMK4, CASP3, CASP8, CAT, CAV2, CBLB, CCRL2, CDC42SE1, CDK1, CDK2, CHFR, CITED2, CLNK, CYR61, CYTH1, DAB2IP, DENND4B, DENND4C, DEPDC1B, DERL2, DGKZ, DHX15, DNA2, DOCK11, DOK1, DOT1L, DTX3L, DUSP19, DUSP5, ECT…		small GTPase-mediated signal transduction
GO:0009967	positive regulation of signal transduction	GO_BiologicalProcess	2.31561e-05	0.000675981	4.28308e-14	1.08148e-12	[3, 4, 5, 6]	Group107	7.67933	91	[ACPP, ACVR2A, ADAMTS3, ADORA2B, ADRB3, AFAP1L2, ANGPT1, ASXL2, BCL10, BECN1, BID, BIRC3, C1QBP, CASP8, CAT, CAV2, CCBE1, CD81, CDKN2B, CITED2, CRLF3, CYR61, DAB2IP, DEPDC1B, DHX15, DKK2, DLL4, EMP2, ERBB4, F11R, FADD, FAS, FGFR3, FGR, GKAP1, GRB10, GSKIP, HCLS1, HFE, HTR2B, IGFBP5, IL7R, ING5, IRAK4, KITLG, LAMTOR3, LFNG, LGR5, LIPA, LITAF, LRRC19, LURAP1L, MAP3K11, MBD2, MFHAS1, MTDH, NEDD4, NG…		regulation of canonical NF-kappaB signal transduction
GO:0009968	negative regulation of signal transduction	GO_BiologicalProcess	0.00470691	0.025888	4.28308e-14	1.08148e-12	[3, 4, 5, 6]	Group107	6.80077	71	[ARHGAP12, ARHGAP24, ASPN, BAK1, BCL6, BICC1, C1QBP, CASP8, CAV1, CAV2, CBLB, CNOT7, CTNNBIP1, DAB2IP, DKK2, DLL4, DUSP5, FBP1, GRB10, HELLS, HERPUD1, IFI6, IGFBP5, IL17RD, IRF4, ITGA6, LFNG, LITAF, MEGF8, MFHAS1, MFN1, NFE2L2, PARP1, PEBP1, PLCL2, PPIF, PPT1, PRKAA2, PRKAR1B, PRKCD, PSMD10, PTPN22, RASA2, RFFL, RGS18, RPGRIP1L, RPS6KA1, RUVBL2, SIGIRR, SIRT7, SLAMF1, SLIT2, SMAD5, SMARCA4, SNAI1…		regulation of phosphatidylinositol 3-kinase/protein kinase B signal transduction
GO:0007167	enzyme-linked receptor protein signaling pathway	GO_BiologicalProcess	0.0131718	0.0499871	4.28308e-14	1.08148e-12	[4, 5, 6]	Group107	6.83311	52	[ACVR1, ACVR2A, ADAMTS3, AFAP1L2, ANGPT1, ASPN, CASP3, CAV2, CBLB, CCBE1, CDKN2B, CITED2, CLNK, CSRNP1, CYR61, DAB2IP, DOK1, ERBB4, FGFR3, FGR, FRS3, GKAP1, GRB10, GRB2, HFE, HOXA13, IFI6, IGFBP5, IL17RD, ITGB6, MEGF8, NEDD9, NGLY1, NR4A3, NREP, PIK3CA, PRKCD, PTP4A2, PTP4A3, RAC1, SH3TC2, SHC4, SMAD5, SMAD9, SORL1, STAT3, TGFBR3, TNFAIP6, VASN, ZEB1, ZFAND5, ZNF451]		positive regulation of canonical NF-kappaB signal transduction
GO:0141124	intracellular signaling cassette	GO_BiologicalProcess	1.07986e-07	7.80583e-06	4.28308e-14	1.08148e-12	[4, 5, 6]	Group107	8.09491	116	[ACKR4, ACVR2A, ADORA2B, ADRB3, ANGPT1, ARF6, ARHGAP12, ARHGAP18, ARHGAP24, ARHGEF12, BCL10, BCL6, BIRC3, C1QBP, CASP8, CAT, CAV2, CCRL2, CDC42SE1, CDK2, CYR61, CYTH1, DAB2IP, DENND4B, DENND4C, DHX15, DOCK11, DOK1, DUSP19, DUSP5, EIF2S1, ELMO1, ERBB4, F11R, FADD, FAS, FBP1, FGFR3, FGR, GMIP, GNA15, GRB10, GRB2, GRIK3, HCLS1, HFE, HMGCR, HTR2B, IGFBP5, IRAK4, ITPR2, KITLG, LAMTOR3, LBH, LIPA, LITA…		positive regulation of phosphatidylinositol 3-kinase/protein kinase B signal transduction
GO:1902531	regulation of intracellular signal transduction	GO_BiologicalProcess	1.05605e-05	0.000341082	4.28308e-14	1.08148e-12	[4, 5, 6]	Group107	7.48626	109	[ACVR2A, ADORA2B, ADRB3, ANGPT1, ANKRD54, ARF6, ARHGAP12, ARHGAP18, ARHGAP24, ASXL2, BCL10, BCL6, BECN1, BID, BIRC3, C1QBP, CASP8, CAT, CAV2, CDC42SE1, CITED2, CYR61, CYTH1, DAB2IP, DENND4B, DENND4C, DHX15, DOCK11, DUSP19, DUSP5, ERBB4, F11R, FADD, FAS, FBP1, FGFR3, FGR, GMIP, GRB2, HCLS1, HELLS, HERPUD1, HFE, HMGCR, HTR2B, IGFBP5, IRAK4, KITLG, LAMTOR3, LBH, LITAF, LRRC19, LURAP1L, MAP3K11, MFHA…		cellular component organization
GO:1902533	positive regulation of intracellular signal transduction	GO_BiologicalProcess	0.00402997	0.0235288	4.28308e-14	1.08148e-12	[4, 5, 6, 7]	Group107	7.09135	59	[ACVR2A, ADORA2B, ADRB3, ANGPT1, ASXL2, BCL10, BECN1, BID, BIRC3, C1QBP, CASP8, CAT, CAV2, CITED2, DAB2IP, DHX15, ERBB4, F11R, FADD, FGFR3, FGR, HCLS1, HFE, HTR2B, IGFBP5, IRAK4, KITLG, LAMTOR3, LITAF, LRRC19, LURAP1L, MAP3K11, MFHAS1, MTDH, NEDD4, PARP1, PELI2, PIK3CA, PTP4A2, PTP4A3, PTPN22, RBCK1, RELN, SEC13, SEMA4C, SEMA4D, SHOC2, SLAMF1, SPPL3, STK39, TAB3, TFRC, TGFBR3, THPO, TIFA, TMEM33,…		cellular component biogenesis
GO:0007249	canonical NF-kappaB signal transduction	GO_BiologicalProcess	0.00045747	0.00555552	4.28308e-14	1.08148e-12	[5, 6, 7]	Group107	10.5263	24	[ANGPT1, BCL10, BIRC3, CASP8, DAB2IP, DHX15, FADD, HTR2B, IRAK4, LITAF, LRRC19, LURAP1L, MTDH, PARP1, RBCK1, STAT1, STAT3, TAB3, TFRC, TGFBR3, TIFA, TRAF5, UFL1, ZMYND11]		regulation of anatomical structure size
GO:0007264	small GTPase-mediated signal transduction	GO_BiologicalProcess	0.000136315	0.00261931	4.28308e-14	1.08148e-12	[5, 6, 7]	Group107	9.69529	35	[ARF6, ARHGAP12, ARHGAP18, ARHGAP24, ARHGEF12, BCL6, CDC42SE1, CDK2, CYTH1, DENND4B, DENND4C, DOCK11, DOK1, ELMO1, F11R, FBP1, GMIP, KITLG, LIPA, MFN1, NUCB1, RAC1, RAPGEF5, RASA2, RASGRF1, RASGRP3, RELN, RHOBTB2, RHOF, SEMA4D, SHOC2, SLIT2, STARD13, VAV3, YWHAQ]		regulation of actin filament-based process
GO:0043122	regulation of canonical NF-kappaB signal transduction	GO_BiologicalProcess	0.000252079	0.00375152	4.28308e-14	1.08148e-12	[5, 6, 7, 8]	Group107	10.9589	24	[ANGPT1, BCL10, BIRC3, CASP8, DAB2IP, DHX15, FADD, HTR2B, IRAK4, LITAF, LRRC19, LURAP1L, MTDH, PARP1, RBCK1, STAT1, STAT3, TAB3, TFRC, TGFBR3, TIFA, TRAF5, UFL1, ZMYND11]		regulation of cellular component biogenesis
GO:0051896	regulation of phosphatidylinositol 3-kinase/protein kinase B signal transduction	GO_BiologicalProcess	0.0107877	0.0439027	4.28308e-14	1.08148e-12	[5, 6, 7, 8]	Group107	9.04523	18	[ANGPT1, C1QBP, CAT, DAB2IP, ERBB4, FGFR3, FGR, HCLS1, IGFBP5, MFHAS1, MTDH, NEDD4, PIK3CA, RELN, SEMA4D, SIRT7, THPO, VAV3]		regulation of cellular component organization
GO:0043123	positive regulation of canonical NF-kappaB signal transduction	GO_BiologicalProcess	0.000912131	0.008547	4.28308e-14	1.08148e-12	[5, 6, 7, 8, 9]	Group107	11.3924	18	[BCL10, BIRC3, CASP8, DAB2IP, DHX15, FADD, HTR2B, IRAK4, LITAF, LRRC19, LURAP1L, MTDH, PARP1, RBCK1, TAB3, TFRC, TIFA, TRAF5]		organelle organization
GO:0051897	positive regulation of phosphatidylinositol 3-kinase/protein kinase B signal transduction	GO_BiologicalProcess	0.00192458	0.0149057	4.28308e-14	1.08148e-12	[5, 6, 7, 8, 9]	Group107	11.2676	16	[ANGPT1, C1QBP, CAT, ERBB4, FGFR3, FGR, HCLS1, IGFBP5, MFHAS1, MTDH, NEDD4, PIK3CA, RELN, SEMA4D, THPO, VAV3]		cellular component assembly
GO:0016043	cellular component organization	GO_BiologicalProcess	2.92229e-06	0.000103164	1.43779e-05	6.91507e-05	[3]	Group106	6.16374	326	[ABI3, ABRAXAS1, ABT1, ACPP, ACTA2, ACTC1, ACTR2, ADAMTS13, ADAMTS3, ADCK1, AIFM1, ALKBH5, ALS2, AMOTL1, ANGPT1, ANKRA2, ANKRD13A, ANP32E, ANTXR1, APEX1, ARF6, ARHGAP12, ARHGAP18, ARHGAP24, ARHGAP6, ARHGEF15, ARPC5, ASF1B, ATP11C, ATP8A1, ATXN10, BAK1, BCL10, BCL6, BECN1, BEND3, BID, BIRC3, BLCAP, BLM, BLOC1S2, BLZF1, BNIP3, BRD2, BRSK1, BRWD3, C1QBP, CAPRIN1, CAV1, CAV2, CBLB, CCDC170, CCDC28B, …		regulation of cellular component size
GO:0044085	cellular component biogenesis	GO_BiologicalProcess	4.77345e-05	0.00116873	1.43779e-05	6.91507e-05	[3]	Group106	6.5955	173	[ABI3, ABRAXAS1, ABT1, ACTA2, ACTC1, ACTR2, AIFM1, ALKBH5, ALS2, ANKRA2, ANTXR1, ARF6, ARHGAP18, ARHGAP24, ARHGAP6, ARHGEF15, ARPC5, ASF1B, ATXN10, BAK1, BCL10, BECN1, BEND3, BIRC3, BLM, BRD2, C1D, C1QBP, CAPRIN1, CAV1, CAV2, CCDC28B, CCDC39, CCDC40, CCSAP, CDH11, CDK2, CDKL5, CEP19, CEP72, CLDN1, CNOT6, CNOT7, CNTN1, COIL, CYR61, DAB2IP, DAZAP2, DDX20, DOCK11, DRC1, ECT2, EIF2D, EIF2S1, EIF3A, E…		intracellular membraneless organelle
GO:0090066	regulation of anatomical structure size	GO_BiologicalProcess	0.000212848	0.00336565	1.43779e-05	6.91507e-05	[3]	Group106	9.57747	34	[ACTA2, ADORA2B, ADRB3, ALS2, ARF6, ARHGAP18, ARPC5, CDKL5, DIP2B, DNAJC16, FCHSD2, GCLC, GRB2, HCLS1, HTR2B, IL7R, KCNMA1, LIMK1, MEGF8, MSN, PFN2, PIK3CA, PLEKHH2, PRKCD, RAC1, RASA1, SCIN, SEMA3A, SEMA4D, SLC12A3, SLIT2, STK39, TMOD3, VAV3]		protein-containing complex organization
GO:0032970	regulation of actin filament-based process	GO_BiologicalProcess	0.000146386	0.00267728	1.43779e-05	6.91507e-05	[3, 4]	Group106	10.274	30	[ABRACL, ARF6, ARHGAP18, ARHGAP6, ARHGEF15, ARPC5, ECT2, F11R, FCHSD2, FSCN1, GMFB, GPM6B, GRB2, HCLS1, HCN4, LIMK1, NEDD9, PFN2, PIK3CA, PLEKHH2, PPM1E, PRKCD, RAC1, RASA1, RHOBTB2, RHOF, RHPN2, SCIN, SLIT2, TMOD3]		negative regulation of cellular component organization
GO:0044087	regulation of cellular component biogenesis	GO_BiologicalProcess	0.000339389	0.00459994	1.43779e-05	6.91507e-05	[3, 4]	Group106	7.77917	62	[ABI3, ACTR2, ANKRA2, ANTXR1, ARF6, ARHGAP18, ARHGAP24, ARHGAP6, ARHGEF15, ARPC5, BAK1, BECN1, BIRC3, CAPRIN1, CCSAP, CDK2, CDKL5, CNOT6, CYR61, DAB2IP, DOCK11, ECT2, F11R, FCHSD2, FNBP1L, FSCN1, GPM6B, GRB2, HCLS1, IFNG, IFT140, KAT2B, LIMK1, MACF1, MAK, MSN, PAN2, PDZD11, PFN2, PIK3CA, PLEK2, PPM1E, PRKAA2, PRKCD, PTPN22, RAC1, RASA1, RHPN2, SCIN, SDC4, SDCCAG3, SEMA4C, SEMA4D, SLAIN1, SLIT2, S…		supramolecular fiber organization
GO:0051128	regulation of cellular component organization	GO_BiologicalProcess	4.91507e-05	0.0011843	1.43779e-05	6.91507e-05	[3, 4]	Group106	6.98954	127	[ABI3, ACTR2, ADCK1, ANGPT1, ANKRA2, ANKRD13A, ANTXR1, APEX1, ARF6, ARHGAP18, ARHGAP24, ARHGAP6, ARHGEF15, ARPC5, ATP8A1, BAK1, BCL6, BECN1, BIRC3, BRSK1, CAPRIN1, CAV2, CBLB, CCSAP, CDK1, CDK2, CDKL5, CHFR, CNOT6, CNTN1, CRLF3, DAB2IP, DERL2, DIP2B, DOCK11, ECT2, EGLN1, EIF5A2, F11R, FAP, FBP1, FCHSD2, FGR, FNBP1L, FSCN1, GDF9, GFAP, GMFB, GPM6B, GRB2, HASPIN, HCLS1, HFE, HOXA13, IFI6, IFNG, IFT…		actin cytoskeleton organization
GO:0006996	organelle organization	GO_BiologicalProcess	4.1634e-05	0.00105334	1.43779e-05	6.91507e-05	[4]	Group106	6.51646	188	[ABRAXAS1, ABT1, ACTA2, ACTC1, ACTR2, ADCK1, AIFM1, ALKBH5, ALS2, AMOTL1, ANTXR1, APEX1, ARF6, ARHGAP12, ARHGAP18, ARHGAP6, ARHGEF15, ARPC5, ATXN10, BAK1, BCL6, BECN1, BEND3, BID, BLM, BLOC1S2, BLZF1, BNIP3, BRSK1, BRWD3, C1QBP, CAPRIN1, CAV2, CCDC170, CCDC28B, CCDC39, CCDC40, CCSAP, CDK1, CDK2, CDKL5, CEP19, CEP72, CGN, CHAMP1, CHFR, CNOT6, CNOT7, DAZAP2, DNA2, DNAJC16, DRC1, ECT2, EIF2D, EIF2S1…		regulation of organelle organization
GO:0022607	cellular component assembly	GO_BiologicalProcess	9.39849e-06	0.00031015	1.43779e-05	6.91507e-05	[4]	Group106	6.85905	164	[ABI3, ABRAXAS1, ABT1, ACTA2, ACTC1, ACTR2, AIFM1, ALKBH5, ALS2, ANKRA2, ANTXR1, ARF6, ARHGAP18, ARHGAP24, ARHGAP6, ARHGEF15, ARPC5, ASF1B, ATXN10, BAK1, BCL10, BECN1, BEND3, BIRC3, BLM, BRD2, C1QBP, CAPRIN1, CAV1, CAV2, CCDC28B, CCDC39, CCDC40, CCSAP, CDH11, CDK2, CDKL5, CEP19, CEP72, CLDN1, CNOT6, CNOT7, CNTN1, COIL, DAB2IP, DAZAP2, DDX20, DOCK11, DRC1, ECT2, EIF2D, EIF2S1, EIF3A, EIF3D, EMP2, …		cytoskeleton organization
GO:0032535	regulation of cellular component size	GO_BiologicalProcess	3.52266e-05	0.000972255	1.43779e-05	6.91507e-05	[4]	Group106	11.284	29	[ALS2, ARF6, ARHGAP18, ARPC5, CDKL5, DIP2B, DNAJC16, FCHSD2, GRB2, HCLS1, IL7R, KCNMA1, LIMK1, MEGF8, MSN, PFN2, PIK3CA, PLEKHH2, PRKCD, RAC1, RASA1, SCIN, SEMA3A, SEMA4D, SLC12A3, SLIT2, STK39, TMOD3, VAV3]		regulation of cell size
GO:0043232	intracellular membraneless organelle	GO_CellularComponent	0.00533608	0.028724	1.43779e-05	6.91507e-05	[4]	Group106	5.79821	227	[ABRAXAS1, ABT1, ACTA2, ACTC1, ACTR2, AFAP1, AFF4, AGPAT5, ALS2, ANK1, ANKRA2, ANP32E, APEX1, ARHGAP18, ARHGAP6, ARL2BP, ARL4A, ARNTL2, ARPC5, ASF1B, ATXN10, BCL10, BCL6, BEND3, BLM, BLOC1S2, BRD2, BRSK1, BTBD1, C1D, C1QBP, CABP1, CAMK4, CAPRIN1, CASZ1, CBX7, CCDC170, CCDC28B, CCDC39, CCDC40, CCSAP, CDC42SE1, CDK1, CDK2, CDKL5, CEP112, CEP170, CEP19, CEP72, CGN, CHAMP1, CITED2, CNOT7, COIL, DAZAP…		negative regulation of organelle organization
GO:0043933	protein-containing complex organization	GO_BiologicalProcess	0.00021924	0.00339599	1.43779e-05	6.91507e-05	[4]	Group106	7.13224	96	[ABT1, AIFM1, ALS2, ANKRA2, ARF6, ARHGAP18, ARPC5, ASF1B, BAK1, BCL10, BECN1, BEND3, BIRC3, BLM, BRD2, CCDC39, CCDC40, CCSAP, CLDN1, COIL, DAB2IP, DDX20, DRC1, ECT2, EIF2D, EIF3A, EIF3D, EIF5A2, FADD, FCHSD2, FHDC1, FSCN1, FUS, GRB2, HCLS1, IFNG, IP6K3, KCND1, KCND3, KCNG1, KCNMA1, KCNRG, KCNS3, KCTD11, KCTD7, KNTC1, LAMC1, LIN54, LUC7L, LYRM2, MBD2, MEGF8, MIS18A, MSN, MTRF1L, MZT1, NCBP1, NDUFS…		protein-containing complex assembly
GO:0051129	negative regulation of cellular component organization	GO_BiologicalProcess	0.00387726	0.0230811	1.43779e-05	6.91507e-05	[3, 4, 5]	Group106	7.75194	40	[ABI3, ADCK1, ANKRD13A, ANTXR1, ARHGAP24, ARHGAP6, ARHGEF15, BAK1, BECN1, BIRC3, DIP2B, F11R, FAP, GFAP, GMFB, HASPIN, IFI6, KAT2B, KNTC1, MAK, NUBP1, PHF2, PIK3CA, PLEKHH2, PPIF, PRKCD, PSMD10, RAD21, RHPN2, SCAMP5, SCIN, SEMA3A, SLIT2, SNAPIN, SORL1, SPDL1, TFRC, TGFBR3, TINF2, TMOD3]		organelle assembly
GO:0097435	supramolecular fiber organization	GO_BiologicalProcess	0.00573313	0.0302184	1.43779e-05	6.91507e-05	[4]	Group106	7.23781	49	[ACTA2, ACTC1, ACTR2, ARF6, ARHGAP12, ARHGAP18, ARHGAP6, ARHGEF15, ARPC5, CCSAP, DPT, ELMO1, EMP2, F11R, FBLN5, FCHSD2, FHDC1, FSCN1, FUS, GFAP, GMFB, GRB2, HCLS1, KLHL24, KPNB1, KRT80, LIMK1, MARCKSL1, MYO19, MZT1, P4HA1, PFN2, PHACTR1, PIK3CA, PLEKHH2, PPM1E, PRKCD, RAC1, RASA1, RHOBTB2, RHOF, RHPN2, SCIN, SLAIN1, SLIT2, TMOD3, TMSB10, TNFAIP6, TRPV3]		actin filament organization
GO:0030036	actin cytoskeleton organization	GO_BiologicalProcess	0.000944364	0.00874113	1.43779e-05	6.91507e-05	[3, 6]	Group106	8.05604	46	[ACTA2, ACTC1, ACTR2, AMOTL1, ANTXR1, ARF6, ARHGAP12, ARHGAP18, ARHGAP6, ARHGEF15, ARPC5, BCL6, ECT2, ELMO1, EMP2, EPB41L4A, F11R, FCHSD2, FHDC1, FSCN1, GMFB, GPM6B, GRB2, HCLS1, LIMK1, MARCKSL1, MYO19, NEDD9, PFN2, PHACTR1, PIK3CA, PLEK2, PLEKHH2, PPM1E, PRKCD, RAC1, RASA1, RHOBTB2, RHOF, RHPN2, SCIN, SLIT2, STARD13, TMOD3, TMSB10, TRPV3]		regulation of actin cytoskeleton organization
GO:0033043	regulation of organelle organization	GO_BiologicalProcess	7.25836e-05	0.00162032	1.43779e-05	6.91507e-05	[4, 5]	Group106	7.89474	72	[ADCK1, ARF6, ARHGAP18, ARHGAP6, ARHGEF15, ARPC5, BAK1, BECN1, CAPRIN1, CAV2, CCSAP, CDK1, CDK2, CDKL5, CHFR, CNOT6, ECT2, F11R, FCHSD2, FSCN1, GMFB, GPM6B, GRB2, HASPIN, HCLS1, HOXA13, IFI6, IFT140, INO80D, KAT2B, KNTC1, LIMK1, MAK, MSN, MYO19, NEDD9, NEXN, NUBP1, PAN2, PFN2, PGAM5, PIK3CA, PLEKHH2, PPIF, PPM1E, PRKAA2, PRKCD, PSMD10, RAC1, RAD21, RASA1, RHOBTB2, RHOF, RHPN2, RMI2, RUVBL2, SCIN,…		regulation of cytoskeleton organization
GO:0007010	cytoskeleton organization	GO_BiologicalProcess	0.000625056	0.00654369	1.43779e-05	6.91507e-05	[5]	Group106	7.03437	88	[ABRAXAS1, ACTA2, ACTC1, ACTR2, AMOTL1, ANTXR1, ARF6, ARHGAP12, ARHGAP18, ARHGAP6, ARHGEF15, ARPC5, BCL6, BRSK1, BRWD3, CCDC170, CCDC39, CCDC40, CCSAP, CDK1, CDK2, CEP19, CEP72, CGN, DRC1, ECT2, ELMO1, EMP2, EPB41L4A, F11R, FCHSD2, FHDC1, FSCN1, GCC2, GFAP, GMFB, GPM6B, GRB2, HCLS1, IQCG, ITGB1BP2, KAT2B, KIF27, KLHL24, KPNB1, KRT80, LIMK1, MACF1, MARCKSL1, MYBL2, MYO19, MZT1, NEDD9, NEXN, NUBP1,…		actin polymerization or depolymerization
GO:0008361	regulation of cell size	GO_BiologicalProcess	0.00731459	0.0358179	1.43779e-05	6.91507e-05	[5]	Group106	10.7438	13	[CDKL5, DIP2B, IL7R, KCNMA1, LIMK1, MEGF8, MSN, RAC1, SEMA3A, SEMA4D, SLC12A3, STK39, VAV3]		actin filament polymerization
GO:0010639	negative regulation of organelle organization	GO_BiologicalProcess	0.00449935	0.0251103	1.43779e-05	6.91507e-05	[4, 5, 6]	Group106	8.77193	25	[ADCK1, ARHGAP6, BAK1, BECN1, F11R, GMFB, HASPIN, IFI6, KAT2B, KNTC1, MAK, NUBP1, PIK3CA, PLEKHH2, PPIF, PRKCD, PSMD10, RAD21, RHPN2, SCIN, SLIT2, SPDL1, TFRC, TINF2, TMOD3]		regulation of actin polymerization or depolymerization
GO:0065003	protein-containing complex assembly	GO_BiologicalProcess	0.0002928	0.00419312	1.43779e-05	6.91507e-05	[5]	Group106	7.23906	86	[ABT1, AIFM1, ALS2, ANKRA2, ARF6, ARHGAP18, ARPC5, ASF1B, BAK1, BCL10, BECN1, BEND3, BIRC3, BLM, BRD2, CCDC39, CCDC40, CLDN1, COIL, DAB2IP, DDX20, DRC1, ECT2, EIF2D, EIF3A, EIF3D, FADD, FCHSD2, FHDC1, FSCN1, FUS, GRB2, HCLS1, IFNG, IP6K3, KCND1, KCND3, KCNG1, KCNMA1, KCNRG, KCNS3, KCTD11, KCTD7, KNTC1, LAMC1, LUC7L, LYRM2, MBD2, MEGF8, MIS18A, MSN, MZT1, NCBP1, NDUFS4, NOP2, PDZD11, PFN2, PPID, P…		regulation of actin filament polymerization
GO:0070925	organelle assembly	GO_BiologicalProcess	0.00865095	0.0386239	1.43779e-05	6.91507e-05	[5]	Group106	6.87575	57	[ABRAXAS1, ABT1, ACTA2, ACTC1, ACTR2, ALKBH5, ATXN10, BECN1, C1QBP, CAPRIN1, CCDC28B, CCDC39, CCDC40, CCSAP, CDK2, CDKL5, CEP19, CEP72, CNOT6, CNOT7, DAZAP2, DRC1, EIF2S1, FAM149B1, FHDC1, FNBP1L, FSCN1, FUS, IFT140, IQCG, KAT2B, KIF27, KNTC1, KPNB1, MAK, MFN1, MSN, MYBL2, MZT1, NOP2, PAN2, POC1A, PRKAA2, RAB20, RELN, RPGRIP1L, SAC3D1, SDC4, SDCCAG3, SNX10, STAG1, TMEM173, TMOD3, TP53INP1, ULK3, …		transport
GO:0007015	actin filament organization	GO_BiologicalProcess	5.50691e-05	0.00130617	1.43779e-05	6.91507e-05	[4, 5, 7]	Group106	9.91957	37	[ACTA2, ACTC1, ACTR2, ARF6, ARHGAP12, ARHGAP18, ARHGAP6, ARHGEF15, ARPC5, ELMO1, EMP2, F11R, FCHSD2, FHDC1, FSCN1, GMFB, GRB2, HCLS1, LIMK1, MARCKSL1, MYO19, PFN2, PHACTR1, PIK3CA, PLEKHH2, PPM1E, PRKCD, RAC1, RASA1, RHOBTB2, RHOF, RHPN2, SCIN, SLIT2, TMOD3, TMSB10, TRPV3]		vesicle-mediated transport
GO:0032956	regulation of actin cytoskeleton organization	GO_BiologicalProcess	0.00017049	0.00290791	1.43779e-05	6.91507e-05	[4, 5, 6, 7]	Group106	10.4869	28	[ARF6, ARHGAP18, ARHGAP6, ARHGEF15, ARPC5, ECT2, F11R, FCHSD2, FSCN1, GMFB, GPM6B, GRB2, HCLS1, LIMK1, NEDD9, PFN2, PIK3CA, PLEKHH2, PPM1E, PRKCD, RAC1, RASA1, RHOBTB2, RHOF, RHPN2, SCIN, SLIT2, TMOD3]		establishment of localization in cell
GO:0051493	regulation of cytoskeleton organization	GO_BiologicalProcess	0.00127722	0.0108314	1.43779e-05	6.91507e-05	[5, 6]	Group106	8.51064	36	[ARF6, ARHGAP18, ARHGAP6, ARHGEF15, ARPC5, CCSAP, ECT2, F11R, FCHSD2, FSCN1, GMFB, GPM6B, GRB2, HCLS1, KAT2B, LIMK1, NEDD9, NEXN, NUBP1, PFN2, PIK3CA, PLEKHH2, PPM1E, PRKAA2, PRKCD, RAC1, RASA1, RHOBTB2, RHOF, RHPN2, SCIN, SLAIN1, SLIT2, TMOD3, TRIM55, VPS4B]		cellular macromolecule localization
GO:0008154	actin polymerization or depolymerization	GO_BiologicalProcess	0.00799749	0.0375857	1.43779e-05	6.91507e-05	[5, 6, 8]	Group106	10	15	[ARF6, ARHGAP18, ARPC5, FCHSD2, FHDC1, GRB2, HCLS1, PFN2, PIK3CA, PLEKHH2, PRKCD, RASA1, SCIN, SLIT2, TMOD3]		intracellular transport
GO:0030041	actin filament polymerization	GO_BiologicalProcess	0.0122292	0.0476	1.43779e-05	6.91507e-05	[6, 7, 9]	Group106	10.0775	13	[ARF6, ARHGAP18, ARPC5, FCHSD2, FHDC1, GRB2, HCLS1, PFN2, PRKCD, RASA1, SCIN, SLIT2, TMOD3]		endocytosis
GO:0008064	regulation of actin polymerization or depolymerization	GO_BiologicalProcess	0.0037913	0.0227478	1.43779e-05	6.91507e-05	[6, 7, 8, 9]	Group106	11.2	14	[ARF6, ARHGAP18, ARPC5, FCHSD2, GRB2, HCLS1, PFN2, PIK3CA, PLEKHH2, PRKCD, RASA1, SCIN, SLIT2, TMOD3]		nitrogen compound transport
GO:0030833	regulation of actin filament polymerization	GO_BiologicalProcess	0.00929305	0.0403053	1.43779e-05	6.91507e-05	[6, 7, 8, 9, 10]	Group106	10.8108	12	[ARF6, ARHGAP18, ARPC5, FCHSD2, GRB2, HCLS1, PFN2, PRKCD, RASA1, SCIN, SLIT2, TMOD3]		import into cell
GO:0006810	transport	GO_BiologicalProcess	0.00389074	0.0230709	0.00012071	0.000435418	[3]	Group105	5.88235	211	[ACKR4, ACTR2, ADORA2B, AIFM1, ALKBH5, ALS2, ANGPT1, ANK1, ANKRD13A, ANKRD54, ANXA3, AP1S2, ARF6, ARHGAP12, ARL4A, ATOX1, ATP11C, ATP8A1, B4GALNT2, BACH2, BAK1, BECN1, BLOC1S2, BLZF1, BNIP3, BRSK1, CABP1, CACNA1D, CASP3, CAV1, CAV2, CBLB, CCDC39, CCDC40, CD81, CDC42SE1, CDK2, CEP19, CLIC1, CLNK, CNNM4, CNTN1, COPB1, COPZ1, COPZ2, CSE1L, CXCL11, DERL2, DIRC2, DTX3L, ECT2, EGR2, ELMO1, EMP2, ERBB4,…		regulation of intracellular transport
GO:0016192	vesicle-mediated transport	GO_BiologicalProcess	0.00153981	0.0124332	0.00012071	0.000435418	[2, 4]	Group105	6.87146	85	[ACKR4, ADORA2B, ALS2, ANGPT1, ANK1, ANKRD13A, ANXA3, AP1S2, ARF6, ARHGAP12, ARL4A, ATP8A1, BECN1, BLOC1S2, BLZF1, BRSK1, CASP3, CAV1, CAV2, CBLB, CD81, CDC42SE1, CEP19, CLNK, COPB1, COPZ1, COPZ2, DTX3L, ELMO1, EMP2, FBXO45, FCER1A, FCHSD2, FGR, FNBP1L, GAS1, GCC2, GGA2, GPR107, GRB2, GRK4, HFE, IFNG, ITGB2, KLHL20, LDLRAD3, LIPA, LYVE1, MSN, NCF4, NECAP1, NECAP2, NEDD4, NSF, PIK3CA, PLEKHA3, PPT…		positive regulation of intracellular transport
GO:0051649	establishment of localization in cell	GO_BiologicalProcess	0.000198801	0.00321043	0.00012071	0.000435418	[3]	Group105	6.98125	108	[ABRAXAS1, ACTR2, ADORA2B, ALKBH5, ALS2, ANGPT1, ANK1, ANKRD54, ANXA3, AP1S2, ARF6, ARL4A, ATP8A1, BACH2, BAK1, BECN1, BLOC1S2, BRSK1, CABP1, CASP3, CBLB, CCDC39, CD81, CDK1, CEP19, CHAMP1, CLNK, COPB1, COPZ1, COPZ2, CSE1L, DERL2, DTX3L, ECT2, EGR2, EMP2, FBXO45, FCER1A, FGR, FNBP1L, GAS1, GCC2, GFAP, GGA2, GRAMD1A, HCLS1, HERPUD1, IFNG, IFT140, ITGB2, KAT2B, KIF27, KLHL20, KPNA5, KPNB1, LIPA, MA…		protein transport
GO:0070727	cellular macromolecule localization	GO_BiologicalProcess	0.000357339	0.00471688	0.00012071	0.000435418	[3]	Group105	6.63627	131	[ABI3, AIFM1, ALS2, ANGPT1, ANK1, ANKRD13A, AP1S2, ARF6, ARL2BP, ARL4A, B4GALNT2, BCL6, BLZF1, BRD2, CABP1, CAPRIN1, CCDC39, CD81, CDK1, CEP72, CHAMP1, COPB1, COPZ1, COPZ2, CRB1, CSE1L, DENND4C, DERL2, DTX3L, ECT2, EGR2, EMP2, ERBB4, F11R, FAM149B1, GCC2, GFAP, GGA2, GRPEL1, H2AFX, HASPIN, HCLS1, HERPUD1, HFE, HMGCR, HNF1A, IFNG, IFT140, IP6K3, ITGB2, KLHL20, KNTC1, KPNA5, KPNB1, LAMTOR3, MFHAS1,…		protein localization to organelle
GO:0046907	intracellular transport	GO_BiologicalProcess	0.000649673	0.00661881	0.00012071	0.000435418	[3, 4]	Group105	7.20222	78	[ACTR2, ALKBH5, ALS2, ANGPT1, ANK1, ANKRD54, AP1S2, ARF6, ARL4A, BACH2, BECN1, BLOC1S2, CABP1, CD81, COPB1, COPZ1, COPZ2, CSE1L, DERL2, DTX3L, ECT2, EGR2, EMP2, FNBP1L, GAS1, GCC2, GFAP, GGA2, GRAMD1A, HCLS1, HERPUD1, IFNG, IFT140, KLHL20, KPNA5, KPNB1, LIPA, MAK, MSN, MYO19, NCBP1, NDFIP2, NEDD4, NPC2, NSF, NXF1, PEX12, PLEKHA3, PRKCD, PTPN22, PURA, RAB20, RAB3B, RBM22, SDAD1, SEC13, SEM1, SH3TC…		establishment of protein localization to organelle
GO:0006897	endocytosis	GO_BiologicalProcess	0.0115384	0.0459717	0.00012071	0.000435418	[3, 5]	Group105	7.37052	37	[ANGPT1, ANKRD13A, ANXA3, ARHGAP12, ATP8A1, BECN1, CAV1, CAV2, CBLB, CD81, CDC42SE1, ELMO1, FCHSD2, FGR, FNBP1L, GPR107, GRB2, GRK4, HFE, IFNG, ITGB2, LDLRAD3, LIPA, LYVE1, NCF4, NECAP1, NECAP2, NEDD4, PIK3CA, PPT1, RAB20, SCAMP5, SCARB1, SNX10, SORL1, SYNJ1, TFRC]		intracellular protein transport
GO:0071705	nitrogen compound transport	GO_BiologicalProcess	0.00849552	0.0382676	0.00012071	0.000435418	[4]	Group105	6.37119	92	[AIFM1, ALKBH5, ANGPT1, AP1S2, ARF6, ARL4A, ATP8A1, B4GALNT2, BLZF1, CABP1, CD81, COPB1, COPZ1, COPZ2, CSE1L, DERL2, DIRC2, ECT2, EGR2, GCC2, GFAP, GGA2, GLTP, GRPEL1, HCLS1, HERPUD1, HFE, HMGCR, HNF1A, HNRNPA1, IFNG, IP6K3, KLHL20, KPNA5, KPNB1, LOC528050, LRRC8B, NCBP1, NDFIP2, NECAP1, NECAP2, NEDD4, NSF, NXF1, PEX12, PPID, PPT1, PRF1, PRKCD, PTPN22, RAB20, RAB26, RAB3B, RBM22, SCAMP4, SCAMP5, …		nucleocytoplasmic transport
GO:0098657	import into cell	GO_BiologicalProcess	0.00433419	0.0246416	0.00012071	0.000435418	[4]	Group105	7.34633	49	[ANGPT1, ANKRD13A, ANXA3, ARHGAP12, ATP8A1, BECN1, CACNA1D, CAV1, CAV2, CBLB, CD81, CDC42SE1, ELMO1, FCHSD2, FGR, FNBP1L, GFAP, GPR107, GRB2, GRK4, HCN4, HFE, IFNG, ITGB2, KCNJ16, KCNJ3, LDLRAD3, LIPA, LOC528050, LRRC8B, LYVE1, NCF4, NECAP1, NECAP2, NEDD4, PIK3CA, PPT1, RAB20, SCAMP5, SCARB1, SHOC2, SLC12A3, SLC38A2, SLC39A11, SNX10, SORL1, SYNJ1, TFRC, TRPV3]		protein localization to nucleus
GO:0032386	regulation of intracellular transport	GO_BiologicalProcess	0.000977891	0.00899659	0.00012071	0.000435418	[4, 5]	Group105	10.5528	21	[ALKBH5, ANGPT1, CABP1, CD81, DERL2, ECT2, GAS1, GCC2, HCLS1, IFNG, MSN, NEDD4, PRKCD, PTPN22, RBM22, SH3TC2, SIRT7, SLC51B, SORL1, UBE2J1, UBR5]		regulation of nucleocytoplasmic transport
GO:0032388	positive regulation of intracellular transport	GO_BiologicalProcess	0.00602359	0.0312076	0.00012071	0.000435418	[3, 4, 5, 6]	Group105	11.4286	12	[CD81, ECT2, HCLS1, IFNG, MSN, NEDD4, PRKCD, PTPN22, RBM22, SLC51B, SORL1, UBR5]		positive regulation of nucleocytoplasmic transport
GO:0015031	protein transport	GO_BiologicalProcess	0.0129152	0.0496335	0.00012071	0.000435418	[4, 5, 6]	Group105	6.52791	69	[AIFM1, ANGPT1, AP1S2, ARF6, ARL4A, B4GALNT2, BLZF1, CABP1, CD81, COPB1, COPZ1, COPZ2, CSE1L, DERL2, ECT2, EGR2, GCC2, GFAP, GGA2, GRPEL1, HCLS1, HERPUD1, HMGCR, HNF1A, IFNG, IP6K3, KLHL20, KPNA5, KPNB1, NDFIP2, NECAP1, NECAP2, NEDD4, NSF, PEX12, PPID, PPT1, PRF1, PRKCD, PTPN22, RAB20, RAB26, RAB3B, RBM22, SCAMP4, SCAMP5, SDAD1, SDCCAG3, SEC13, SH3TC2, SIRT7, SLC51B, SNAPIN, SNX10, SNX16, SNX8, S…		regulation of protein localization to nucleus
GO:0033365	protein localization to organelle	GO_BiologicalProcess	0.000143028	0.00264776	0.00012071	0.000435418	[5]	Group105	8.06878	61	[AIFM1, ANGPT1, ANKRD13A, ARF6, ARL2BP, BRD2, CABP1, CCDC39, CDK1, CEP72, CHAMP1, CSE1L, DTX3L, ECT2, ERBB4, FAM149B1, GCC2, GRPEL1, H2AFX, HASPIN, HCLS1, HERPUD1, IFNG, IFT140, KNTC1, KPNA5, KPNB1, MFHAS1, MFN1, MIS18A, MORC3, MSN, NEDD4, PARP1, PEX12, PRKAA2, PRKCD, PSMD10, PTPN22, RAD21, RBM22, RNF186, RUVBL2, SDCCAG3, SEC13, SNX10, SNX16, SORL1, SPDL1, SPIN1, SRP14, STAT3, TAF8, TFRC, TINF2, …		positive regulation of protein localization to nucleus
GO:0072594	establishment of protein localization to organelle	GO_BiologicalProcess	0.00694962	0.0347024	0.00012071	0.000435418	[4, 6]	Group105	8.28221	27	[AIFM1, ANGPT1, CABP1, CSE1L, ECT2, GCC2, GRPEL1, HCLS1, HERPUD1, IFNG, KPNA5, KPNB1, MFN1, NEDD4, PEX12, PRKCD, PSMD10, PTPN22, RBM22, RUVBL2, SEC13, SNX16, SORL1, SRP14, STAT3, UBR5, VPS36]		protein exit from endoplasmic reticulum
GO:0006886	intracellular protein transport	GO_BiologicalProcess	0.000204251	0.00326371	0.00012071	0.000435418	[4, 5, 6, 7]	Group105	8.64662	46	[ANGPT1, AP1S2, ARL4A, CABP1, CD81, COPB1, COPZ1, COPZ2, CSE1L, DERL2, ECT2, EGR2, GCC2, GFAP, GGA2, HCLS1, HERPUD1, IFNG, KPNA5, KPNB1, NEDD4, NSF, PEX12, PRKCD, PTPN22, RAB20, RAB3B, RBM22, SEC13, SH3TC2, SIRT7, SLC51B, SNAPIN, SNX10, SNX16, SNX8, SORL1, STAT3, STRADB, STX2, SYNDIG1, SYVN1, TRIM23, UBE2J1, UBR5, VPS36]		regulation of intracellular protein transport
GO:0006913	nucleocytoplasmic transport	GO_BiologicalProcess	0.000331124	0.00452834	0.00012071	0.000435418	[5, 6]	Group105	10.2273	27	[ALKBH5, ANGPT1, ANKRD54, BACH2, CABP1, CSE1L, ECT2, EGR2, HCLS1, IFNG, KPNA5, KPNB1, NCBP1, NEDD4, NXF1, PRKCD, PTPN22, RBM22, SDAD1, SEC13, SEM1, SIRT7, STAT3, STRADB, THOC6, UBR5, YTHDC1]		import into nucleus
GO:0034504	protein localization to nucleus	GO_BiologicalProcess	0.00782434	0.0372331	0.00012071	0.000435418	[6]	Group105	8.86076	21	[ANGPT1, ARL2BP, CABP1, CDK1, CSE1L, DTX3L, ECT2, HCLS1, IFNG, KPNA5, KPNB1, MFHAS1, MORC3, PRKCD, PTPN22, RBM22, SEC13, STAT3, TAF8, TFRC, UBR5]		positive regulation of intracellular protein transport
GO:0046822	regulation of nucleocytoplasmic transport	GO_BiologicalProcess	0.00166532	0.0130982	0.00012071	0.000435418	[5, 6, 7]	Group105	13.3333	12	[ALKBH5, ANGPT1, CABP1, ECT2, HCLS1, IFNG, NEDD4, PRKCD, PTPN22, RBM22, SIRT7, UBR5]		regulation of protein import into nucleus
GO:0046824	positive regulation of nucleocytoplasmic transport	GO_BiologicalProcess	0.00395674	0.0232803	0.00012071	0.000435418	[4, 5, 6, 7, 8]	Group105	15.3846	8	[ECT2, HCLS1, IFNG, NEDD4, PRKCD, PTPN22, RBM22, UBR5]		regulation of protein exit from endoplasmic reticulum
GO:1900180	regulation of protein localization to nucleus	GO_BiologicalProcess	0.0019728	0.0150488	0.00012071	0.000435418	[5, 6, 7]	Group105	12.5	13	[ANGPT1, CABP1, CDK1, DTX3L, ECT2, HCLS1, IFNG, MFHAS1, PRKCD, PTPN22, RBM22, TFRC, UBR5]		enzyme activator activity
GO:1900182	positive regulation of protein localization to nucleus	GO_BiologicalProcess	0.00291913	0.0188563	0.00012071	0.000435418	[4, 5, 6, 7, 8]	Group105	13.8889	10	[CDK1, DTX3L, ECT2, HCLS1, IFNG, PRKCD, PTPN22, RBM22, TFRC, UBR5]		transferase activity, transferring phosphorus-containing groups
GO:0032527	protein exit from endoplasmic reticulum	GO_BiologicalProcess	6.42378e-05	0.00145542	0.00012071	0.000435418	[5, 6, 7, 8]	Group105	24.3243	9	[CD81, DERL2, GCC2, HERPUD1, SEC13, SLC51B, SORL1, SYVN1, UBE2J1]		ion binding
GO:0033157	regulation of intracellular protein transport	GO_BiologicalProcess	2.3854e-05	0.000683216	0.00012071	0.000435418	[5, 6, 7, 8]	Group105	15.7407	17	[ANGPT1, CABP1, CD81, DERL2, ECT2, GCC2, HCLS1, IFNG, PRKCD, PTPN22, RBM22, SH3TC2, SIRT7, SLC51B, SORL1, UBE2J1, UBR5]		heterocyclic compound binding
GO:0051170	import into nucleus	GO_BiologicalProcess	0.0020798	0.0153259	0.00012071	0.000435418	[6, 7]	Group105	11.5385	15	[ANGPT1, BACH2, CABP1, CSE1L, ECT2, HCLS1, IFNG, KPNA5, KPNB1, PRKCD, PTPN22, RBM22, SEC13, STAT3, UBR5]		nucleotide binding
GO:0090316	positive regulation of intracellular protein transport	GO_BiologicalProcess	0.00262845	0.0178124	0.00012071	0.000435418	[4, 5, 6, 7, 8, 9]	Group105	14.0845	10	[CD81, ECT2, HCLS1, IFNG, PRKCD, PTPN22, RBM22, SLC51B, SORL1, UBR5]		kinase activity
GO:0042306	regulation of protein import into nucleus	GO_BiologicalProcess	0.000267568	0.00390547	0.00012071	0.000435418	[6, 7, 8, 9]	Group105	20.4545	9	[ANGPT1, CABP1, ECT2, HCLS1, IFNG, PRKCD, PTPN22, RBM22, UBR5]		hydrolase activity, acting on acid anhydrides, in phosphorus-containing anhydrides
GO:0070861	regulation of protein exit from endoplasmic reticulum	GO_BiologicalProcess	0.000166962	0.00291319	0.00012071	0.000435418	[6, 7, 8, 9]	Group105	33.3333	6	[CD81, DERL2, GCC2, SLC51B, SORL1, UBE2J1]		purine ribonucleoside triphosphate binding
GO:0048518	positive regulation of biological process	GO_BiologicalProcess	5.55841e-11	8.43767e-09	1.92132e-14	6.46843e-13	[1, 2, 3]	Group104	6.80201	325	[ABHD6, ABI3, ABRAXAS1, ACPP, ACTA2, ACTC1, ACTR2, ACVR2A, ADAM19, ADAMTS3, ADCK1, ADORA2B, ADRB3, AFAP1L2, AIFM1, ALKBH5, ANGPT1, ANKRD54, ANXA3, APEX1, ARF6, ARHGEF15, ARHGEF39, ARID3B, ARL2BP, ARNTL2, ASXL2, ATP8A1, BAK1, BCL10, BCL6, BECN1, BEND3, BID, BIRC3, BLM, BNIP3, BRD2, BTG1, C1QBP, CACNA1D, CAMK2N1, CAMK4, CAPRIN1, CASP3, CASP8, CASZ1, CAT, CAV1, CAV2, CBFB, CBLB, CCBE1, CD81, CD99L2,…		anion binding
GO:0048519	negative regulation of biological process	GO_BiologicalProcess	4.62435e-09	5.39981e-07	1.92132e-14	6.46843e-13	[1, 2, 3]	Group104	6.81933	271	[ABHD6, ABI3, ABRAXAS1, ACTC1, ADCK1, ADORA2B, ADRB3, ALKBH5, ANGPT1, ANKRD13A, ANTXR1, APEX1, ARF6, ARHGAP12, ARHGAP24, ARHGAP6, ARHGEF15, ASPN, B4GALNT2, BACH2, BAK1, BCL10, BCL6, BECN1, BEND3, BEX3, BICC1, BIRC3, BLM, BNIPL, BRSK1, BTG1, C1D, C1QBP, CABP1, CAPRIN1, CASP3, CASP8, CAT, CAV1, CAV2, CBLB, CBX7, CDH11, CDK1, CDK2, CDKN2B, CHFR, CITED2, CLEC4G, CLNK, CNOT11, CNOT6, CNOT7, CRLF3, CTD…		cation binding
GO:0023052	signaling	GO_BiologicalProcess	6.14885e-09	6.66711e-07	1.92132e-14	6.46843e-13	[2, 3]	Group104	6.53216	327	[ABHD6, ABRAXAS1, ACKR4, ACPP, ACVR1, ACVR2A, ADAMTS3, ADORA2B, ADRB3, AFAP1, AFAP1L2, AIFM1, ALS2, AMOTL1, ANGPT1, ANK1, ANKRD54, ARF6, ARHGAP12, ARHGAP18, ARHGAP24, ARHGAP6, ARHGEF12, ARL2BP, ASB18, ASPN, ASXL2, BAK1, BCL10, BCL6, BECN1, BEX3, BICC1, BID, BIRC3, BLM, BLOC1S2, BNIP3, BRSK1, C1QBP, CACNA1D, CAMK4, CAPN5, CASP3, CASP8, CAT, CAV1, CAV2, CBFB, CBLB, CCBE1, CCRL2, CD81, CDC42SE1, CDH…		purine nucleotide binding
GO:0048583	regulation of response to stimulus	GO_BiologicalProcess	3.73976e-08	2.83848e-06	1.92132e-14	6.46843e-13	[2, 3]	Group104	7.03435	213	[ABHD6, ABRAXAS1, ACPP, ACTR2, ACVR2A, ADAMTS3, ADORA2B, ADRB3, AFAP1, AFAP1L2, ANGPT1, ANKRD54, APEX1, ARF6, ARHGAP12, ARHGAP18, ARHGAP24, ASPN, ASXL2, BAK1, BCL10, BCL6, BECN1, BICC1, BID, BIRC3, BRD2, C1QBP, CAMK2N1, CASP3, CASP8, CAT, CAV1, CAV2, CBLB, CCBE1, CD81, CDC42SE1, CDKN2B, CITED2, CLDN1, CLEC4G, CLNK, CNOT7, CRLF3, CTLA4, CTNNBIP1, CYR61, CYTH1, DAB2IP, DENND4B, DENND4C, DEPDC1B, DH…		purine ribonucleotide binding
GO:0050794	regulation of cellular process	GO_BiologicalProcess	2.15865e-14	1.63841e-11	1.92132e-14	6.46843e-13	[2, 3]	Group104	6.2493	556	[ABHD6, ABI3, ABRACL, ABRAXAS1, ACKR4, ACPP, ACTA2, ACTC1, ACTR2, ACVR1, ACVR2A, ADAM19, ADAMTS3, ADCK1, ADORA2B, ADRB3, AFAP1, AFAP1L2, AFF4, AIFM1, ALKBH5, AMOTL1, ANGPT1, ANK1, ANKRA2, ANKRD13A, ANKRD54, ANP32E, ANTXR1, ANXA3, APEX1, ARF6, ARHGAP12, ARHGAP18, ARHGAP24, ARHGAP6, ARHGEF12, ARHGEF15, ARHGEF39, ARID3B, ARL2BP, ARNTL2, ARPC5, ASB18, ASPN, ASXL2, ATP8A1, ATXN10, B4GALNT2, BACH2, BAK…		metal ion binding
GO:0007165	signal transduction	GO_BiologicalProcess	9.0602e-09	9.16892e-07	1.92132e-14	6.46843e-13	[2, 3, 4]	Group104	6.60459	305	[ABHD6, ABRAXAS1, ACKR4, ACPP, ACVR1, ACVR2A, ADAMTS3, ADORA2B, ADRB3, AFAP1, AFAP1L2, AIFM1, AMOTL1, ANGPT1, ANK1, ANKRD54, ARF6, ARHGAP12, ARHGAP18, ARHGAP24, ARHGAP6, ARHGEF12, ARL2BP, ASB18, ASPN, ASXL2, BAK1, BCL10, BCL6, BECN1, BEX3, BICC1, BID, BIRC3, BLM, BLOC1S2, BNIP3, BRSK1, C1QBP, CAMK4, CAPN5, CASP3, CASP8, CAT, CAV1, CAV2, CBFB, CBLB, CCBE1, CCRL2, CD81, CDC42SE1, CDK1, CDK2, CDKN2B…		ribonucleoside triphosphate phosphatase activity
GO:0048522	positive regulation of cellular process	GO_BiologicalProcess	3.53064e-12	8.93251e-10	1.92132e-14	6.46843e-13	[2, 3, 4]	Group104	7.00467	315	[ABHD6, ABI3, ABRAXAS1, ACPP, ACTA2, ACTC1, ACTR2, ACVR2A, ADAM19, ADAMTS3, ADCK1, ADORA2B, ADRB3, AFAP1L2, AIFM1, ALKBH5, ANGPT1, ANKRD54, ANXA3, APEX1, ARF6, ARHGEF15, ARHGEF39, ARID3B, ARL2BP, ARNTL2, ASXL2, ATP8A1, BAK1, BCL10, BCL6, BECN1, BEND3, BID, BIRC3, BLM, BNIP3, BRD2, BTG1, C1QBP, CAMK4, CAPRIN1, CASP3, CASP8, CASZ1, CAT, CAV1, CAV2, CBFB, CBLB, CCBE1, CD81, CD99L2, CDK1, CDK2, CDK5R…		GTPase regulator activity
GO:0048523	negative regulation of cellular process	GO_BiologicalProcess	3.70513e-08	2.96021e-06	1.92132e-14	6.46843e-13	[2, 3, 4]	Group104	6.7451	258	[ABHD6, ABI3, ABRAXAS1, ACTC1, ADCK1, ALKBH5, ANGPT1, ANKRD13A, ANTXR1, APEX1, ARF6, ARHGAP12, ARHGAP24, ARHGAP6, ARHGEF15, ASPN, B4GALNT2, BACH2, BAK1, BCL10, BCL6, BECN1, BEND3, BEX3, BICC1, BIRC3, BLM, BNIPL, BRSK1, BTG1, C1D, C1QBP, CABP1, CAPRIN1, CASP3, CASP8, CAT, CAV1, CAV2, CBLB, CBX7, CDH11, CDK1, CDK2, CDKN2B, CHFR, CITED2, CLEC4G, CLNK, CNOT11, CNOT6, CNOT7, CRLF3, CTDSPL, CTLA4, CTNN…		guanyl ribonucleotide binding
GO:0048584	positive regulation of response to stimulus	GO_BiologicalProcess	1.54421e-05	0.000468821	1.92132e-14	6.46843e-13	[2, 3, 4]	Group104	7.17949	126	[ABRAXAS1, ACPP, ACTR2, ACVR2A, ADAMTS3, ADORA2B, ADRB3, AFAP1L2, ANGPT1, ASXL2, BCL10, BECN1, BID, BIRC3, BRD2, C1QBP, CAMK2N1, CASP3, CASP8, CAT, CAV2, CBLB, CCBE1, CD81, CDKN2B, CITED2, CLDN1, CLNK, CRLF3, CTLA4, CYR61, DAB2IP, DEPDC1B, DHX15, DKK2, DLL4, EIF2B5, EMP2, EPC2, ERBB4, F11R, FADD, FAS, FGFR3, FGR, FUS, GKAP1, GRB10, GRB2, GSKIP, HCLS1, HERPUD1, HFE, HLX, HTR2B, IFNG, IGFBP5, IL7R,…		GDP binding
GO:0010646	regulation of cell communication	GO_BiologicalProcess	2.55519e-07	1.33751e-05	1.92132e-14	6.46843e-13	[3, 4]	Group104	7.06193	187	[ABHD6, ACPP, ACVR2A, ADAMTS3, ADORA2B, ADRB3, AFAP1, AFAP1L2, ANGPT1, ANKRD54, ARF6, ARHGAP12, ARHGAP18, ARHGAP24, ASPN, ASXL2, BAK1, BCL10, BCL6, BECN1, BICC1, BID, BIRC3, BRSK1, C1QBP, CASP8, CAT, CAV1, CAV2, CBLB, CCBE1, CD81, CDC42SE1, CDH11, CDKL5, CDKN2B, CITED2, CNOT7, CRLF3, CTNNBIP1, CYR61, CYTH1, DAB2IP, DENND4B, DENND4C, DEPDC1B, DHX15, DKK2, DLL4, DOCK11, DOT1L, DUSP19, DUSP5, EMP2, …		regulation of small GTPase mediated signal transduction
GO:0019222	regulation of metabolic process	GO_BiologicalProcess	6.80021e-07	3.22585e-05	1.92132e-14	6.46843e-13	[3, 4]	Group104	6.34486	301	[ABHD6, ABRAXAS1, ACTA2, ACTC1, ACTR2, ACVR2A, ADAM19, ADORA2B, ADRB3, AFAP1L2, AFF4, AIFM1, ALKBH5, ANGPT1, ANKRA2, APEX1, ARID3B, ARL2BP, ARNTL2, ASXL2, BACH2, BAK1, BCL10, BCL6, BECN1, BEND3, BEX3, BIRC3, BLM, BRD2, BRWD3, C1D, C1QBP, CAMK4, CAPRIN1, CASP3, CASP8, CASZ1, CAV1, CBFB, CBLB, CBX7, CCBE1, CCNL1, CD81, CDK1, CDK2, CDK5RAP1, CDKN2B, CITED2, CLNK, CNOT11, CNOT6, CNOT7, CNTN1, CREBRF,…		GTPase activity
GO:0009893	positive regulation of metabolic process	GO_BiologicalProcess	1.25969e-07	8.31397e-06	1.92132e-14	6.46843e-13	[3, 4, 5]	Group104	7.15953	184	[ABHD6, ABRAXAS1, ACTA2, ACTC1, ACTR2, ACVR2A, ADAM19, ADORA2B, ADRB3, AFAP1L2, ALKBH5, ANGPT1, APEX1, ARID3B, ARL2BP, ARNTL2, ASXL2, BAK1, BCL10, BECN1, BEND3, BIRC3, BLM, C1QBP, CAMK4, CAPRIN1, CASP3, CASP8, CASZ1, CBFB, CBLB, CCBE1, CD81, CDK1, CDK2, CDK5RAP1, CITED2, CLNK, CNOT6, CNOT7, CNTN1, CREBRF, CRLF3, CSRNP1, CYR61, DAB2IP, DAZAP1, DDAH1, DDAH2, DLL4, DNA2, DOT1L, DTX3L, EBF4, EGLN1, E…		guanyl-nucleotide exchange factor activity
GO:0009889	regulation of biosynthetic process	GO_BiologicalProcess	1.98061e-07	1.11354e-05	1.92132e-14	6.46843e-13	[4, 5]	Group104	6.5809	266	[ABHD6, ACTA2, ACTC1, ACTR2, ACVR2A, ADAM19, ADORA2B, AFAP1L2, AFF4, ALKBH5, ANGPT1, ANKRA2, APEX1, ARID3B, ARL2BP, ARNTL2, ASXL2, BACH2, BCL10, BCL6, BEND3, BIRC3, BLM, BRD2, BRWD3, C1D, C1QBP, CAMK4, CAPRIN1, CASP3, CASP8, CASZ1, CAV1, CBFB, CBX7, CCBE1, CCNL1, CD81, CDK1, CDK2, CDK5RAP1, CITED2, CLNK, CNOT11, CNOT6, CNOT7, CNTN1, CREBRF, CRLF3, CSRNP1, CTDSPL, CYR61, DAB2IP, DAZAP1, DDAH1, DDA…		cell cycle phase transition
GO:0060255	regulation of macromolecule metabolic process	GO_BiologicalProcess	5.96403e-07	2.92045e-05	1.92132e-14	6.46843e-13	[4, 5]	Group104	6.44193	279	[ABRAXAS1, ACTA2, ACTC1, ACTR2, ACVR2A, ADAM19, ADORA2B, AFAP1L2, AFF4, AIFM1, ALKBH5, ANGPT1, ANKRA2, APEX1, ARID3B, ARL2BP, ARNTL2, ASXL2, BACH2, BAK1, BCL10, BCL6, BEND3, BEX3, BIRC3, BLM, BRD2, BRWD3, C1D, C1QBP, CAMK4, CAPRIN1, CASP3, CASP8, CASZ1, CAV1, CBFB, CBLB, CBX7, CCBE1, CCNL1, CD81, CDK1, CDK2, CDK5RAP1, CDKN2B, CITED2, CLNK, CNOT11, CNOT6, CNOT7, CNTN1, CREBRF, CRLF3, CSRNP1, CTDSP…		regulation of cell cycle
GO:0080090	regulation of primary metabolic process	GO_BiologicalProcess	1.21983e-05	0.000385772	1.92132e-14	6.46843e-13	[4, 5]	Group104	6.34146	247	[ABHD6, ABRAXAS1, ACTR2, ACVR2A, AFAP1L2, AIFM1, ALKBH5, ANGPT1, APEX1, ARID3B, ARL2BP, ARNTL2, ASXL2, BACH2, BAK1, BCL10, BCL6, BEND3, BEX3, BIRC3, BLM, BRD2, BRWD3, C1D, C1QBP, CAMK4, CAPRIN1, CASP3, CASP8, CASZ1, CAV1, CBFB, CBLB, CBX7, CCBE1, CCNL1, CDK1, CDK2, CDK5RAP1, CDKN2B, CITED2, CNOT6, CNOT7, CREBRF, CRLF3, CSRNP1, CTDSPL, CTSA, CYR61, DAB2IP, DAZAP1, DDX20, DLL4, DNA2, DOT1L, DTX3L, …		DNA damage response
GO:0009890	negative regulation of biosynthetic process	GO_BiologicalProcess	0.0133068	0.0499994	1.92132e-14	6.46843e-13	[4, 5, 6]	Group104	6.16114	104	[ALKBH5, ANGPT1, APEX1, BACH2, BCL6, BEND3, C1D, C1QBP, CAPRIN1, CASP3, CAV1, CBX7, CDK2, CITED2, CNOT11, CNOT6, CNOT7, DAB2IP, DDX20, DLL4, DOT1L, EED, EIF2S1, FBP1, FUS, GAS1, GATA6, GCLC, HCLS1, HELLS, HFE, HOXB3, HOXD9, IFNG, IGFBP5, IRF2BPL, ITM2B, KAT2B, KHSRP, LAG3, LBH, LSM1, MBD2, MIS18A, MORC3, MPHOSPH8, MTDH, MXI1, MYB, NCBP1, NDFIP2, NEDD4, NR2F2, NR6A1, PAIP2, PAIP2B, PAN2, PARP1, PG…		regulation of cell cycle process
GO:0009891	positive regulation of biosynthetic process	GO_BiologicalProcess	9.1384e-07	4.08003e-05	1.92132e-14	6.46843e-13	[4, 5, 6]	Group104	7.28155	150	[ABHD6, ACTA2, ACTC1, ACTR2, ACVR2A, ADAM19, ADORA2B, AFAP1L2, ANGPT1, APEX1, ARID3B, ARL2BP, ARNTL2, ASXL2, BCL10, BIRC3, BLM, C1QBP, CAMK4, CASP8, CASZ1, CBFB, CCBE1, CD81, CDK2, CDK5RAP1, CITED2, CLNK, CNOT6, CNOT7, CNTN1, CREBRF, CRLF3, CSRNP1, CYR61, DAB2IP, DAZAP1, DDAH1, DDAH2, DLL4, DOT1L, DTX3L, EBF4, EGLN1, EGR2, EIF3D, EIF5A2, EPM2AIP1, ERBB4, ESRRG, FADD, FAS, FGR, FLI1, FUS, GATA6, H…		negative regulation of cell cycle
GO:0010467	gene expression	GO_BiologicalProcess	1.11083e-07	7.66476e-06	1.92132e-14	6.46843e-13	[5]	Group104	6.38552	321	[ABT1, ACTA2, ACTC1, ACTR2, ACVR2A, ADAM19, ADAMTS3, ADORA2B, AFAP1L2, AFF4, ALKBH5, ANGPT1, ANKRA2, APEX1, ARID3B, ARL2BP, ARNTL2, ASXL2, BACH2, BCL10, BCL6, BEND3, BIRC3, BLM, BRD2, BRWD3, C1D, C1QBP, CAMK4, CAPRIN1, CASP3, CASP8, CASZ1, CAV1, CBFB, CBX7, CCBE1, CCNL1, CD81, CDC37L1, CDC40, CDK1, CDK2, CDK5RAP1, CITED2, CLNK, CNOT11, CNOT6, CNOT7, CNTN1, COIL, CRB1, CREBRF, CRLF3, CSRNP1, CTDSP…		negative regulation of cell cycle process
GO:0010604	positive regulation of macromolecule metabolic process	GO_BiologicalProcess	7.4762e-07	3.43905e-05	1.92132e-14	6.46843e-13	[4, 5, 6]	Group104	7.12761	167	[ABRAXAS1, ACTA2, ACTC1, ACTR2, ACVR2A, ADAM19, ADORA2B, AFAP1L2, ALKBH5, ANGPT1, APEX1, ARID3B, ARL2BP, ARNTL2, ASXL2, BAK1, BCL10, BIRC3, BLM, C1QBP, CAMK4, CAPRIN1, CASP3, CASP8, CASZ1, CBFB, CBLB, CCBE1, CD81, CDK2, CDK5RAP1, CITED2, CLNK, CNOT6, CNOT7, CNTN1, CREBRF, CRLF3, CSRNP1, CYR61, DAB2IP, DAZAP1, DLL4, DNA2, DOT1L, DTX3L, EBF4, EGLN1, EGR2, EIF3D, EIF5A2, EPC2, EPM2AIP1, ERBB4, ESRRG…		signal transduction in response to DNA damage
GO:0010556	regulation of macromolecule biosynthetic process	GO_BiologicalProcess	1.31392e-07	7.97811e-06	1.92132e-14	6.46843e-13	[5, 6]	Group104	6.64112	260	[ACTA2, ACTC1, ACTR2, ACVR2A, ADAM19, ADORA2B, AFAP1L2, AFF4, ALKBH5, ANGPT1, ANKRA2, APEX1, ARID3B, ARL2BP, ARNTL2, ASXL2, BACH2, BCL10, BCL6, BEND3, BIRC3, BLM, BRD2, BRWD3, C1D, C1QBP, CAMK4, CAPRIN1, CASP3, CASP8, CASZ1, CAV1, CBFB, CBX7, CCBE1, CCNL1, CD81, CDK1, CDK2, CDK5RAP1, CITED2, CLNK, CNOT11, CNOT6, CNOT7, CNTN1, CREBRF, CRLF3, CSRNP1, CTDSPL, CYR61, DAB2IP, DAZAP1, DDX20, DLL4, DOT1…		regulation of cell cycle phase transition
GO:0045935	positive regulation of nucleobase-containing compound metabolic process	GO_BiologicalProcess	0.000642276	0.00663248	1.92132e-14	6.46843e-13	[4, 5, 6, 7]	Group104	6.77215	107	[ABRAXAS1, ACTR2, ACVR2A, AFAP1L2, ALKBH5, APEX1, ARID3B, ARL2BP, ARNTL2, ASXL2, BCL10, BEND3, BIRC3, BLM, CAMK4, CAPRIN1, CASZ1, CBFB, CDK2, CITED2, CNOT6, CNOT7, CREBRF, CRLF3, CSRNP1, CYR61, DAB2IP, DAZAP1, DNA2, DOT1L, DTX3L, EBF4, EGLN1, EGR2, EPC2, ERBB4, ESRRG, FADD, FLI1, FUS, GATA6, HCLS1, HNF1A, HOXA10, HOXA13, HOXB3, HOXD9, IFNG, INO80D, IRF2BPL, IRF4, IRF9, ITGA6, KAT2B, KDM3A, LBH, L…		G2/M transition of mitotic cell cycle
GO:0010557	positive regulation of macromolecule biosynthetic process	GO_BiologicalProcess	2.05349e-06	8.42488e-05	1.92132e-14	6.46843e-13	[5, 6, 7]	Group104	7.24711	144	[ACTA2, ACTC1, ACTR2, ACVR2A, ADAM19, ADORA2B, AFAP1L2, ANGPT1, APEX1, ARID3B, ARL2BP, ARNTL2, ASXL2, BCL10, BIRC3, BLM, C1QBP, CAMK4, CASP8, CASZ1, CBFB, CCBE1, CD81, CDK2, CDK5RAP1, CITED2, CLNK, CNOT6, CNOT7, CNTN1, CREBRF, CRLF3, CSRNP1, CYR61, DAB2IP, DAZAP1, DLL4, DOT1L, DTX3L, EBF4, EGLN1, EGR2, EIF3D, EIF5A2, EPM2AIP1, ERBB4, ESRRG, FADD, FGR, FLI1, FUS, GATA6, HCLS1, HFE, HMGN5, HNF1A, H…		sister chromatid segregation
GO:0010468	regulation of gene expression	GO_BiologicalProcess	2.13755e-07	1.15886e-05	1.92132e-14	6.46843e-13	[6, 7]	Group104	6.63027	255	[ACTA2, ACTC1, ACTR2, ACVR2A, ADAM19, ADORA2B, AFAP1L2, AFF4, ALKBH5, ANGPT1, ANKRA2, APEX1, ARID3B, ARL2BP, ARNTL2, ASXL2, BACH2, BCL10, BCL6, BEND3, BIRC3, BLM, BRD2, BRWD3, C1D, C1QBP, CAMK4, CAPRIN1, CASP3, CASP8, CASZ1, CAV1, CBFB, CBX7, CCBE1, CCNL1, CD81, CDK1, CDK2, CDK5RAP1, CITED2, CLNK, CNOT11, CNOT6, CNOT7, CNTN1, CREBRF, CRLF3, CSRNP1, CTDSPL, CYR61, DAB2IP, DAZAP1, DDX20, DLL4, DOT1…		negative regulation of cell cycle phase transition
GO:0008047	enzyme activator activity	GO_MolecularFunction	0.0076175	0.0365929	1.26013e-11	2.54545e-10	[2, 3]	Group103	7.62712	36	[AFAP1L2, ALS2, ARHGAP12, ARHGAP18, ARHGAP24, ARHGAP6, ARHGEF12, BCL10, CASP3, CKS1B, DAB2IP, DAZAP2, ECT2, EED, EEF1A1, GMIP, HTR2B, LAMTOR3, NCF4, PCOLCE2, PEX12, PGAM5, PIK3CA, PRKCD, PTPA, RABGAP1L, RASA1, RASA2, RASGRP3, RBCK1, RGS18, STARD13, STRADB, TBC1D1, TOPBP1, VRK3]		cell cycle checkpoint signaling
GO:0016772	transferase activity, transferring phosphorus-containing groups	GO_MolecularFunction	0.00906369	0.0398802	1.26013e-11	2.54545e-10	[3]	Group103	6.62252	70	[ACVR1, ACVR2A, ADCK1, ADPGK, AFAP1L2, AK2, ALS2, ANKRD54, BCL10, BRD2, BRSK1, CAMK2N1, CAMK4, CASP3, CCNG1, CCNL1, CDK1, CDK2, CDKL5, CDKN2B, CKS1B, DAB2IP, DAZAP2, DCK, DGKZ, EEF1A1, EMP2, ERBB4, FGFR3, FGR, GRK4, GRK5, GSKIP, HASPIN, IP6K3, IPMK, IRAK4, ITK, KAT2B, LAMTOR3, LIMK1, MAK, MAP3K1, MAP3K11, MMD, OASL, PAPOLA, PARP1, PFKFB3, PGK1, PHKG2, PIK3CA, PPIP5K1, PRKAA2, PRKAR1B, PRKCD, PRKX…		regulation of sister chromatid segregation
GO:0043167	ion binding	GO_MolecularFunction	2.15734e-06	8.18711e-05	1.26013e-11	2.54545e-10	[3]	Group103	6.17702	328	[AADAT, ACADL, ACOT7, ACTA2, ACTC1, ACTR2, ACVR1, ACVR2A, ADA2, ADAM19, ADAMTS13, ADAMTS3, ADCK1, ADPGK, ADRB3, ADSSL1, AGMAT, AIFM1, AK2, ALKBH3, ALKBH5, ALS2, ANXA3, APEX1, ARF6, ARHGEF12, ARHGEF15, ARHGEF39, ARL4A, ASPA, ASPN, ASXL2, ATOX1, ATP11C, ATP8A1, BAG2, BCL6, BEX3, BIRC3, BLM, BRSK1, CABP1, CACNA1D, CAMK4, CAPRIN1, CASZ1, CAT, CBLB, CCBE1, CDH11, CDK1, CDK2, CDK5RAP1, CDKL5, CDO1, CHA…		regulation of mitotic cell cycle phase transition
GO:1901363	heterocyclic compound binding	GO_MolecularFunction	0.000368003	0.0047746	1.26013e-11	2.54545e-10	[3]	Group103	6.51204	146	[AADAT, ACADL, ACOT7, ACTA2, ACTC1, ACTR2, ACVR1, ACVR2A, ADCK1, ADSSL1, AIFM1, AK2, ALS2, ARF6, ARHGEF12, ARHGEF15, ARHGEF39, ARL4A, ATP11C, ATP8A1, BAG2, BLM, BRSK1, CAMK4, CAPRIN1, CAT, CDK1, CDK2, CDKL5, CHFR, CYTH1, DCK, DDX20, DDX50, DENND2C, DENND2D, DENND4B, DENND4C, DGKZ, DHX15, DNA2, DOCK11, DPH6, DQX1, ECT2, EEF1A1, EGLN1, EIF2B5, ELMO1, ENTPD4, ERBB4, FBP1, FGFR3, FGR, FMO4, FOXRED2, …		regulation of G2/M transition of mitotic cell cycle
GO:0000166	nucleotide binding	GO_MolecularFunction	0.000373713	0.0048076	1.26013e-11	2.54545e-10	[3, 4]	Group103	6.5628	139	[ACADL, ACTA2, ACTC1, ACTR2, ACVR1, ACVR2A, ADCK1, ADSSL1, AIFM1, AK2, ALS2, ARF6, ARHGEF12, ARHGEF15, ARHGEF39, ARL4A, ATP11C, ATP8A1, BAG2, BLM, BRSK1, CAMK4, CAPRIN1, CAT, CDK1, CDK2, CDKL5, CHFR, CYTH1, DCK, DDX20, DDX50, DENND2C, DENND2D, DENND4B, DENND4C, DGKZ, DHX15, DNA2, DOCK11, DPH6, DQX1, ECT2, EEF1A1, EIF2B5, ELMO1, ENTPD4, ERBB4, FBP1, FGFR3, FGR, FMO4, FOXRED2, GART, GCLC, GFM2, GNA…		DNA integrity checkpoint signaling
GO:0016301	kinase activity	GO_MolecularFunction	0.001787	0.0139828	1.26013e-11	2.54545e-10	[4]	Group103	7.18172	66	[ACVR1, ACVR2A, ADCK1, ADPGK, AFAP1L2, AK2, ALS2, ANKRD54, BCL10, BRD2, BRSK1, CAMK2N1, CAMK4, CASP3, CCNG1, CCNL1, CDK1, CDK2, CDKL5, CDKN2B, CKS1B, DAB2IP, DAZAP2, DCK, DGKZ, EEF1A1, EMP2, ERBB4, FGFR3, FGR, GRK4, GRK5, GSKIP, HASPIN, IP6K3, IPMK, IRAK4, ITK, KAT2B, LAMTOR3, LIMK1, MAK, MAP3K1, MAP3K11, MMD, PFKFB3, PGK1, PHKG2, PIK3CA, PPIP5K1, PRKAA2, PRKAR1B, PRKCD, PRKX, RPS6KA1, RPS6KA6, S…		negative regulation of G2/M transition of mitotic cell cycle
GO:0016818	hydrolase activity, acting on acid anhydrides, in phosphorus-containing anhydrides	GO_MolecularFunction	0.00339636	0.0209581	1.26013e-11	2.54545e-10	[4]	Group103	6.87679	72	[ALS2, ARF6, ARHGAP12, ARHGAP18, ARHGAP24, ARHGAP6, ARHGEF12, ARHGEF15, ARHGEF39, ARL4A, ATP11C, ATP8A1, BCL6, BLM, CYTH1, DAB2IP, DENND2C, DENND2D, DENND4B, DENND4C, DNA2, DOCK11, DOLPP1, DQX1, ECT2, EEF1A1, EIF2B5, ELMO1, ENTPD4, GFM2, GMIP, GNA15, GNAO1, GRB2, HMGCR, HTR2B, IQCA1, LAMTOR3, MFN1, MORC3, MYO19, NSF, NUCB1, NUDT17, PGAM5, PKP4, PPA1, RAB20, RAB26, RAB3B, RABGAP1L, RAC1, RAPGEF5, …		mitotic G2/M transition checkpoint
GO:0035639	purine ribonucleoside triphosphate binding	GO_MolecularFunction	0.000984765	0.00900526	1.26013e-11	2.54545e-10	[3, 4, 5]	Group103	6.56096	120	[ACTA2, ACTC1, ACTR2, ACVR1, ACVR2A, ADCK1, ADSSL1, AK2, ALS2, ARF6, ARHGEF12, ARHGEF15, ARHGEF39, ARL4A, ATP11C, ATP8A1, BAG2, BLM, BRSK1, CAMK4, CAPRIN1, CDK1, CDK2, CDKL5, CYTH1, DCK, DDX20, DDX50, DENND2C, DENND2D, DENND4B, DENND4C, DGKZ, DHX15, DNA2, DOCK11, DPH6, DQX1, ECT2, EEF1A1, EIF2B5, ELMO1, ENTPD4, ERBB4, FGFR3, FGR, GART, GCLC, GFM2, GNA15, GNAO1, GRK4, GRK5, GRPEL1, GTPBP8, HARS, H…		anatomical structure morphogenesis
GO:0043168	anion binding	GO_MolecularFunction	0.000827629	0.00785213	1.26013e-11	2.54545e-10	[4]	Group103	6.37024	149	[AADAT, ACADL, ACOT7, ACTA2, ACTC1, ACTR2, ACVR1, ACVR2A, ADCK1, ADSSL1, AIFM1, AK2, ALS2, ARF6, ARHGEF12, ARHGEF15, ARHGEF39, ARL4A, ATP11C, ATP8A1, BAG2, BLM, BRSK1, CAMK4, CAPRIN1, CDK1, CDK2, CDKL5, CYTH1, DAPP1, DCK, DDX20, DDX50, DENND2C, DENND2D, DENND4B, DENND4C, DGKZ, DHX15, DNA2, DOCK11, DPH6, DQX1, ECT2, EEF1A1, EGLN1, EIF2B5, ELMO1, ENTPD4, ERBB4, FBP1, FCHSD2, FGFR3, FGR, FMO4, FOXRE…		regulation of developmental process
GO:0043169	cation binding	GO_MolecularFunction	7.60968e-05	0.00167413	1.26013e-11	2.54545e-10	[4]	Group103	6.271	224	[ACVR1, ACVR2A, ADA2, ADAM19, ADAMTS13, ADAMTS3, ADPGK, ADRB3, ADSSL1, AGMAT, ALKBH3, ALKBH5, ANXA3, APEX1, ASPA, ASPN, ASXL2, ATOX1, ATP11C, ATP8A1, BCL6, BEX3, BIRC3, BLM, BRSK1, CABP1, CACNA1D, CASZ1, CAT, CBLB, CCBE1, CDH11, CDK2, CDK5RAP1, CDO1, CHAMP1, CHFR, CMC1, CNOT6, CNOT7, CRB1, CYP51A1, DDAH1, DGKZ, DLL4, DNA2, DTD1, DTNA, DTX3L, EBF4, ECE2, EFCAB14, EGLN1, EGR2, ELAC1, ESRRG, EXTL2, …		tissue development
GO:0017076	purine nucleotide binding	GO_MolecularFunction	0.000464399	0.00555085	1.26013e-11	2.54545e-10	[4, 5]	Group103	6.60234	130	[ACTA2, ACTC1, ACTR2, ACVR1, ACVR2A, ADCK1, ADSSL1, AK2, ALS2, ARF6, ARHGEF12, ARHGEF15, ARHGEF39, ARL4A, ATP11C, ATP8A1, BAG2, BLM, BRSK1, CAMK4, CAPRIN1, CAT, CDK1, CDK2, CDKL5, CYTH1, DCK, DDX20, DDX50, DENND2C, DENND2D, DENND4B, DENND4C, DGKZ, DHX15, DNA2, DOCK11, DPH6, DQX1, ECT2, EEF1A1, EIF2B5, ELMO1, ENTPD4, ERBB4, FBP1, FGFR3, FGR, FMO4, GART, GCLC, GFM2, GNA15, GNAO1, GRK4, GRK5, GRPEL1…		positive regulation of cell differentiation
GO:0032555	purine ribonucleotide binding	GO_MolecularFunction	0.000715715	0.00710101	1.26013e-11	2.54545e-10	[4, 5, 6]	Group103	6.58174	124	[ACTA2, ACTC1, ACTR2, ACVR1, ACVR2A, ADCK1, ADSSL1, AK2, ALS2, ARF6, ARHGEF12, ARHGEF15, ARHGEF39, ARL4A, ATP11C, ATP8A1, BAG2, BLM, BRSK1, CAMK4, CAPRIN1, CDK1, CDK2, CDKL5, CYTH1, DCK, DDX20, DDX50, DENND2C, DENND2D, DENND4B, DENND4C, DGKZ, DHX15, DNA2, DOCK11, DPH6, DQX1, ECT2, EEF1A1, EIF2B5, ELMO1, ENTPD4, ERBB4, FBP1, FGFR3, FGR, GART, GCLC, GFM2, GNA15, GNAO1, GRK4, GRK5, GRPEL1, GTPBP8, H…		positive regulation of myeloid cell differentiation
GO:0046872	metal ion binding	GO_MolecularFunction	3.7427e-05	0.000979555	1.26013e-11	2.54545e-10	[5]	Group103	6.35423	221	[ACVR1, ACVR2A, ADA2, ADAM19, ADAMTS13, ADAMTS3, ADPGK, ADSSL1, AGMAT, ALKBH3, ALKBH5, ANXA3, APEX1, ASPA, ASPN, ASXL2, ATOX1, ATP11C, ATP8A1, BCL6, BEX3, BIRC3, BLM, BRSK1, CABP1, CACNA1D, CASZ1, CAT, CBLB, CCBE1, CDH11, CDK2, CDK5RAP1, CDO1, CHAMP1, CHFR, CMC1, CNOT6, CNOT7, CRB1, CYP51A1, DDAH1, DGKZ, DLL4, DNA2, DTD1, DTNA, DTX3L, EBF4, ECE2, EFCAB14, EGLN1, EGR2, ELAC1, ESRRG, EXTL2, F13A1, …		negative regulation of gene expression
GO:0141124	intracellular signaling cassette	GO_BiologicalProcess	1.07986e-07	7.80583e-06	1.26013e-11	2.54545e-10	[4, 5, 6]	Group103	8.09491	116	[ACKR4, ACVR2A, ADORA2B, ADRB3, ANGPT1, ARF6, ARHGAP12, ARHGAP18, ARHGAP24, ARHGEF12, BCL10, BCL6, BIRC3, C1QBP, CASP8, CAT, CAV2, CCRL2, CDC42SE1, CDK2, CYR61, CYTH1, DAB2IP, DENND4B, DENND4C, DHX15, DOCK11, DOK1, DUSP19, DUSP5, EIF2S1, ELMO1, ERBB4, F11R, FADD, FAS, FBP1, FGFR3, FGR, GMIP, GNA15, GRB10, GRB2, GRIK3, HCLS1, HFE, HMGCR, HTR2B, IGFBP5, IRAK4, ITPR2, KITLG, LAMTOR3, LBH, LIPA, LITA…		catabolic process
GO:0007264	small GTPase-mediated signal transduction	GO_BiologicalProcess	0.000136315	0.00261931	1.26013e-11	2.54545e-10	[5, 6, 7]	Group103	9.69529	35	[ARF6, ARHGAP12, ARHGAP18, ARHGAP24, ARHGEF12, BCL6, CDC42SE1, CDK2, CYTH1, DENND4B, DENND4C, DOCK11, DOK1, ELMO1, F11R, FBP1, GMIP, KITLG, LIPA, MFN1, NUCB1, RAC1, RAPGEF5, RASA2, RASGRF1, RASGRP3, RELN, RHOBTB2, RHOF, SEMA4D, SHOC2, SLIT2, STARD13, VAV3, YWHAQ]		macromolecule catabolic process
GO:0017111	ribonucleoside triphosphate phosphatase activity	GO_MolecularFunction	0.00417363	0.0239078	1.26013e-11	2.54545e-10	[6]	Group103	6.88956	68	[ALS2, ARF6, ARHGAP12, ARHGAP18, ARHGAP24, ARHGAP6, ARHGEF12, ARHGEF15, ARHGEF39, ARL4A, ATP11C, ATP8A1, BCL6, CYTH1, DAB2IP, DENND2C, DENND2D, DENND4B, DENND4C, DNA2, DOCK11, DQX1, ECT2, EEF1A1, EIF2B5, ELMO1, ENTPD4, GFM2, GMIP, GNA15, GNAO1, GRB2, HMGCR, HTR2B, IQCA1, LAMTOR3, MFN1, MORC3, MYO19, NSF, NUCB1, PGAM5, PKP4, RAB20, RAB26, RAB3B, RABGAP1L, RAC1, RAPGEF5, RASA1, RASA2, RASGRF1, RASG…		aminoacyltransferase activity
GO:0030695	GTPase regulator activity	GO_MolecularFunction	9.89535e-05	0.00202988	1.26013e-11	2.54545e-10	[4, 8]	Group103	9.54774	38	[ALS2, ARHGAP12, ARHGAP18, ARHGAP24, ARHGAP6, ARHGEF12, ARHGEF15, ARHGEF39, CYTH1, DAB2IP, DENND2C, DENND2D, DENND4B, DENND4C, DOCK11, ECT2, EIF2B5, ELMO1, GMIP, GRB2, HMGCR, HTR2B, LAMTOR3, NUCB1, PGAM5, RABGAP1L, RAPGEF5, RASA1, RASA2, RASGRF1, RASGRP3, RGS18, SBF1, SH3BP5L, SLIT2, STARD13, TBC1D1, VAV3]		macromolecule modification
GO:0032561	guanyl ribonucleotide binding	GO_MolecularFunction	0.00405027	0.0235568	1.26013e-11	2.54545e-10	[5, 6, 7]	Group103	7.59717	43	[ADSSL1, ALS2, ARF6, ARHGEF12, ARHGEF15, ARHGEF39, ARL4A, CYTH1, DENND2C, DENND2D, DENND4B, DENND4C, DOCK11, ECT2, EEF1A1, EIF2B5, ELMO1, GFM2, GNA15, GNAO1, GTPBP8, LAMTOR3, MFHAS1, MFN1, NUCB1, PCK2, RAB20, RAB26, RAB3B, RAC1, RAPGEF5, RASGRF1, RASGRP3, RHOBTB2, RHOF, RRAD, SBF1, SH3BP5L, TMEM173, TRIM23, TUBB6, TUBD1, VAV3]		ubiquitin-protein transferase activity
GO:0019003	GDP binding	GO_MolecularFunction	0.00957021	0.0410384	1.26013e-11	2.54545e-10	[5, 6, 7, 8]	Group103	8.45588	23	[ALS2, ARF6, ARHGEF12, ARHGEF15, ARHGEF39, CYTH1, DENND2C, DENND2D, DENND4B, DENND4C, DOCK11, ECT2, EIF2B5, ELMO1, LAMTOR3, NUCB1, RAPGEF5, RASGRF1, RASGRP3, SBF1, SH3BP5L, TRIM23, VAV3]		protein catabolic process
GO:0051056	regulation of small GTPase mediated signal transduction	GO_BiologicalProcess	0.000298735	0.00419888	1.26013e-11	2.54545e-10	[5, 6, 7, 8]	Group103	11.2821	22	[ARF6, ARHGAP12, ARHGAP18, ARHGAP24, BCL6, CDC42SE1, CYTH1, DENND4B, DENND4C, DOCK11, F11R, FBP1, GMIP, KITLG, MFN1, RASA2, RASGRF1, RELN, SEMA4D, SHOC2, SLIT2, STARD13]		protein modification process
GO:0003924	GTPase activity	GO_MolecularFunction	8.80668e-05	0.00183131	1.26013e-11	2.54545e-10	[7]	Group103	8.42105	56	[ALS2, ARF6, ARHGAP12, ARHGAP18, ARHGAP24, ARHGAP6, ARHGEF12, ARHGEF15, ARHGEF39, ARL4A, BCL6, CYTH1, DAB2IP, DENND2C, DENND2D, DENND4B, DENND4C, DOCK11, ECT2, EEF1A1, EIF2B5, ELMO1, GFM2, GMIP, GNA15, GNAO1, GRB2, HMGCR, HTR2B, LAMTOR3, MFN1, NUCB1, PGAM5, PKP4, RAB20, RAB26, RAB3B, RABGAP1L, RAC1, RAPGEF5, RASA1, RASA2, RASGRF1, RASGRP3, RGS18, RHOBTB2, RHOF, RRAD, SBF1, SH3BP5L, SLIT2, STARD13…		ubiquitin-like protein ligase activity
GO:0005085	guanyl-nucleotide exchange factor activity	GO_MolecularFunction	0.000916594	0.00853613	1.26013e-11	2.54545e-10	[5, 6, 7, 8, 9]	Group103	10.6061	21	[ALS2, ARHGEF12, ARHGEF15, ARHGEF39, CYTH1, DENND2C, DENND2D, DENND4B, DENND4C, DOCK11, ECT2, EIF2B5, ELMO1, LAMTOR3, NUCB1, RAPGEF5, RASGRF1, RASGRP3, SBF1, SH3BP5L, VAV3]		post-translational protein modification
GO:0044770	cell cycle phase transition	GO_BiologicalProcess	0.0105979	0.0439554	0.000297552	0.000883905	[3, 4]	Group102	7.79221	30	[ABRAXAS1, BLM, BRSK1, CCNG1, CDK1, CDK2, CDKN2B, CHFR, CRLF3, CTDSPL, DNA2, DOT1L, DTX3L, H2AFX, HASPIN, INIP, KNTC1, MAP3K11, MBLAC1, MLF1, NABP1, PRPF19, RAD21, SPDL1, TMOD3, TOPBP1, UBE2E2, UFL1, VPS4B, WEE1]		proteolysis involved in protein catabolic process
GO:0051726	regulation of cell cycle	GO_BiologicalProcess	0.000190781	0.00314788	0.000297552	0.000883905	[3, 4]	Group102	7.88177	64	[ABRAXAS1, AFAP1L2, APEX1, ARF6, ATXN10, BAK1, BECN1, BIRC3, BLM, BRSK1, CASP3, CAV2, CCNG1, CCNL1, CCSAP, CDK1, CDK2, CDKN2B, CHFR, CITED2, CKS1B, CRLF3, CTDSPL, DAB2IP, DNA2, DOT1L, DTX3L, ECT2, EPC2, FAP, GAS1, GRK5, H2AFX, HASPIN, HOXA13, ING5, INIP, INO80D, KAT2B, KNTC1, LFNG, MBLAC1, MDM2, MDM4, MLF1, MYO19, NABP1, NUBP1, PKP4, PRPF19, RAD21, RMI2, RUVBL2, SDCCAG3, SPDL1, STAT3, SUV39H1, TM…		protein modification by small protein conjugation or removal
GO:0006974	DNA damage response	GO_BiologicalProcess	0.00356826	0.0218412	0.000297552	0.000883905	[4]	Group102	7.32394	52	[ABRAXAS1, ACTR2, ALKBH3, APEX1, BAK1, BCL6, BLM, BRSK1, C1QBP, CASP3, CDK1, CDK2, CTLA4, DNA2, DOT1L, DTX3L, EPC2, FANCL, FBXO45, FUS, GRB2, GTF2H3, H2AFX, INIP, INO80D, NABP1, NEDD4, PARP1, PDS5B, PPP1CA, PRKCD, PRPF19, PSMD10, RAD21, RAD23B, RBBP6, RMI2, RPS6KA6, RUVBL2, SEM1, SIRT7, SNAI1, SUV39H1, TOP3A, TOPBP1, UBE2D3, UBE2E2, UBR5, UFL1, USP45, VAV3, VRK3]		ubiquitin-dependent protein catabolic process
GO:0010564	regulation of cell cycle process	GO_BiologicalProcess	0.00196141	0.0151138	0.000297552	0.000883905	[3, 4, 5]	Group102	7.90441	43	[ABRAXAS1, ARF6, ATXN10, BECN1, BLM, BRSK1, CAV2, CCSAP, CDK1, CDK2, CDKN2B, CHFR, CRLF3, CTDSPL, DAB2IP, DNA2, DOT1L, DTX3L, ECT2, H2AFX, HASPIN, HOXA13, INIP, KAT2B, KNTC1, MBLAC1, MLF1, MYO19, NABP1, NUBP1, PKP4, PRPF19, RAD21, RMI2, SDCCAG3, SPDL1, TMOD3, TOPBP1, UBE2E2, UFL1, VPS4B, WEE1, YTHDF2]		protein modification by small protein conjugation
GO:0045786	negative regulation of cell cycle	GO_BiologicalProcess	0.000560649	0.00616714	0.000297552	0.000883905	[3, 4, 5]	Group102	9.89011	27	[ABRAXAS1, BLM, BRSK1, CASP3, CDK1, CHFR, CRLF3, CTDSPL, DAB2IP, DNA2, DOT1L, DTX3L, GAS1, H2AFX, HASPIN, INIP, KAT2B, KNTC1, NABP1, NUBP1, PRPF19, RAD21, SPDL1, SUV39H1, TOPBP1, UFL1, WEE1]		Apoptosis
GO:0010948	negative regulation of cell cycle process	GO_BiologicalProcess	0.000269914	0.00390218	0.000297552	0.000883905	[3, 4, 5, 6]	Group102	10.9091	24	[ABRAXAS1, BLM, BRSK1, CDK1, CHFR, CRLF3, CTDSPL, DAB2IP, DNA2, DOT1L, DTX3L, H2AFX, HASPIN, INIP, KAT2B, KNTC1, NABP1, NUBP1, PRPF19, RAD21, SPDL1, TOPBP1, UFL1, WEE1]		Necroptosis
GO:0042770	signal transduction in response to DNA damage	GO_BiologicalProcess	0.00797298	0.0375869	0.000297552	0.000883905	[4, 5, 6]	Group102	10.2941	14	[ABRAXAS1, BLM, BRSK1, CDK1, DOT1L, DTX3L, GRB2, H2AFX, PRPF19, PSMD10, RPS6KA6, SNAI1, TOPBP1, UFL1]		Hepatitis C
GO:1901987	regulation of cell cycle phase transition	GO_BiologicalProcess	0.00207322	0.015352	0.000297552	0.000883905	[4, 5, 6]	Group102	8.94569	28	[ABRAXAS1, BLM, BRSK1, CDK1, CDK2, CDKN2B, CHFR, CRLF3, CTDSPL, DNA2, DOT1L, DTX3L, H2AFX, HASPIN, INIP, KNTC1, MBLAC1, MLF1, NABP1, PRPF19, RAD21, SPDL1, TMOD3, TOPBP1, UBE2E2, UFL1, VPS4B, WEE1]		Hepatitis B
GO:0000086	G2/M transition of mitotic cell cycle	GO_BiologicalProcess	0.0080785	0.0378493	0.000297552	0.000883905	[5, 6]	Group102	11.0092	12	[ABRAXAS1, BLM, BRSK1, CDK1, CDK2, CHFR, INIP, NABP1, RAD21, TOPBP1, VPS4B, WEE1]		Measles
GO:0000819	sister chromatid segregation	GO_BiologicalProcess	0.00962162	0.0411426	0.000297552	0.000883905	[5, 6]	Group102	9.34066	17	[ABRAXAS1, BECN1, CCSAP, CDK1, CHAMP1, CHFR, HASPIN, KAT2B, KNTC1, KPNB1, MYBL2, MZT1, RAD21, RMI2, SPDL1, STAG1, VPS4B]		Herpes simplex virus 1 infection
GO:1901988	negative regulation of cell cycle phase transition	GO_BiologicalProcess	0.000572903	0.0062119	0.000297552	0.000883905	[4, 5, 6, 7]	Group102	10.9948	21	[ABRAXAS1, BLM, BRSK1, CDK1, CHFR, CRLF3, CTDSPL, DNA2, DOT1L, DTX3L, H2AFX, HASPIN, INIP, KNTC1, NABP1, PRPF19, RAD21, SPDL1, TOPBP1, UFL1, WEE1]		death-inducing signaling complex
GO:0000075	cell cycle checkpoint signaling	GO_BiologicalProcess	0.00105816	0.00950464	0.000297552	0.000883905	[4, 5, 6, 7, 8]	Group102	11.5646	17	[ABRAXAS1, BLM, BRSK1, CDK1, CHFR, DNA2, DOT1L, DTX3L, H2AFX, HASPIN, INIP, KNTC1, NABP1, PRPF19, SPDL1, TOPBP1, UFL1]		cellular response to mechanical stimulus
GO:0033045	regulation of sister chromatid segregation	GO_BiologicalProcess	0.0077514	0.0371187	0.000297552	0.000883905	[5, 6, 7]	Group102	12.8571	9	[BECN1, CDK1, CHFR, HASPIN, KAT2B, KNTC1, RAD21, RMI2, SPDL1]		necroptotic process
GO:1901990	regulation of mitotic cell cycle phase transition	GO_BiologicalProcess	0.00782434	0.0372331	0.000297552	0.000883905	[5, 6, 7]	Group102	8.86076	21	[ABRAXAS1, BLM, BRSK1, CDK1, CDK2, CDKN2B, CHFR, CRLF3, CTDSPL, HASPIN, INIP, KNTC1, MBLAC1, NABP1, RAD21, SPDL1, TMOD3, TOPBP1, UBE2E2, VPS4B, WEE1]		regulation of necroptotic process
GO:0010389	regulation of G2/M transition of mitotic cell cycle	GO_BiologicalProcess	0.00123569	0.0106578	0.000297552	0.000883905	[6, 7, 8]	Group102	13.7931	12	[ABRAXAS1, BLM, BRSK1, CDK1, CDK2, CHFR, INIP, NABP1, RAD21, TOPBP1, VPS4B, WEE1]		negative regulation of necroptotic process
GO:0031570	DNA integrity checkpoint signaling	GO_BiologicalProcess	0.00952583	0.0409638	0.000297552	0.000883905	[5, 6, 7, 8, 9]	Group102	11.2245	11	[ABRAXAS1, BLM, BRSK1, CDK1, DNA2, DOT1L, DTX3L, H2AFX, PRPF19, TOPBP1, UFL1]		tube morphogenesis
GO:0010972	negative regulation of G2/M transition of mitotic cell cycle	GO_BiologicalProcess	0.000612265	0.0065452	0.000297552	0.000883905	[6, 7, 8, 9]	Group102	16.9492	10	[ABRAXAS1, BLM, BRSK1, CDK1, CHFR, INIP, NABP1, RAD21, TOPBP1, WEE1]		endothelial cell migration
GO:0044818	mitotic G2/M transition checkpoint	GO_BiologicalProcess	0.0020578	0.0153878	0.000297552	0.000883905	[5, 6, 7, 8, 9, 10]	Group102	17.0213	8	[ABRAXAS1, BLM, BRSK1, CDK1, CHFR, INIP, NABP1, TOPBP1]		embryo development ending in birth or egg hatching
GO:0002682	regulation of immune system process	GO_BiologicalProcess	0.00228076	0.0161785	5.58301e-08	6.26538e-07	[2, 3]	Group101	6.83544	81	[ACVR2A, ADORA2B, ANGPT1, ANKRD54, BCL10, BCL6, BECN1, BRD2, C1QBP, CASP3, CASP8, CAV1, CBLB, CD81, CD99L2, CLEC4G, CLNK, CNOT7, CTLA4, DAB2IP, EIF2B5, FADD, FCER1A, FGR, GATA6, GRB2, HCLS1, HFE, HLX, ICOS, IFNG, IL7R, IRF4, ITGB2, ITK, KITLG, KLHL6, LAG3, LIPA, LITAF, LRRC19, LYVE1, MFHAS1, MSN, MTUS1, MYB, NEDD9, NFE2L2, NR5A2, PARP1, PLCL2, PPT1, PRDM1, PTPN22, RAC1, RBCK1, RNF170, RUNX1, SCIN…		circulatory system development
GO:0009653	anatomical structure morphogenesis	GO_BiologicalProcess	0.00315001	0.0197592	5.58301e-08	6.26538e-07	[2, 3]	Group101	6.26794	131	[ACTA2, ACTC1, ADCK1, ALS2, AMOTL1, ANGPT1, ANXA3, APEX1, ARHGAP12, ARHGAP18, ARHGAP24, ARHGEF15, ASPN, ASXL2, BAK1, BCL10, BCL6, BRD2, BRSK1, BRWD3, BTG1, CAPRIN1, CASP3, CCBE1, CCDC39, CCDC40, CCM2, CD81, CDC42SE1, CDH11, CDKL5, CITED2, CNNM4, CNTN1, CRB1, CSRNP1, CYR61, DAB2IP, DIP2B, DLL4, DUSP5, ECT2, EGLN1, EGR2, EMP2, ERBB4, F11R, FAP, FBXO45, FGFBP1, FGR, FLI1, GALNT3, GATA6, GRB2, HLX, H…		vasculature development
GO:0050793	regulation of developmental process	GO_BiologicalProcess	0.00496265	0.0270011	5.58301e-08	6.26538e-07	[2, 3]	Group101	6.30932	113	[ACVR2A, ADCK1, ADRB3, ANKRD54, ANXA3, ARF6, ARHGAP18, ARHGEF15, ASPN, ASXL2, BCL6, BRD2, BRSK1, BRWD3, BTG1, C1QBP, CAPRIN1, CASP8, CCBE1, CDC42SE1, CDKL5, CITED2, CLEC4G, CLIC1, CTLA4, CYR61, DAB2IP, DIP2B, DLL4, ECT2, EGLN1, EGR2, EMP2, ERBB4, F11R, FADD, FGR, GATA6, GDF10, GDF9, GFAP, GPM6B, HCLS1, HLX, HOXB3, HSPB6, IFNG, IGFBP5, IL17RD, IL7R, INO80D, IP6K3, KCTD11, KDM3A, KITLG, LAG3, LFNG,…		blood vessel development
GO:0051239	regulation of multicellular organismal process	GO_BiologicalProcess	0.000177264	0.00298985	5.58301e-08	6.26538e-07	[2, 3]	Group101	6.65105	142	[ABHD6, ACPP, ACVR2A, ADORA2B, ADRB3, AFAP1L2, ANGPT1, ANKRD54, ANXA3, APEX1, ARF6, ASPN, BCL10, BCL6, BECN1, BRD2, BTG1, C1QBP, CACNA1D, CAPRIN1, CASP3, CASP8, CAV1, CBLB, CCBE1, CD81, CDKL5, CITED2, CLEC4G, CLNK, CTLA4, CYR61, DAB2IP, DIP2B, DLL4, EGLN1, EGR2, ELOVL6, EMP2, ERBB4, ESRRG, F11R, FADD, FGR, GATA6, GDF10, GDF9, GFAP, GPM6B, GRB10, HCLS1, HCN4, HFE, HLX, HMGCR, HOXB3, HSPB6, HTR2B, …		blood vessel morphogenesis
GO:0009888	tissue development	GO_BiologicalProcess	0.00447389	0.0250604	5.58301e-08	6.26538e-07	[3]	Group101	6.45372	99	[ACTA2, ACTC1, ACVR1, ACVR2A, ARHGAP12, ARHGAP24, ASPN, B4GALNT2, BCL10, BRD2, BRSK1, BTG1, CASP3, CAV2, CCDC39, CCDC40, CCM2, CDK1, CITED2, CLDN1, CNNM4, CTSB, CYR61, DAB2IP, DLL4, DUSP5, EGLN1, EGR2, EMP2, ERBB4, F11R, FGR, GALNT3, GATA6, GPM6B, GRB2, HLX, HNF1A, HOXA13, HOXA3, HOXB3, HOXD9, HTR2B, IFT140, IGFBP5, IL17RD, IL6R, IP6K3, ITGA6, ITGB2, ITGB6, KCNMA1, KITLG, KRT80, LAMC1, LFNG, LGR5…		protein kinase activity
GO:0030154	cell differentiation	GO_BiologicalProcess	0.00214244	0.0157112	5.58301e-08	6.26538e-07	[3]	Group101	6.01996	193	[ACTA2, ACTC1, ACVR1, ACVR2A, ADRB3, AFF4, AGPAT5, ALKBH5, ALS2, ANGPT1, ANKRD54, APEX1, ARF6, ARL4A, ASXL2, ATXN10, B4GALNT2, BAK1, BCL6, BECN1, BRD2, BRSK1, BTBD1, BTG1, CAMK4, CAPRIN1, CASP3, CASP8, CAV1, CAV2, CCDC39, CCM2, CD81, CDH11, CDK1, CDKL5, CDKN2B, CDNF, CITED2, CLEC4G, CLIC1, CNTN1, CRB1, CTF1, CTLA4, CTSB, CYR61, DAB2IP, DDX20, DIP2B, DLL4, ECE2, ECT2, EGR2, EIF2B5, EMP2, ERBB4, F1…		phosphotransferase activity, alcohol group as acceptor
GO:0048584	positive regulation of response to stimulus	GO_BiologicalProcess	1.54421e-05	0.000468821	5.58301e-08	6.26538e-07	[2, 3, 4]	Group101	7.17949	126	[ABRAXAS1, ACPP, ACTR2, ACVR2A, ADAMTS3, ADORA2B, ADRB3, AFAP1L2, ANGPT1, ASXL2, BCL10, BECN1, BID, BIRC3, BRD2, C1QBP, CAMK2N1, CASP3, CASP8, CAT, CAV2, CBLB, CCBE1, CD81, CDKN2B, CITED2, CLDN1, CLNK, CRLF3, CTLA4, CYR61, DAB2IP, DEPDC1B, DHX15, DKK2, DLL4, EIF2B5, EMP2, EPC2, ERBB4, F11R, FADD, FAS, FGFR3, FGR, FUS, GKAP1, GRB10, GRB2, GSKIP, HCLS1, HERPUD1, HFE, HLX, HTR2B, IFNG, IGFBP5, IL7R,…		kinase regulator activity
GO:0051240	positive regulation of multicellular organismal process	GO_BiologicalProcess	0.00709612	0.0350877	5.58301e-08	6.26538e-07	[2, 3, 4]	Group101	6.59247	77	[ACVR2A, ADORA2B, ADRB3, AFAP1L2, ANGPT1, ANXA3, BCL10, BCL6, BECN1, BRD2, BTG1, C1QBP, CAPRIN1, CASP8, CAV1, CBLB, CCBE1, CD81, CDKL5, CITED2, CLNK, CYR61, EGR2, ELOVL6, EMP2, ERBB4, ESRRG, FADD, FGR, GATA6, GFAP, GPM6B, GRB10, HCLS1, HLX, HSPB6, HTR2B, ICOS, IFNG, IL6R, IL7R, IRF4, ITK, KDM3A, KITLG, LIMK1, LUM, MCOLN2, MEGF8, MFN1, MTDH, NEDD9, NFE2L2, NR5A2, PARP1, PTPN22, RELN, RPS6KA1, RUNX…		protein serine/threonine kinase activity
GO:0002697	regulation of immune effector process	GO_BiologicalProcess	0.00902575	0.0398288	5.58301e-08	6.26538e-07	[3, 4]	Group101	8.39161	24	[ADORA2B, ANGPT1, BCL6, BRD2, C1QBP, CD81, CLEC4G, CLNK, FADD, FGR, GRB2, HFE, HLX, IFNG, IL7R, ITGB2, LAG3, LITAF, PTPN22, SLAMF1, TFRC, UBE2J1, UFL1, VAMP8]		protein kinase regulator activity
GO:0045595	regulation of cell differentiation	GO_BiologicalProcess	0.0116311	0.0462199	5.58301e-08	6.26538e-07	[3, 4]	Group101	6.53174	71	[ACVR2A, ANKRD54, ASXL2, BCL6, BRD2, BTG1, CAPRIN1, CASP8, CDKL5, CLEC4G, CLIC1, CTLA4, CYR61, DAB2IP, DIP2B, DLL4, ECT2, EGR2, EMP2, F11R, FADD, GDF10, GFAP, HCLS1, HLX, HOXB3, IFNG, IGFBP5, IL17RD, IL7R, IP6K3, KCTD11, KDM3A, KITLG, LAG3, LIMK1, LSM1, MEDAG, MEGF8, MMD, MYB, NEDD9, NFE2L2, NR5A2, NR6A1, NREP, PLEKHB2, PRDM1, PRKX, RBPMS2, RELN, RUNX1, SCIN, SEMA4D, SMAD5, SNAI1, SORL1, SOX9, ST…		protein kinase complex
GO:0048468	cell development	GO_BiologicalProcess	0.00123904	0.0106263	5.58301e-08	6.26538e-07	[3, 4]	Group101	6.40842	134	[ACTA2, ACTC1, ACVR1, ACVR2A, AFF4, AGPAT5, ALS2, ANGPT1, ANKRD54, APEX1, ARF6, ATXN10, BAK1, BCL6, BECN1, BRD2, BRSK1, CAMK4, CAPRIN1, CASP3, CASP8, CAV2, CCDC39, CCM2, CD81, CDH11, CDKL5, CDKN2B, CDNF, CITED2, CLEC4G, CNTN1, CRB1, CTF1, CTLA4, DAB2IP, DDX20, DIP2B, DLL4, EGR2, EIF2B5, ERBB4, F11R, FADD, FBXO45, FLI1, GALNT3, GDF9, GFAP, GLDN, GMCL1, GRB2, HCLS1, HLX, HOXA13, HOXB3, HOXD9, HS6ST…		cyclin-dependent protein serine/threonine kinase activity
GO:0001816	cytokine production	GO_BiologicalProcess	0.000488446	0.0055749	5.58301e-08	6.26538e-07	[2, 6]	Group101	8.26011	47	[ADAMTS3, ADORA2B, AFAP1L2, ANGPT1, APEX1, BCL10, BCL6, C1QBP, CASP3, CASP8, CCBE1, CD81, CLNK, FADD, FGR, GATA6, HFE, HTR2B, IFNG, IL6R, IRF4, ITGB6, ITK, LAG3, LITAF, LRRC19, LUM, MCOLN2, MORC3, PTPN22, RAC1, RUNX1, SCAMP5, SERPINB1, SIGIRR, SLAMF1, SORL1, STAT1, STAT3, TLR5, TMEM173, TNFSF8, TRIB2, UBE2J1, XAF1, ZBTB20, ZBTB34]		attachment of spindle microtubules to kinetochore
GO:0045597	positive regulation of cell differentiation	GO_BiologicalProcess	0.0100275	0.0422828	5.58301e-08	6.26538e-07	[3, 4, 5]	Group101	7.20268	43	[ACVR2A, ANKRD54, ASXL2, BCL6, BRD2, BTG1, CAPRIN1, CASP8, CDKL5, CLIC1, CYR61, ECT2, EGR2, EMP2, F11R, FADD, GDF10, GFAP, HCLS1, HLX, IFNG, IL7R, KCTD11, KITLG, LIMK1, MEDAG, MEGF8, MMD, NEDD9, NR5A2, NR6A1, RELN, RUNX1, SCIN, SEMA4D, SMAD5, SNAI1, SOX9, STAT1, STAT3, TPH1, UFL1, ZEB1]		protein localization to chromosome
GO:0030097	hemopoiesis	GO_BiologicalProcess	2.52039e-05	0.000708511	5.58301e-08	6.26538e-07	[4, 5]	Group101	8.62069	60	[ACVR2A, AGPAT5, ANGPT1, ANKRD54, APEX1, BAK1, BCL6, BRD2, CAMK4, CASP3, CASP8, CCDC39, CD81, CDKN2B, CITED2, CLEC4G, CTLA4, DLL4, FADD, FLI1, HCLS1, HLX, HOXB3, ICOS, IFNG, IL6R, IL7R, IRF4, ITGB6, ITK, KITLG, LAG3, LFNG, LIPA, MFHAS1, MLF1, MYB, NEDD9, NFE2L2, PLCL2, PRDM1, PRKX, PTPN22, RUNX1, SCIN, SLAMF1, SMAD5, SNX10, STAT1, STAT3, STAT4, TFRC, THPO, TMOD3, TNFAIP6, TNFSF8, TTC7A, UFL1, YTH…		regulation of attachment of spindle microtubules to kinetochore
GO:0002521	leukocyte differentiation	GO_BiologicalProcess	0.000389463	0.0049681	5.58301e-08	6.26538e-07	[4, 5, 6]	Group101	8.77193	40	[APEX1, BAK1, BCL6, BRD2, CAMK4, CASP8, CCDC39, CD81, CITED2, CLEC4G, CTLA4, DLL4, FADD, HCLS1, HLX, ICOS, IFNG, IL6R, IL7R, IRF4, ITGB6, ITK, KITLG, LAG3, LFNG, LIPA, MYB, NEDD9, PLCL2, PRDM1, PTPN22, RUNX1, SLAMF1, SNX10, STAT3, STAT4, TFRC, TNFAIP6, TNFSF8, ZEB1]		regulation of mitotic sister chromatid segregation
GO:0001817	regulation of cytokine production	GO_BiologicalProcess	0.00125067	0.0106658	5.58301e-08	6.26538e-07	[3, 4, 7, 8]	Group101	7.9929	45	[ADORA2B, AFAP1L2, ANGPT1, APEX1, BCL10, BCL6, C1QBP, CASP3, CASP8, CCBE1, CD81, CLNK, FADD, FGR, GATA6, HFE, HTR2B, IFNG, IL6R, IRF4, ITK, LAG3, LITAF, LRRC19, LUM, MCOLN2, MORC3, PTPN22, RAC1, RUNX1, SCAMP5, SERPINB1, SIGIRR, SLAMF1, SORL1, STAT1, STAT3, TLR5, TMEM173, TNFSF8, TRIB2, UBE2J1, XAF1, ZBTB20, ZBTB34]		attachment of mitotic spindle microtubules to kinetochore
GO:0045639	positive regulation of myeloid cell differentiation	GO_BiologicalProcess	0.000647264	0.00663883	5.58301e-08	6.26538e-07	[4, 5, 6, 7, 8]	Group101	14.8148	12	[ACVR2A, ANKRD54, CASP8, FADD, HCLS1, IFNG, KITLG, NEDD9, RUNX1, SCIN, STAT1, STAT3]		protein localization to chromosome, centromeric region
GO:0010628	positive regulation of gene expression	GO_BiologicalProcess	0.000170482	0.00294082	5.58301e-08	6.26538e-07	[6, 7, 8]	Group101	7.78923	68	[ACTA2, ACTC1, ADAM19, ADORA2B, AFAP1L2, ANGPT1, APEX1, BCL10, C1QBP, CASP8, CCBE1, CD81, CDK5RAP1, CITED2, CLNK, CNTN1, DAZAP1, DLL4, EIF3D, EIF5A2, FADD, FGR, FUS, HFE, HMGN5, HTR2B, IFNG, IL6R, IL7R, IP6K3, IRF4, ITK, LUM, MCOLN2, MSN, NCBP1, NFE2L2, NR5A2, PHF2, PLP1, PRDM1, PRPF19, PTPN22, RBM20, RBM22, RBM4B, RNF207, RUNX1, SCAMP5, SIRT7, SLAMF1, SLC38A2, SORL1, STAT1, STAT3, TET1, TFRC, TG…		protein localization to kinetochore
GO:0002683	negative regulation of immune system process	GO_BiologicalProcess	0.00830772	0.0382155	0.00328922	0.00481465	[2, 3, 4]	Group100	7.93651	30	[ANGPT1, BCL6, C1QBP, CASP3, CBLB, CLEC4G, CLNK, CNOT7, CTLA4, DAB2IP, FADD, FGR, GRB2, HFE, HLX, IL7R, IRF4, KITLG, LAG3, MFHAS1, PARP1, PLCL2, PPT1, PTPN22, SDC4, SLAMF1, SLIT2, TNFAIP6, UFL1, YTHDF2]		erythrocyte differentiation
GO:0002697	regulation of immune effector process	GO_BiologicalProcess	0.00902575	0.0398288	0.00328922	0.00481465	[3, 4]	Group100	8.39161	24	[ADORA2B, ANGPT1, BCL6, BRD2, C1QBP, CD81, CLEC4G, CLNK, FADD, FGR, GRB2, HFE, HLX, IFNG, IL7R, ITGB2, LAG3, LITAF, PTPN22, SLAMF1, TFRC, UBE2J1, UFL1, VAMP8]		T cell apoptotic process
GO:0050865	regulation of cell activation	GO_BiologicalProcess	0.0074674	0.0359857	0.00328922	0.00481465	[3, 4]	Group100	7.74487	34	[BCL10, BCL6, BRD2, CASP3, CAV1, CBLB, CD81, CLEC4G, CLNK, CTLA4, F11R, FADD, FGR, HFE, HLX, ICOS, IFNG, IL7R, KITLG, LAG3, MFHAS1, NEDD9, NR5A2, PRDM1, PRKCD, PTPN22, RPS6KA1, SDC4, SLAMF1, TFRC, THEMIS2, UFL1, VAV3, ZEB1]		programmed cell death
GO:0002694	regulation of leukocyte activation	GO_BiologicalProcess	0.00987448	0.04187	0.00328922	0.00481465	[3, 4, 5]	Group100	7.76942	31	[BCL10, BCL6, BRD2, CASP3, CAV1, CBLB, CD81, CLEC4G, CLNK, CTLA4, FADD, FGR, HFE, HLX, ICOS, IFNG, IL7R, KITLG, LAG3, MFHAS1, NEDD9, NR5A2, PRDM1, PTPN22, SDC4, SLAMF1, TFRC, THEMIS2, UFL1, VAV3, ZEB1]		regulation of programmed cell death
GO:0007159	leukocyte cell-cell adhesion	GO_BiologicalProcess	0.000394004	0.00498415	0.00328922	0.00481465	[4]	Group100	9.83051	29	[BCL10, BCL6, BRD2, CASP3, CAV1, CBLB, CD81, CLEC4G, CTLA4, F11R, FADD, HFE, HLX, ICOS, IFNG, IL7R, ITGB2, KITLG, LAG3, MSN, NR4A3, NR5A2, PTPN22, SDC4, SELL, SEMA4D, SLAMF1, TFRC, UFL1]		apoptotic process
GO:0022407	regulation of cell-cell adhesion	GO_BiologicalProcess	0.00138096	0.0115181	0.00328922	0.00481465	[4, 5]	Group100	8.88252	31	[ADAM19, B4GALNT2, BCL10, BCL6, BRD2, CASP3, CAV1, CBLB, CD81, CITED2, CLEC4G, CTLA4, F11R, FADD, HFE, HLX, ICOS, IFNG, IL7R, ITGB2, KITLG, LAG3, NR4A3, NR5A2, PRKCD, PTPN22, SDC4, SLAMF1, TFRC, UFL1, YTHDF2]		positive regulation of programmed cell death
GO:0042110	T cell activation	GO_BiologicalProcess	0.000558142	0.00622985	0.00328922	0.00481465	[4, 5]	Group100	8.75576	38	[ALKBH5, BCL10, BCL6, BRD2, CASP3, CAV1, CBLB, CD81, CLEC4G, CTLA4, DLL4, FADD, GRB2, HFE, HLX, ICOS, IFNG, IL6R, IL7R, IRF4, ITK, KITLG, LAG3, LFNG, LIPA, MSN, MYB, NR5A2, PRDM1, PTPN22, SDC4, SLAMF1, STAT3, STAT4, TFRC, TNFSF8, UFL1, ZEB1]		negative regulation of programmed cell death
GO:0022408	negative regulation of cell-cell adhesion	GO_BiologicalProcess	0.0121371	0.0476077	0.00328922	0.00481465	[4, 5, 6]	Group100	9.79021	14	[B4GALNT2, BCL6, CASP3, CBLB, CLEC4G, CTLA4, HFE, HLX, LAG3, PRKCD, PTPN22, SDC4, UFL1, YTHDF2]		regulation of apoptotic process
GO:0042098	T cell proliferation	GO_BiologicalProcess	0.00792659	0.0374846	0.00328922	0.00481465	[5, 6]	Group100	9.7561	16	[ALKBH5, BCL6, CASP3, CBLB, CD81, CLEC4G, CTLA4, FADD, KITLG, LIPA, MSN, NR5A2, PTPN22, SDC4, SLAMF1, TFRC]		positive regulation of apoptotic process
GO:0046631	alpha-beta T cell activation	GO_BiologicalProcess	0.000228564	0.00350465	0.00328922	0.00481465	[5, 6]	Group100	12.766	18	[BCL6, BRD2, CBLB, CD81, CLEC4G, HFE, HLX, ICOS, IFNG, IL6R, IRF4, ITK, MYB, PRDM1, PTPN22, STAT3, STAT4, TNFSF8]		negative regulation of apoptotic process
GO:0051250	negative regulation of lymphocyte activation	GO_BiologicalProcess	0.0055302	0.0295593	0.00328922	0.00481465	[4, 5, 6, 7]	Group100	11.1111	13	[BCL6, CASP3, CBLB, CLEC4G, CLNK, CTLA4, FGR, HFE, HLX, LAG3, PTPN22, SDC4, UFL1]		extrinsic apoptotic signaling pathway
GO:1903037	regulation of leukocyte cell-cell adhesion	GO_BiologicalProcess	0.0016274	0.0128666	0.00328922	0.00481465	[5, 6]	Group100	9.4697	25	[BCL10, BCL6, BRD2, CASP3, CAV1, CBLB, CD81, CLEC4G, CTLA4, FADD, HFE, HLX, ICOS, IFNG, IL7R, ITGB2, KITLG, LAG3, NR4A3, NR5A2, PTPN22, SDC4, SLAMF1, TFRC, UFL1]		regulation of apoptotic signaling pathway
GO:0002707	negative regulation of lymphocyte mediated immunity	GO_BiologicalProcess	0.00207003	0.0154035	0.00328922	0.00481465	[5, 6, 7]	Group100	18.9189	7	[BCL6, CLEC4G, GRB2, HFE, IL7R, SLAMF1, UFL1]		RNA binding
GO:0002823	negative regulation of adaptive immune response based on somatic recombination of immune receptors built from immunoglobulin superfamily domains	GO_BiologicalProcess	0.0120347	0.0473283	0.00328922	0.00481465	[5, 6, 7]	Group100	15.3846	6	[BCL6, CLEC4G, HFE, IL7R, SLAMF1, UFL1]		mRNA binding
GO:0050863	regulation of T cell activation	GO_BiologicalProcess	0.00180536	0.0140541	0.00328922	0.00481465	[5, 6, 7]	Group100	9.3985	25	[BCL10, BCL6, BRD2, CASP3, CAV1, CBLB, CD81, CLEC4G, CTLA4, FADD, HFE, HLX, ICOS, IFNG, IL7R, KITLG, LAG3, NR5A2, PRDM1, PTPN22, SDC4, SLAMF1, TFRC, UFL1, ZEB1]		nucleobase-containing compound catabolic process
GO:0050868	negative regulation of T cell activation	GO_BiologicalProcess	0.00597523	0.031063	0.00328922	0.00481465	[5, 6, 7, 8]	Group100	11.9565	11	[BCL6, CASP3, CBLB, CLEC4G, CTLA4, HFE, HLX, LAG3, PTPN22, SDC4, UFL1]		RNA processing
GO:0046634	regulation of alpha-beta T cell activation	GO_BiologicalProcess	0.00746353	0.0360816	0.00328922	0.00481465	[6, 7, 8]	Group100	12.1951	10	[BCL6, BRD2, CBLB, CD81, CLEC4G, HFE, HLX, IFNG, PRDM1, PTPN22]		regulation of mRNA metabolic process
GO:0048519	negative regulation of biological process	GO_BiologicalProcess	4.62435e-09	5.39981e-07	1.21834e-10	2.05086e-09	[1, 2, 3]	Group099	6.81933	271	[ABHD6, ABI3, ABRAXAS1, ACTC1, ADCK1, ADORA2B, ADRB3, ALKBH5, ANGPT1, ANKRD13A, ANTXR1, APEX1, ARF6, ARHGAP12, ARHGAP24, ARHGAP6, ARHGEF15, ASPN, B4GALNT2, BACH2, BAK1, BCL10, BCL6, BECN1, BEND3, BEX3, BICC1, BIRC3, BLM, BNIPL, BRSK1, BTG1, C1D, C1QBP, CABP1, CAPRIN1, CASP3, CASP8, CAT, CAV1, CAV2, CBLB, CBX7, CDH11, CDK1, CDK2, CDKN2B, CHFR, CITED2, CLEC4G, CLNK, CNOT11, CNOT6, CNOT7, CRLF3, CTD…		regulation of RNA splicing
GO:0048523	negative regulation of cellular process	GO_BiologicalProcess	3.70513e-08	2.96021e-06	1.21834e-10	2.05086e-09	[2, 3, 4]	Group099	6.7451	258	[ABHD6, ABI3, ABRAXAS1, ACTC1, ADCK1, ALKBH5, ANGPT1, ANKRD13A, ANTXR1, APEX1, ARF6, ARHGAP12, ARHGAP24, ARHGAP6, ARHGEF15, ASPN, B4GALNT2, BACH2, BAK1, BCL10, BCL6, BECN1, BEND3, BEX3, BICC1, BIRC3, BLM, BNIPL, BRSK1, BTG1, C1D, C1QBP, CABP1, CAPRIN1, CASP3, CASP8, CAT, CAV1, CAV2, CBLB, CBX7, CDH11, CDK1, CDK2, CDKN2B, CHFR, CITED2, CLEC4G, CLNK, CNOT11, CNOT6, CNOT7, CRLF3, CTDSPL, CTLA4, CTNN…		positive regulation of mRNA metabolic process
GO:0019222	regulation of metabolic process	GO_BiologicalProcess	6.80021e-07	3.22585e-05	1.21834e-10	2.05086e-09	[3, 4]	Group099	6.34486	301	[ABHD6, ABRAXAS1, ACTA2, ACTC1, ACTR2, ACVR2A, ADAM19, ADORA2B, ADRB3, AFAP1L2, AFF4, AIFM1, ALKBH5, ANGPT1, ANKRA2, APEX1, ARID3B, ARL2BP, ARNTL2, ASXL2, BACH2, BAK1, BCL10, BCL6, BECN1, BEND3, BEX3, BIRC3, BLM, BRD2, BRWD3, C1D, C1QBP, CAMK4, CAPRIN1, CASP3, CASP8, CASZ1, CAV1, CBFB, CBLB, CBX7, CCBE1, CCNL1, CD81, CDK1, CDK2, CDK5RAP1, CDKN2B, CITED2, CLNK, CNOT11, CNOT6, CNOT7, CNTN1, CREBRF,…		regulation of mRNA processing
GO:0009889	regulation of biosynthetic process	GO_BiologicalProcess	1.98061e-07	1.11354e-05	1.21834e-10	2.05086e-09	[4, 5]	Group099	6.5809	266	[ABHD6, ACTA2, ACTC1, ACTR2, ACVR2A, ADAM19, ADORA2B, AFAP1L2, AFF4, ALKBH5, ANGPT1, ANKRA2, APEX1, ARID3B, ARL2BP, ARNTL2, ASXL2, BACH2, BCL10, BCL6, BEND3, BIRC3, BLM, BRD2, BRWD3, C1D, C1QBP, CAMK4, CAPRIN1, CASP3, CASP8, CASZ1, CAV1, CBFB, CBX7, CCBE1, CCNL1, CD81, CDK1, CDK2, CDK5RAP1, CITED2, CLNK, CNOT11, CNOT6, CNOT7, CNTN1, CREBRF, CRLF3, CSRNP1, CTDSPL, CYR61, DAB2IP, DAZAP1, DDAH1, DDA…		positive regulation of RNA splicing
GO:0060255	regulation of macromolecule metabolic process	GO_BiologicalProcess	5.96403e-07	2.92045e-05	1.21834e-10	2.05086e-09	[4, 5]	Group099	6.44193	279	[ABRAXAS1, ACTA2, ACTC1, ACTR2, ACVR2A, ADAM19, ADORA2B, AFAP1L2, AFF4, AIFM1, ALKBH5, ANGPT1, ANKRA2, APEX1, ARID3B, ARL2BP, ARNTL2, ASXL2, BACH2, BAK1, BCL10, BCL6, BEND3, BEX3, BIRC3, BLM, BRD2, BRWD3, C1D, C1QBP, CAMK4, CAPRIN1, CASP3, CASP8, CASZ1, CAV1, CBFB, CBLB, CBX7, CCBE1, CCNL1, CD81, CDK1, CDK2, CDK5RAP1, CDKN2B, CITED2, CLNK, CNOT11, CNOT6, CNOT7, CNTN1, CREBRF, CRLF3, CSRNP1, CTDSP…		regulation of protein metabolic process
GO:0080090	regulation of primary metabolic process	GO_BiologicalProcess	1.21983e-05	0.000385772	1.21834e-10	2.05086e-09	[4, 5]	Group099	6.34146	247	[ABHD6, ABRAXAS1, ACTR2, ACVR2A, AFAP1L2, AIFM1, ALKBH5, ANGPT1, APEX1, ARID3B, ARL2BP, ARNTL2, ASXL2, BACH2, BAK1, BCL10, BCL6, BEND3, BEX3, BIRC3, BLM, BRD2, BRWD3, C1D, C1QBP, CAMK4, CAPRIN1, CASP3, CASP8, CASZ1, CAV1, CBFB, CBLB, CBX7, CCBE1, CCNL1, CDK1, CDK2, CDK5RAP1, CDKN2B, CITED2, CNOT6, CNOT7, CREBRF, CRLF3, CSRNP1, CTDSPL, CTSA, CYR61, DAB2IP, DAZAP1, DDX20, DLL4, DNA2, DOT1L, DTX3L, …		carbohydrate derivative metabolic process
GO:0009890	negative regulation of biosynthetic process	GO_BiologicalProcess	0.0133068	0.0499994	1.21834e-10	2.05086e-09	[4, 5, 6]	Group099	6.16114	104	[ALKBH5, ANGPT1, APEX1, BACH2, BCL6, BEND3, C1D, C1QBP, CAPRIN1, CASP3, CAV1, CBX7, CDK2, CITED2, CNOT11, CNOT6, CNOT7, DAB2IP, DDX20, DLL4, DOT1L, EED, EIF2S1, FBP1, FUS, GAS1, GATA6, GCLC, HCLS1, HELLS, HFE, HOXB3, HOXD9, IFNG, IGFBP5, IRF2BPL, ITM2B, KAT2B, KHSRP, LAG3, LBH, LSM1, MBD2, MIS18A, MORC3, MPHOSPH8, MTDH, MXI1, MYB, NCBP1, NDFIP2, NEDD4, NR2F2, NR6A1, PAIP2, PAIP2B, PAN2, PARP1, PG…		phosphate-containing compound metabolic process
GO:0010556	regulation of macromolecule biosynthetic process	GO_BiologicalProcess	1.31392e-07	7.97811e-06	1.21834e-10	2.05086e-09	[5, 6]	Group099	6.64112	260	[ACTA2, ACTC1, ACTR2, ACVR2A, ADAM19, ADORA2B, AFAP1L2, AFF4, ALKBH5, ANGPT1, ANKRA2, APEX1, ARID3B, ARL2BP, ARNTL2, ASXL2, BACH2, BCL10, BCL6, BEND3, BIRC3, BLM, BRD2, BRWD3, C1D, C1QBP, CAMK4, CAPRIN1, CASP3, CASP8, CASZ1, CAV1, CBFB, CBX7, CCBE1, CCNL1, CD81, CDK1, CDK2, CDK5RAP1, CITED2, CLNK, CNOT11, CNOT6, CNOT7, CNTN1, CREBRF, CRLF3, CSRNP1, CTDSPL, CYR61, DAB2IP, DAZAP1, DDX20, DLL4, DOT1…		sialyltransferase activity
GO:0019219	regulation of nucleobase-containing compound metabolic process	GO_BiologicalProcess	0.00016358	0.00292136	1.21834e-10	2.05086e-09	[5, 6]	Group099	6.33873	192	[ABRAXAS1, ACTR2, ACVR2A, AFAP1L2, AIFM1, ALKBH5, APEX1, ARID3B, ARL2BP, ARNTL2, ASXL2, BACH2, BCL10, BCL6, BEND3, BIRC3, BLM, BRD2, BRWD3, C1D, C1QBP, CAMK4, CAPRIN1, CASZ1, CAV1, CBFB, CBX7, CCNL1, CDK1, CDK2, CITED2, CNOT6, CNOT7, CREBRF, CRLF3, CSRNP1, CTDSPL, CYR61, DAB2IP, DAZAP1, DDX20, DLL4, DNA2, DOT1L, DTX3L, DUSP5, EBF4, EED, EGLN1, EGR2, EPC2, ERBB4, ESRRG, FADD, FBP1, FKBP11, FKBP14,…		organophosphate metabolic process
GO:0051252	regulation of RNA metabolic process	GO_BiologicalProcess	3.52311e-05	0.000955015	1.21834e-10	2.05086e-09	[5, 6, 7]	Group099	6.55971	184	[ACTR2, ACVR2A, AFAP1L2, ALKBH5, APEX1, ARID3B, ARL2BP, ARNTL2, ASXL2, BACH2, BCL10, BCL6, BEND3, BIRC3, BLM, BRD2, BRWD3, C1D, C1QBP, CAMK4, CAPRIN1, CASZ1, CAV1, CBFB, CBX7, CCNL1, CDK1, CDK2, CITED2, CNOT6, CNOT7, CREBRF, CRLF3, CSRNP1, CTDSPL, CYR61, DAB2IP, DAZAP1, DDX20, DLL4, DOT1L, DTX3L, DUSP5, EBF4, EED, EGLN1, EGR2, EPC2, ERBB4, ESRRG, FADD, FBP1, FKBP11, FKBP14, FKBP3, FLI1, FUS, GATA…		carbohydrate derivative biosynthetic process
GO:0010468	regulation of gene expression	GO_BiologicalProcess	2.13755e-07	1.15886e-05	1.21834e-10	2.05086e-09	[6, 7]	Group099	6.63027	255	[ACTA2, ACTC1, ACTR2, ACVR2A, ADAM19, ADORA2B, AFAP1L2, AFF4, ALKBH5, ANGPT1, ANKRA2, APEX1, ARID3B, ARL2BP, ARNTL2, ASXL2, BACH2, BCL10, BCL6, BEND3, BIRC3, BLM, BRD2, BRWD3, C1D, C1QBP, CAMK4, CAPRIN1, CASP3, CASP8, CASZ1, CAV1, CBFB, CBX7, CCBE1, CCNL1, CD81, CDK1, CDK2, CDK5RAP1, CITED2, CLNK, CNOT11, CNOT6, CNOT7, CNTN1, CREBRF, CRLF3, CSRNP1, CTDSPL, CYR61, DAB2IP, DAZAP1, DDX20, DLL4, DOT1…		lipid biosynthetic process
GO:0006351	DNA-templated transcription	GO_BiologicalProcess	0.000407374	0.0051107	1.21834e-10	2.05086e-09	[6, 7, 8]	Group099	6.33284	172	[ACTR2, ACVR2A, AFAP1L2, APEX1, ARID3B, ARL2BP, ARNTL2, ASXL2, BACH2, BCL10, BCL6, BEND3, BIRC3, BLM, BRD2, BRWD3, C1D, C1QBP, CAMK4, CASZ1, CAV1, CBFB, CBX7, CCNL1, CDK1, CDK2, CITED2, CNOT6, CNOT7, CREBRF, CRLF3, CSRNP1, CTDSPL, CYR61, DAB2IP, DDX20, DLL4, DOT1L, DTX3L, DUSP5, EAF1, EBF4, EED, EGLN1, EGR2, EPC2, ERBB4, ESRRG, FADD, FBP1, FKBP11, FKBP14, FKBP3, FLI1, FUS, GATA6, GCLC, GMCL1, GTF…		protein glycosylation
GO:0010629	negative regulation of gene expression	GO_BiologicalProcess	0.000348862	0.00464537	1.21834e-10	2.05086e-09	[6, 7, 8]	Group099	7.73956	63	[ALKBH5, ANGPT1, APEX1, BCL6, BEND3, C1QBP, CAPRIN1, CASP3, CDK2, CITED2, CNOT11, CNOT6, CNOT7, DLL4, DOT1L, EED, EIF2S1, FUS, GAS1, GATA6, HELLS, HFE, IFNG, IGFBP5, KAT2B, KHSRP, LAG3, LSM1, MBD2, MIS18A, MORC3, MPHOSPH8, NCBP1, NDFIP2, PAIP2, PAIP2B, PAN2, PHF2, PRDM1, PRKAA2, PTPN22, PURA, RAC1, RBM20, RIDA, SERPINB1, SIGIRR, SIRT7, SLAMF1, SMAD5, SPIN1, STAT3, SUV39H1, TP53INP1, TRAF5, TRIB2,…		endoplasmic reticulum protein-containing complex
GO:0006355	regulation of DNA-templated transcription	GO_BiologicalProcess	0.000138257	0.00262343	1.21834e-10	2.05086e-09	[7, 8, 9]	Group099	6.49002	169	[ACTR2, ACVR2A, AFAP1L2, APEX1, ARID3B, ARL2BP, ARNTL2, ASXL2, BACH2, BCL10, BCL6, BEND3, BIRC3, BLM, BRD2, BRWD3, C1D, C1QBP, CAMK4, CASZ1, CAV1, CBFB, CBX7, CCNL1, CDK1, CDK2, CITED2, CNOT6, CNOT7, CREBRF, CRLF3, CSRNP1, CTDSPL, CYR61, DAB2IP, DDX20, DLL4, DOT1L, DTX3L, DUSP5, EBF4, EED, EGLN1, EGR2, EPC2, ERBB4, ESRRG, FADD, FBP1, FKBP11, FKBP14, FKBP3, FLI1, FUS, GATA6, GCLC, GMCL1, GTF2H3, H…		glycolipid metabolic process
GO:0006366	transcription by RNA polymerase II	GO_BiologicalProcess	0.00119571	0.0104918	1.21834e-10	2.05086e-09	[7, 8, 9]	Group099	6.39291	137	[ACTR2, ACVR2A, APEX1, ARID3B, ARNTL2, ASXL2, BACH2, BCL6, BEND3, BRD2, BRWD3, C1QBP, CASZ1, CAV1, CBFB, CBX7, CCNL1, CDK1, CDK2, CITED2, CNOT7, CREBRF, CRLF3, CSRNP1, CTDSPL, CYR61, DAB2IP, DDX20, DLL4, DOT1L, DUSP5, EAF1, EBF4, EED, EGLN1, EGR2, EPC2, ESRRG, FADD, FBP1, FKBP11, FKBP14, FKBP3, FLI1, FUS, GATA6, GTF2H3, HCLS1, HLX, HNF1A, HOXA10, HOXA13, HOXA3, HOXB3, HOXD9, IFNG, IRF2BPL, IRF4, …		glycolipid biosynthetic process
GO:0006357	regulation of transcription by RNA polymerase II	GO_BiologicalProcess	0.000773027	0.00757067	1.21834e-10	2.05086e-09	[8, 9, 10]	Group099	6.49414	133	[ACTR2, ACVR2A, APEX1, ARID3B, ARNTL2, ASXL2, BACH2, BCL6, BEND3, BRD2, BRWD3, C1QBP, CASZ1, CAV1, CBFB, CBX7, CCNL1, CDK1, CDK2, CITED2, CNOT7, CREBRF, CRLF3, CSRNP1, CTDSPL, CYR61, DAB2IP, DDX20, DLL4, DOT1L, DUSP5, EBF4, EED, EGLN1, EGR2, EPC2, ESRRG, FADD, FBP1, FKBP11, FKBP14, FKBP3, FLI1, FUS, GATA6, HCLS1, HLX, HNF1A, HOXA10, HOXA13, HOXA3, HOXB3, HOXD9, IFNG, IRF2BPL, IRF4, IRF9, ITGA6, K…		phosphatidylinositol metabolic process
GO:0009056	catabolic process	GO_BiologicalProcess	0.000488185	0.00561413	3.85587e-06	2.59629e-05	[3]	Group098	6.54475	136	[AADAT, ABHD3, ABHD6, ACADL, ACOT7, ADA2, ADAMTS13, ADPGK, AIFM1, AKR1A1, ALKBH5, APEX1, BECN1, BIRC3, BNIP3, C1QBP, CAPRIN1, CASP3, CASP8, CAT, CBLB, CDO1, CHAC2, CHFR, CNOT6, CNOT7, CTSA, CTSB, CTSO, DAB2IP, DCAF11, DERL2, DNA2, DNAJC16, DTX3L, EGLN1, EIF2S1, ENTPD4, FAP, FBP1, FBXO45, FBXW4, FMO4, FNBP1L, FOXRED2, FUS, GAA, GFAP, GNPDA2, HERPUD1, HFE, HIBADH, HMGCR, IDS, IFNG, ISG20, KAT2B, KH…		GPI anchor biosynthetic process
GO:0009057	macromolecule catabolic process	GO_BiologicalProcess	2.19275e-05	0.000652665	3.85587e-06	2.59629e-05	[4]	Group098	7.71208	90	[AIFM1, ALKBH5, APEX1, BECN1, BIRC3, BNIP3, C1QBP, CAPRIN1, CASP3, CASP8, CBLB, CHFR, CNOT6, CNOT7, CTSA, CTSB, CTSO, DAB2IP, DCAF11, DERL2, DNA2, DTX3L, FAP, FBXO45, FBXW4, FOXRED2, FUS, GAA, GFAP, HERPUD1, HFE, HMGCR, IDS, IFNG, ISG20, KHSRP, KLHL11, KLHL20, KLHL24, KLHL42, KLHL6, LIPA, LSM1, LYVE1, MAN1B1, MDM2, MDM4, MSN, NCBP1, NDFIP2, NEDD4, NFE2L2, NGLY1, NSF, PAN2, PHKG2, POP1, PPT1, PRPF…		response to growth factor
GO:0016755	aminoacyltransferase activity	GO_MolecularFunction	0.000559754	0.00620224	3.85587e-06	2.59629e-05	[4]	Group098	8.83055	37	[BIRC3, CBLB, CHFR, DTX3L, EGR2, F13A1, FANCL, HECTD2, IRF2BPL, KLHL20, KLHL42, LIMK1, MDM2, MDM4, NEDD4, PELI2, PEX12, PRPF19, RBBP6, RBCK1, RFFL, RNF170, RNF186, SYVN1, TRAF5, TRIB2, TRIM23, TRIM47, TRIM55, UBE2D3, UBE2D4, UBE2E2, UBE2J1, UBR5, UFL1, ZNF451, ZNRF1]		regulation of cellular response to growth factor stimulus
GO:0019538	protein metabolic process	GO_BiologicalProcess	2.16689e-06	8.02278e-05	3.85587e-06	2.59629e-05	[4]	Group098	6.73783	202	[ADAM19, ADAMTS13, ADAMTS3, ALG14, ALKBH5, ANGPT1, APEX1, ARL2BP, ASB18, B4GALNT2, BAK1, BCL10, BEX3, BIRC3, BNIP3, C1QBP, CAPN5, CAPRIN1, CASP3, CASP8, CAT, CBLB, CCBE1, CDC37L1, CDK1, CDK2, CDK5RAP1, CDKN2B, CHFR, CHST10, CNOT7, CTSA, CTSB, CTSO, DAB2IP, DCAF11, DCUN1D4, DDAH1, DERL2, DESI2, DOLPP1, DPH6, DTX3L, ECE2, EEF1A1, EGR2, EIF2B5, EIF2D, EIF2S1, EIF3A, EIF3D, EIF5A2, F13A1, FADD, FANCL…		transforming growth factor beta receptor superfamily signaling pathway
GO:0043412	macromolecule modification	GO_BiologicalProcess	2.33195e-06	8.42834e-05	3.85587e-06	2.59629e-05	[4]	Group098	7.74148	109	[ALG14, ANGPT1, APEX1, ARL2BP, ASB18, B4GALNT2, BCL10, BEX3, BIRC3, CBLB, CDK1, CDK2, CDK5RAP1, CDKN2B, CHFR, DCAF11, DCUN1D4, DDAH1, DOLPP1, DPH6, DTX3L, EGR2, F13A1, FANCL, FBXO28, FBXO45, GALNT3, GALNT5, GAR1, GFPT2, GRK5, GSKIP, HASPIN, HECTD2, HERPUD1, HS6ST1, IRAK4, KCTD11, KLHL20, KLHL24, KLHL42, LIMK1, MDM4, MEGF8, METTL15, MINDY4, MOGS, NDFIP2, NEDD4, NFE2L2, NOP2, OSTC, PARP1, PARP12, P…		transforming growth factor beta receptor signaling pathway
GO:0004842	ubiquitin-protein transferase activity	GO_MolecularFunction	0.00156369	0.0125592	3.85587e-06	2.59629e-05	[4, 6]	Group098	8.63874	33	[BIRC3, CBLB, CHFR, DTX3L, FANCL, HECTD2, IRF2BPL, KLHL20, KLHL42, LIMK1, MDM2, MDM4, NEDD4, PELI2, PEX12, PRPF19, RBBP6, RBCK1, RFFL, RNF170, RNF186, SYVN1, TRAF5, TRIB2, TRIM23, TRIM47, TRIM55, UBE2D3, UBE2D4, UBE2E2, UBE2J1, UBR5, ZNRF1]		regulation of locomotion
GO:0030163	protein catabolic process	GO_BiologicalProcess	0.00023792	0.00357587	3.85587e-06	2.59629e-05	[5]	Group098	7.7278	67	[APEX1, BIRC3, BNIP3, CASP3, CASP8, CBLB, CHFR, CTSA, CTSB, CTSO, DAB2IP, DCAF11, DERL2, DTX3L, FAP, FBXO45, FBXW4, FOXRED2, GFAP, HERPUD1, HFE, HMGCR, IFNG, KLHL11, KLHL20, KLHL24, KLHL42, KLHL6, LIPA, MAN1B1, MDM2, MDM4, MSN, NDFIP2, NEDD4, NFE2L2, NGLY1, NSF, PPT1, PRPF19, PSMA4, PSMB7, PSMB8, PSMD10, PSMD7, RAD23B, RBBP6, RBCK1, RFFL, RNF170, RNF186, SORL1, SPSB4, SYVN1, TMUB1, TPP1, TRIB2, U…		cell migration
GO:0036211	protein modification process	GO_BiologicalProcess	2.08885e-06	8.34443e-05	3.85587e-06	2.59629e-05	[5]	Group098	7.94281	100	[ALG14, ANGPT1, APEX1, ARL2BP, ASB18, B4GALNT2, BCL10, BEX3, BIRC3, CBLB, CDK1, CDK2, CDKN2B, CHFR, DCAF11, DCUN1D4, DDAH1, DOLPP1, DPH6, DTX3L, EGR2, F13A1, FANCL, FBXO28, FBXO45, GALNT3, GALNT5, GFPT2, GRK5, GSKIP, HASPIN, HECTD2, HERPUD1, IRAK4, KCTD11, KLHL20, KLHL24, KLHL42, LIMK1, MDM4, MEGF8, MINDY4, MOGS, NDFIP2, NEDD4, NFE2L2, OSTC, PARP1, PARP12, PCMT1, PELI2, PEX12, PIK3CA, PPME1, PPP1…		positive regulation of locomotion
GO:0061659	ubiquitin-like protein ligase activity	GO_MolecularFunction	0.0103524	0.0431727	3.85587e-06	2.59629e-05	[4, 6]	Group098	8.19672	25	[BIRC3, DTX3L, EGR2, FANCL, HECTD2, IRF2BPL, MDM2, MDM4, NEDD4, PELI2, PEX12, PRPF19, RBBP6, RBCK1, RFFL, RNF170, RNF186, SYVN1, TRAF5, TRIM23, TRIM55, UBR5, UFL1, ZNF451, ZNRF1]		positive regulation of cell motility
GO:0043687	post-translational protein modification	GO_BiologicalProcess	0.000164234	0.00289892	3.85587e-06	2.59629e-05	[6]	Group098	8.06452	60	[ANGPT1, APEX1, ASB18, BCL10, BEX3, BIRC3, CBLB, CDK2, CHFR, DCAF11, DCUN1D4, DTX3L, EGR2, FANCL, FBXO28, FBXO45, HECTD2, HERPUD1, KCTD11, KLHL20, KLHL24, KLHL42, MDM4, MEGF8, MINDY4, NDFIP2, NEDD4, NFE2L2, PARP1, PARP12, PELI2, PEX12, PRKCD, PRPF19, PSMD10, PTPN22, RBBP6, RBCK1, RFFL, RNF170, RNF186, SIRT7, SPSB4, SYVN1, TRIM23, TRIM47, TRIM55, U2AF2, UBE2D3, UBE2D4, UBE2E2, UBE2J1, UBR5, UFL1, …		regulation of cell migration
GO:0051603	proteolysis involved in protein catabolic process	GO_BiologicalProcess	0.00144076	0.0118863	3.85587e-06	2.59629e-05	[6]	Group098	7.61494	53	[APEX1, BIRC3, CASP8, CHFR, CTSB, CTSO, DAB2IP, DCAF11, DERL2, DTX3L, FAP, FBXO45, FBXW4, FOXRED2, HERPUD1, HFE, KLHL11, KLHL20, KLHL24, KLHL42, KLHL6, MAN1B1, MDM2, MDM4, NDFIP2, NEDD4, NFE2L2, PRPF19, PSMA4, PSMB7, PSMB8, PSMD10, PSMD7, RAD23B, RBBP6, RBCK1, RFFL, RNF170, RNF186, SPSB4, SYVN1, TMUB1, TRIB2, UBE2D3, UBE2D4, UBE2J1, UBR5, UBXN4, UFL1, VPS36, VPS4B, WDR77, ZNRF1]		receptor-mediated endocytosis
GO:0070647	protein modification by small protein conjugation or removal	GO_BiologicalProcess	0.000465998	0.00552645	3.85587e-06	2.59629e-05	[7]	Group098	7.88732	56	[ANGPT1, APEX1, ASB18, BCL10, BEX3, BIRC3, CBLB, CHFR, DCAF11, DCUN1D4, DTX3L, EGR2, FANCL, FBXO28, FBXO45, HECTD2, HERPUD1, KCTD11, KLHL20, KLHL24, KLHL42, MDM4, MEGF8, MINDY4, NDFIP2, NEDD4, NFE2L2, PELI2, PEX12, PRPF19, PSMD10, PTPN22, RBBP6, RBCK1, RFFL, RNF170, RNF186, SIRT7, SPSB4, SYVN1, TRIM23, TRIM47, TRIM55, U2AF2, UBE2D3, UBE2D4, UBE2E2, UBE2J1, UBR5, UFL1, URM1, USP45, USP46, WDR77, Z…		receptor internalization
GO:0006511	ubiquitin-dependent protein catabolic process	GO_BiologicalProcess	0.00831767	0.0381457	3.85587e-06	2.59629e-05	[7, 8]	Group098	7.36086	41	[APEX1, BIRC3, CHFR, DCAF11, DTX3L, FBXO45, FBXW4, HERPUD1, HFE, KLHL11, KLHL20, KLHL24, KLHL42, KLHL6, MDM2, MDM4, NDFIP2, NEDD4, NFE2L2, PSMA4, PSMB7, PSMB8, PSMD10, PSMD7, RAD23B, RBBP6, RBCK1, RFFL, RNF170, RNF186, SPSB4, SYVN1, TRIB2, UBE2D3, UBE2D4, UBR5, UFL1, VPS36, VPS4B, WDR77, ZNRF1]		membraneless organelle assembly
GO:0032446	protein modification by small protein conjugation	GO_BiologicalProcess	0.000119992	0.00242864	3.85587e-06	2.59629e-05	[8]	Group098	8.51064	52	[ANGPT1, ASB18, BCL10, BEX3, BIRC3, CBLB, CHFR, DCAF11, DCUN1D4, DTX3L, EGR2, FANCL, FBXO28, FBXO45, HECTD2, HERPUD1, KCTD11, KLHL20, KLHL24, KLHL42, MDM4, MEGF8, NDFIP2, NEDD4, NFE2L2, PELI2, PEX12, PRPF19, PSMD10, PTPN22, RBBP6, RBCK1, RFFL, RNF170, RNF186, SIRT7, SPSB4, SYVN1, TRIM23, TRIM47, TRIM55, U2AF2, UBE2D3, UBE2D4, UBE2E2, UBE2J1, UBR5, UFL1, URM1, WDR77, ZNF451, ZNRF1]		epithelial cell proliferation
KEGG:04210	Apoptosis	KEGG	0.00293708	0.0188122	7.56117e-06	4.24266e-05	[-1]	Group097	10.8108	16	[AIFM1, BAK1, BID, BIRC3, CASP3, CASP8, CTSB, CTSO, DAB2IP, EIF2S1, FADD, FAS, ITPR2, PARP1, PIK3CA, PRF1]		regulation of cell population proliferation
KEGG:04215	Apoptosis	KEGG	0.00207003	0.0154035	7.56117e-06	4.24266e-05	[-1]	Group097	18.9189	7	[BAK1, BECN1, BID, BIRC3, CASP3, CASP8, FADD]		endothelial cell proliferation
KEGG:04217	Necroptosis	KEGG	0.000464018	0.00559032	7.56117e-06	4.24266e-05	[-1]	Group097	11.1702	21	[AIFM1, BID, BIRC3, CASP8, FADD, FAS, H2AFX, H2AFY, IFNAR1, IFNG, IFNGR1, IRF9, PARP1, PGAM5, PPID, RBCK1, STAT1, STAT3, STAT4, TRAF5, VPS4B]		positive regulation of cell population proliferation
KEGG:05160	Hepatitis C	KEGG	0.000771591	0.00760568	7.56117e-06	4.24266e-05	[-1]	Group097	10.989	20	[BAK1, BID, CASP3, CASP8, CD81, CDK2, CLDN1, EIF2S1, FADD, FAS, GRB2, IFNAR1, IFNG, IRF9, PIK3CA, SCARB1, STAT1, STAT3, YWHAQ, YWHAZ]		negative regulation of cell population proliferation
KEGG:05161	Hepatitis B	KEGG	0.0101314	0.0426024	7.56117e-06	4.24266e-05	[-1]	Group097	9.28962	17	[BID, CASP3, CASP8, CDK2, EGR2, FADD, FAS, GRB2, IFNAR1, IRAK4, MAP3K1, PIK3CA, STAT1, STAT3, STAT4, YWHAQ, YWHAZ]		chromatin
KEGG:05162	Measles	KEGG	0.00302475	0.0192923	7.56117e-06	4.24266e-05	[-1]	Group097	10.4938	17	[BAK1, BID, CASP3, CASP8, CBLB, CDK2, EIF2S1, FADD, FAS, IFNAR1, IRAK4, IRF9, MSN, PIK3CA, SLAMF1, STAT1, STAT3]		chromatin organization
KEGG:05168	Herpes simplex virus 1 infection	KEGG	0.000880156	0.00829861	7.56117e-06	4.24266e-05	[-1]	Group097	10.4265	22	[BAK1, BID, BIRC3, CASP3, CASP8, EIF2B5, EIF2S1, FADD, FAS, IFNAR1, IFNG, IFNGR1, IRAK4, IRF9, NXF1, PIK3CA, PPP1CA, SRSF2, STAT1, TAPBP, TMEM173, TRAF5]		chromosome
GO:0031264	death-inducing signaling complex	GO_CellularComponent	8.4849e-05	0.0017889	7.56117e-06	4.24266e-05	[4, 5]	Group097	66.6667	4	[CASP3, CASP8, FADD, FAS]		negative regulation of gene expression, epigenetic
GO:0071260	cellular response to mechanical stimulus	GO_BiologicalProcess	0.000449822	0.00550669	7.56117e-06	4.24266e-05	[4, 5]	Group097	19.1489	9	[BAK1, BCL10, CASP8, F11R, FADD, FAS, MAP3K1, TLR5, TNFSF8]		placenta development
GO:0070266	necroptotic process	GO_BiologicalProcess	2.13244e-06	8.3001e-05	7.56117e-06	4.24266e-05	[5]	Group097	31.25	10	[AIFM1, BIRC3, CASP8, FADD, FAS, IPMK, PARP1, PGAM5, PPIF, RBCK1]		maternal placenta development
GO:0060544	regulation of necroptotic process	GO_BiologicalProcess	0.000319954	0.00445587	7.56117e-06	4.24266e-05	[5, 6]	Group097	30	6	[AIFM1, BIRC3, CASP8, FADD, PARP1, RBCK1]		in utero embryonic development
GO:0060546	negative regulation of necroptotic process	GO_BiologicalProcess	0.0021999	0.0158268	7.56117e-06	4.24266e-05	[5, 6, 7]	Group097	33.3333	4	[BIRC3, CASP8, FADD, RBCK1]		embryonic placenta development
GO:0043123	positive regulation of canonical NF-kappaB signal transduction	GO_BiologicalProcess	0.000912131	0.008547	7.56117e-06	4.24266e-05	[5, 6, 7, 8, 9]	Group097	11.3924	18	[BCL10, BIRC3, CASP8, DAB2IP, DHX15, FADD, HTR2B, IRAK4, LITAF, LRRC19, LURAP1L, MTDH, PARP1, RBCK1, TAB3, TFRC, TIFA, TRAF5]		positive regulation of amide metabolic process
GO:0009653	anatomical structure morphogenesis	GO_BiologicalProcess	0.00315001	0.0197592	6.23598e-05	0.000262431	[2, 3]	Group096	6.26794	131	[ACTA2, ACTC1, ADCK1, ALS2, AMOTL1, ANGPT1, ANXA3, APEX1, ARHGAP12, ARHGAP18, ARHGAP24, ARHGEF15, ASPN, ASXL2, BAK1, BCL10, BCL6, BRD2, BRSK1, BRWD3, BTG1, CAPRIN1, CASP3, CCBE1, CCDC39, CCDC40, CCM2, CD81, CDC42SE1, CDH11, CDKL5, CITED2, CNNM4, CNTN1, CRB1, CSRNP1, CYR61, DAB2IP, DIP2B, DLL4, DUSP5, ECT2, EGLN1, EGR2, EMP2, ERBB4, F11R, FAP, FBXO45, FGFBP1, FGR, FLI1, GALNT3, GATA6, GRB2, HLX, H…		cellular response to stress
GO:0050793	regulation of developmental process	GO_BiologicalProcess	0.00496265	0.0270011	6.23598e-05	0.000262431	[2, 3]	Group096	6.30932	113	[ACVR2A, ADCK1, ADRB3, ANKRD54, ANXA3, ARF6, ARHGAP18, ARHGEF15, ASPN, ASXL2, BCL6, BRD2, BRSK1, BRWD3, BTG1, C1QBP, CAPRIN1, CASP8, CCBE1, CDC42SE1, CDKL5, CITED2, CLEC4G, CLIC1, CTLA4, CYR61, DAB2IP, DIP2B, DLL4, ECT2, EGLN1, EGR2, EMP2, ERBB4, F11R, FADD, FGR, GATA6, GDF10, GDF9, GFAP, GPM6B, HCLS1, HLX, HOXB3, HSPB6, IFNG, IGFBP5, IL17RD, IL7R, INO80D, IP6K3, KCTD11, KDM3A, KITLG, LAG3, LFNG,…		double-strand break repair via homologous recombination
GO:0009888	tissue development	GO_BiologicalProcess	0.00447389	0.0250604	6.23598e-05	0.000262431	[3]	Group096	6.45372	99	[ACTA2, ACTC1, ACVR1, ACVR2A, ARHGAP12, ARHGAP24, ASPN, B4GALNT2, BCL10, BRD2, BRSK1, BTG1, CASP3, CAV2, CCDC39, CCDC40, CCM2, CDK1, CITED2, CLDN1, CNNM4, CTSB, CYR61, DAB2IP, DLL4, DUSP5, EGLN1, EGR2, EMP2, ERBB4, F11R, FGR, GALNT3, GATA6, GPM6B, GRB2, HLX, HNF1A, HOXA13, HOXA3, HOXB3, HOXD9, HTR2B, IFT140, IGFBP5, IL17RD, IL6R, IP6K3, ITGA6, ITGB2, ITGB6, KCNMA1, KITLG, KRT80, LAMC1, LFNG, LGR5…		protein localization to endosome
GO:0030154	cell differentiation	GO_BiologicalProcess	0.00214244	0.0157112	6.23598e-05	0.000262431	[3]	Group096	6.01996	193	[ACTA2, ACTC1, ACVR1, ACVR2A, ADRB3, AFF4, AGPAT5, ALKBH5, ALS2, ANGPT1, ANKRD54, APEX1, ARF6, ARL4A, ASXL2, ATXN10, B4GALNT2, BAK1, BCL6, BECN1, BRD2, BRSK1, BTBD1, BTG1, CAMK4, CAPRIN1, CASP3, CASP8, CAV1, CAV2, CCDC39, CCM2, CD81, CDH11, CDK1, CDKL5, CDKN2B, CDNF, CITED2, CLEC4G, CLIC1, CNTN1, CRB1, CTF1, CTLA4, CTSB, CYR61, DAB2IP, DDX20, DIP2B, DLL4, ECE2, ECT2, EGR2, EIF2B5, EMP2, ERBB4, F1…		regulation of protein localization to endosome
GO:0048468	cell development	GO_BiologicalProcess	0.00123904	0.0106263	6.23598e-05	0.000262431	[3, 4]	Group096	6.40842	134	[ACTA2, ACTC1, ACVR1, ACVR2A, AFF4, AGPAT5, ALS2, ANGPT1, ANKRD54, APEX1, ARF6, ATXN10, BAK1, BCL6, BECN1, BRD2, BRSK1, CAMK4, CAPRIN1, CASP3, CASP8, CAV2, CCDC39, CCM2, CD81, CDH11, CDKL5, CDKN2B, CDNF, CITED2, CLEC4G, CNTN1, CRB1, CTF1, CTLA4, DAB2IP, DDX20, DIP2B, DLL4, EGR2, EIF2B5, ERBB4, F11R, FADD, FBXO45, FLI1, GALNT3, GDF9, GFAP, GLDN, GMCL1, GRB2, HCLS1, HLX, HOXA13, HOXB3, HOXD9, HS6ST…		protein localization to early endosome
GO:0035239	tube morphogenesis	GO_BiologicalProcess	0.00402409	0.0235852	6.23598e-05	0.000262431	[3, 4, 5]	Group096	7.34214	50	[AMOTL1, ANGPT1, ANXA3, BAK1, BCL10, BRD2, BTG1, CASP3, CCBE1, CCDC39, CCDC40, CCM2, CITED2, CYR61, DAB2IP, DLL4, EGLN1, EMP2, FAP, FGFBP1, GATA6, HLX, HOXA13, HOXA3, HOXB3, HS6ST1, HSPB6, LGR5, MEGF8, MTDH, NR2F2, PGK1, PIK3CA, PPP1CA, PRDM1, PRKX, RASA1, RNF207, SDC4, SEMA4C, SLIT2, STARD13, STAT1, STAT3, TGFBR3, TULP3, UBP1, VASH2, VPS4B, ZEB1]		positive regulation of protein localization to early endosome
GO:0043542	endothelial cell migration	GO_BiologicalProcess	0.0086634	0.0385661	6.23598e-05	0.000262431	[4]	Group096	9.44444	17	[ANGPT1, ANXA3, CCBE1, DAB2IP, DLL4, EMP2, FAP, FGFBP1, NR2F2, PRKX, PTP4A2, PTP4A3, RAC1, SCARB1, SLIT2, STARD13, TGFBR3]		transferase complex, transferring phosphorus-containing groups
GO:0009792	embryo development ending in birth or egg hatching	GO_BiologicalProcess	0.00275153	0.0182394	6.23598e-05	0.000262431	[4, 5]	Group096	7.76173	43	[ACVR1, ADAMTS3, ANGPT1, APEX1, ASF1B, BCL10, BRD2, CASP3, CCM2, CITED2, CYR61, EGLN1, EMP2, GATA6, GRB2, HNF1A, HOXA3, HOXB3, HOXD9, HS6ST1, IFT140, LFNG, LPAR6, MEGF8, MFN1, NR2F2, NR5A2, PPP4R4, PRDM1, PRPF19, PSPH, RBBP6, RPGRIP1L, SDC4, SEMA4C, SNAI1, TAF8, TET1, TULP3, VASH2, YTHDC1, ZEB1, ZFAND5]		Golgi apparatus
GO:0072359	circulatory system development	GO_BiologicalProcess	0.00203896	0.0153225	6.23598e-05	0.000262431	[4, 5]	Group096	7.2619	61	[ACTA2, ACTC1, ACVR1, AMOTL1, ANGPT1, ANTXR1, ANXA3, ARHGEF15, BAK1, BICC1, BTG1, CASP3, CCBE1, CCDC39, CCDC40, CCM2, CITED2, CYR61, DAB2IP, DLL4, ECE2, EGLN1, EGR2, EMP2, ERBB4, FAP, FGFBP1, GATA6, HOXA13, HOXA3, HOXB3, HS6ST1, HSPB6, HTR2B, IFT140, IL6R, LIPA, MEGF8, MOSPD3, MTDH, NR2F2, PGK1, PIK3CA, PRDM1, PRKX, RASA1, RBM20, RNF207, RPGRIP1L, SLC2A12, SLIT2, SNAI1, SOX9, STARD13, STAT1, STAT…		vesicle membrane
GO:0001944	vasculature development	GO_BiologicalProcess	0.00265061	0.0178036	6.23598e-05	0.000262431	[4, 5, 6]	Group096	7.73286	44	[ACTA2, AMOTL1, ANGPT1, ANTXR1, ANXA3, ARHGEF15, BAK1, BTG1, CCBE1, CCM2, CITED2, CYR61, DAB2IP, DLL4, EGLN1, EGR2, EMP2, FAP, FGFBP1, GATA6, HOXA13, HOXA3, HOXB3, HS6ST1, HSPB6, IL6R, LIPA, MEGF8, MTDH, NR2F2, PGK1, PIK3CA, PRDM1, PRKX, RASA1, SLIT2, STARD13, STAT1, STAT3, TGFBR3, UBP1, VASH2, VPS4B, ZFAND5]		bounding membrane of organelle
GO:0001568	blood vessel development	GO_BiologicalProcess	0.00336736	0.0208639	6.23598e-05	0.000262431	[3, 5, 6, 7]	Group096	7.72059	42	[ACTA2, AMOTL1, ANGPT1, ANTXR1, ANXA3, BAK1, BTG1, CCBE1, CCM2, CITED2, CYR61, DAB2IP, DLL4, EGLN1, EGR2, EMP2, FAP, FGFBP1, GATA6, HOXA13, HOXA3, HOXB3, HS6ST1, HSPB6, IL6R, LIPA, MEGF8, MTDH, NR2F2, PGK1, PIK3CA, PRDM1, PRKX, RASA1, SLIT2, STARD13, STAT1, STAT3, TGFBR3, UBP1, VASH2, VPS4B]		Golgi membrane
GO:0048514	blood vessel morphogenesis	GO_BiologicalProcess	0.00528932	0.0285736	6.23598e-05	0.000262431	[4, 5, 6, 7, 8]	Group096	7.75681	37	[AMOTL1, ANGPT1, ANXA3, BAK1, BTG1, CCBE1, CCM2, CITED2, CYR61, DAB2IP, DLL4, EGLN1, EMP2, FAP, FGFBP1, GATA6, HOXA13, HOXA3, HOXB3, HS6ST1, HSPB6, MEGF8, MTDH, NR2F2, PGK1, PIK3CA, PRDM1, PRKX, RASA1, SLIT2, STARD13, STAT1, STAT3, TGFBR3, UBP1, VASH2, VPS4B]		cellular response to abiotic stimulus
GO:0016772	transferase activity, transferring phosphorus-containing groups	GO_MolecularFunction	0.00906369	0.0398802	0.000213529	0.00067395	[3]	Group095	6.62252	70	[ACVR1, ACVR2A, ADCK1, ADPGK, AFAP1L2, AK2, ALS2, ANKRD54, BCL10, BRD2, BRSK1, CAMK2N1, CAMK4, CASP3, CCNG1, CCNL1, CDK1, CDK2, CDKL5, CDKN2B, CKS1B, DAB2IP, DAZAP2, DCK, DGKZ, EEF1A1, EMP2, ERBB4, FGFR3, FGR, GRK4, GRK5, GSKIP, HASPIN, IP6K3, IPMK, IRAK4, ITK, KAT2B, LAMTOR3, LIMK1, MAK, MAP3K1, MAP3K11, MMD, OASL, PAPOLA, PARP1, PFKFB3, PGK1, PHKG2, PIK3CA, PPIP5K1, PRKAA2, PRKAR1B, PRKCD, PRKX…		endosome
GO:0004672	protein kinase activity	GO_MolecularFunction	0.00363391	0.0220651	0.000213529	0.00067395	[3, 5]	Group095	7.25806	54	[ACVR1, ACVR2A, ADCK1, AFAP1L2, ALS2, ANKRD54, BRD2, BRSK1, CAMK2N1, CAMK4, CASP3, CCNG1, CCNL1, CDK1, CDK2, CDKL5, CDKN2B, CKS1B, DAB2IP, DAZAP2, ERBB4, FGFR3, FGR, GRK4, GRK5, GSKIP, HASPIN, IRAK4, ITK, KAT2B, LIMK1, MAK, MAP3K1, MAP3K11, MMD, PGK1, PHKG2, PIK3CA, PRKAA2, PRKAR1B, PRKCD, PRKX, RPS6KA1, RPS6KA6, SH3BP5L, STK39, STRADB, STYK1, TGFBR3, TOPBP1, TRIB2, ULK3, VRK3, WEE1]		transport vesicle membrane
GO:0016301	kinase activity	GO_MolecularFunction	0.001787	0.0139828	0.000213529	0.00067395	[4]	Group095	7.18172	66	[ACVR1, ACVR2A, ADCK1, ADPGK, AFAP1L2, AK2, ALS2, ANKRD54, BCL10, BRD2, BRSK1, CAMK2N1, CAMK4, CASP3, CCNG1, CCNL1, CDK1, CDK2, CDKL5, CDKN2B, CKS1B, DAB2IP, DAZAP2, DCK, DGKZ, EEF1A1, EMP2, ERBB4, FGFR3, FGR, GRK4, GRK5, GSKIP, HASPIN, IP6K3, IPMK, IRAK4, ITK, KAT2B, LAMTOR3, LIMK1, MAK, MAP3K1, MAP3K11, MMD, PFKFB3, PGK1, PHKG2, PIK3CA, PPIP5K1, PRKAA2, PRKAR1B, PRKCD, PRKX, RPS6KA1, RPS6KA6, S…		myeloid leukocyte migration
GO:0016773	phosphotransferase activity, alcohol group as acceptor	GO_MolecularFunction	0.0066165	0.0332578	0.000213529	0.00067395	[4]	Group095	6.92488	59	[ACVR1, ACVR2A, ADCK1, ADPGK, AFAP1L2, ALS2, ANKRD54, BRD2, BRSK1, CAMK2N1, CAMK4, CASP3, CCNG1, CCNL1, CDK1, CDK2, CDKL5, CDKN2B, CKS1B, DAB2IP, DAZAP2, DCK, DGKZ, ERBB4, FGFR3, FGR, GRK4, GRK5, GSKIP, HASPIN, IPMK, IRAK4, ITK, KAT2B, LIMK1, MAK, MAP3K1, MAP3K11, MMD, PFKFB3, PGK1, PHKG2, PIK3CA, PRKAA2, PRKAR1B, PRKCD, PRKX, RPS6KA1, RPS6KA6, SH3BP5L, STK39, STRADB, STYK1, TGFBR3, TOPBP1, TRIB2…		alpha-N-acetylgalactosaminide alpha-2,6-sialyltransferase activity
GO:0019207	kinase regulator activity	GO_MolecularFunction	0.00311291	0.0196075	0.000213529	0.00067395	[3, 5]	Group095	9.44206	22	[AFAP1L2, ALS2, ANKRD54, BCL10, CAMK2N1, CASP3, CCNG1, CCNL1, CDKN2B, CKS1B, DAB2IP, DAZAP2, EEF1A1, GSKIP, KAT2B, LAMTOR3, PIK3CA, PRKAR1B, SH3BP5L, STRADB, TOPBP1, TRIB2]		Bacterial invasion of epithelial cells
GO:0035639	purine ribonucleoside triphosphate binding	GO_MolecularFunction	0.000984765	0.00900526	0.000213529	0.00067395	[3, 4, 5]	Group095	6.56096	120	[ACTA2, ACTC1, ACTR2, ACVR1, ACVR2A, ADCK1, ADSSL1, AK2, ALS2, ARF6, ARHGEF12, ARHGEF15, ARHGEF39, ARL4A, ATP11C, ATP8A1, BAG2, BLM, BRSK1, CAMK4, CAPRIN1, CDK1, CDK2, CDKL5, CYTH1, DCK, DDX20, DDX50, DENND2C, DENND2D, DENND4B, DENND4C, DGKZ, DHX15, DNA2, DOCK11, DPH6, DQX1, ECT2, EEF1A1, EIF2B5, ELMO1, ENTPD4, ERBB4, FGFR3, FGR, GART, GCLC, GFM2, GNA15, GNAO1, GRK4, GRK5, GRPEL1, GTPBP8, HARS, H…		regulation of plasma membrane bounded cell projection assembly
GO:0004674	protein serine/threonine kinase activity	GO_MolecularFunction	0.000785312	0.00764169	0.000213529	0.00067395	[4, 6]	Group095	8.28516	43	[ACVR1, ACVR2A, ALS2, BRD2, BRSK1, CAMK2N1, CAMK4, CASP3, CCNG1, CCNL1, CDK1, CDK2, CDKL5, CDKN2B, CKS1B, DAB2IP, DAZAP2, GRK4, GRK5, HASPIN, IRAK4, KAT2B, LIMK1, MAK, MAP3K1, MAP3K11, PGK1, PHKG2, PIK3CA, PRKAA2, PRKAR1B, PRKCD, PRKX, RPS6KA1, RPS6KA6, STK39, STRADB, TGFBR3, TOPBP1, TRIB2, ULK3, VRK3, WEE1]		regulation of lamellipodium assembly
GO:0019887	protein kinase regulator activity	GO_MolecularFunction	0.00734835	0.0357525	0.000213529	0.00067395	[4, 6]	Group095	9.2233	19	[AFAP1L2, ALS2, ANKRD54, CAMK2N1, CASP3, CCNG1, CCNL1, CDKN2B, CKS1B, DAB2IP, DAZAP2, GSKIP, KAT2B, PIK3CA, PRKAR1B, SH3BP5L, STRADB, TOPBP1, TRIB2]		positive regulation of lamellipodium assembly
GO:0032555	purine ribonucleotide binding	GO_MolecularFunction	0.000715715	0.00710101	0.000213529	0.00067395	[4, 5, 6]	Group095	6.58174	124	[ACTA2, ACTC1, ACTR2, ACVR1, ACVR2A, ADCK1, ADSSL1, AK2, ALS2, ARF6, ARHGEF12, ARHGEF15, ARHGEF39, ARL4A, ATP11C, ATP8A1, BAG2, BLM, BRSK1, CAMK4, CAPRIN1, CDK1, CDK2, CDKL5, CYTH1, DCK, DDX20, DDX50, DENND2C, DENND2D, DENND4B, DENND4C, DGKZ, DHX15, DNA2, DOCK11, DPH6, DQX1, ECT2, EEF1A1, EIF2B5, ELMO1, ENTPD4, ERBB4, FBP1, FGFR3, FGR, GART, GCLC, GFM2, GNA15, GNAO1, GRK4, GRK5, GRPEL1, GTPBP8, H…		regulation of phosphate metabolic process
GO:1902911	protein kinase complex	GO_CellularComponent	0.00892985	0.0395204	0.000213529	0.00067395	[5]	Group095	10.4839	13	[ACVR1, ACVR2A, CCNG1, CCNL1, CDK1, CDK2, CKS1B, GTF2H3, PHKG2, PRKAA2, PRKAR1B, PRKX, STRADB]		positive regulation of lipid biosynthetic process
GO:0004693	cyclin-dependent protein serine/threonine kinase activity	GO_BiologicalProcess	0.00859511	0.0384879	0.000213529	0.00067395	[5, 6]	Group095	13.5593	8	[CASP3, CCNG1, CCNL1, CDK1, CDK2, CDKN2B, CKS1B, KAT2B]		response to oxidative stress
GO:0010948	negative regulation of cell cycle process	GO_BiologicalProcess	0.000269914	0.00390218	2.24882e-05	0.000103241	[3, 4, 5, 6]	Group094	10.9091	24	[ABRAXAS1, BLM, BRSK1, CDK1, CHFR, CRLF3, CTDSPL, DAB2IP, DNA2, DOT1L, DTX3L, H2AFX, HASPIN, INIP, KAT2B, KNTC1, NABP1, NUBP1, PRPF19, RAD21, SPDL1, TOPBP1, UFL1, WEE1]		cellular response to chemical stress
GO:0008608	attachment of spindle microtubules to kinetochore	GO_BiologicalProcess	0.0120347	0.0473283	2.24882e-05	0.000103241	[3, 4, 6, 7]	Group094	15.3846	6	[ABRAXAS1, BECN1, CDK1, CHAMP1, ECT2, KAT2B]		hydrolase activity, acting on ester bonds
GO:0000819	sister chromatid segregation	GO_BiologicalProcess	0.00962162	0.0411426	2.24882e-05	0.000103241	[5, 6]	Group094	9.34066	17	[ABRAXAS1, BECN1, CCSAP, CDK1, CHAMP1, CHFR, HASPIN, KAT2B, KNTC1, KPNB1, MYBL2, MZT1, RAD21, RMI2, SPDL1, STAG1, VPS4B]		phosphoric ester hydrolase activity
GO:0033045	regulation of sister chromatid segregation	GO_BiologicalProcess	0.0077514	0.0371187	2.24882e-05	0.000103241	[5, 6, 7]	Group094	12.8571	9	[BECN1, CDK1, CHFR, HASPIN, KAT2B, KNTC1, RAD21, RMI2, SPDL1]		phosphatase activity
GO:0034502	protein localization to chromosome	GO_BiologicalProcess	7.73166e-05	0.00165305	2.24882e-05	0.000103241	[6]	Group094	15.625	15	[BRD2, CDK1, CHAMP1, H2AFX, HASPIN, KNTC1, MIS18A, PARP1, RAD21, RUVBL2, SPDL1, SPIN1, TINF2, TOPBP1, TPP1]		enzyme binding
GO:0051988	regulation of attachment of spindle microtubules to kinetochore	GO_BiologicalProcess	0.00538245	0.0288713	2.24882e-05	0.000103241	[4, 5, 6, 7, 8]	Group094	26.6667	4	[BECN1, CDK1, ECT2, KAT2B]		kinase binding
GO:1901990	regulation of mitotic cell cycle phase transition	GO_BiologicalProcess	0.00782434	0.0372331	2.24882e-05	0.000103241	[5, 6, 7]	Group094	8.86076	21	[ABRAXAS1, BLM, BRSK1, CDK1, CDK2, CDKN2B, CHFR, CRLF3, CTDSPL, HASPIN, INIP, KNTC1, MBLAC1, NABP1, RAD21, SPDL1, TMOD3, TOPBP1, UBE2E2, VPS4B, WEE1]		protein kinase binding
GO:0033047	regulation of mitotic sister chromatid segregation	GO_BiologicalProcess	0.00822135	0.0381652	2.24882e-05	0.000103241	[5, 6, 7, 8, 9]	Group094	14.8936	7	[BECN1, CDK1, HASPIN, KAT2B, KNTC1, RAD21, SPDL1]		recycling endosome
GO:0051315	attachment of mitotic spindle microtubules to kinetochore	GO_BiologicalProcess	0.0130445	0.049878	2.24882e-05	0.000103241	[4, 5, 6, 7, 8, 9, 10]	Group094	21.0526	4	[BECN1, CDK1, CHAMP1, KAT2B]		ameboidal-type cell migration
GO:0071459	protein localization to chromosome, centromeric region	GO_BiologicalProcess	0.000565394	0.00617459	2.24882e-05	0.000103241	[7]	Group094	27.2727	6	[CDK1, CHAMP1, HASPIN, KNTC1, MIS18A, SPDL1]		stem cell differentiation
GO:0034501	protein localization to kinetochore	GO_BiologicalProcess	0.00689712	0.0345539	2.24882e-05	0.000103241	[8]	Group094	25	4	[CDK1, CHAMP1, KNTC1, SPDL1]		neural crest cell development
GO:0002262	myeloid cell homeostasis	GO_BiologicalProcess	0.00065949	0.00667404	7.57939e-05	0.000306207	[2, 4]	Group093	12.0567	17	[ACVR2A, ANKRD54, APEX1, BAK1, BCL6, CASP3, CITED2, HCLS1, KITLG, LIPA, MFHAS1, MYB, SMAD5, STAT1, STAT3, TMOD3, UFL1]		transferase complex
GO:0048872	homeostasis of number of cells	GO_BiologicalProcess	0.0124772	0.0483174	7.57939e-05	0.000306207	[3]	Group093	8.36502	22	[ACVR2A, ANKRD54, APEX1, BAK1, BCL10, BCL6, CASP3, CITED2, FADD, FAS, HCLS1, IL7R, KITLG, LIPA, LRRC19, MFHAS1, MYB, SMAD5, STAT1, STAT3, TMOD3, UFL1]		regulation of protein modification process
GO:0045597	positive regulation of cell differentiation	GO_BiologicalProcess	0.0100275	0.0422828	7.57939e-05	0.000306207	[3, 4, 5]	Group093	7.20268	43	[ACVR2A, ANKRD54, ASXL2, BCL6, BRD2, BTG1, CAPRIN1, CASP8, CDKL5, CLIC1, CYR61, ECT2, EGR2, EMP2, F11R, FADD, GDF10, GFAP, HCLS1, HLX, IFNG, IL7R, KCTD11, KITLG, LIMK1, MEDAG, MEGF8, MMD, NEDD9, NR5A2, NR6A1, RELN, RUNX1, SCIN, SEMA4D, SMAD5, SNAI1, SOX9, STAT1, STAT3, TPH1, UFL1, ZEB1]		cell adhesion mediator activity
GO:0030097	hemopoiesis	GO_BiologicalProcess	2.52039e-05	0.000708511	7.57939e-05	0.000306207	[4, 5]	Group093	8.62069	60	[ACVR2A, AGPAT5, ANGPT1, ANKRD54, APEX1, BAK1, BCL6, BRD2, CAMK4, CASP3, CASP8, CCDC39, CD81, CDKN2B, CITED2, CLEC4G, CTLA4, DLL4, FADD, FLI1, HCLS1, HLX, HOXB3, ICOS, IFNG, IL6R, IL7R, IRF4, ITGB6, ITK, KITLG, LAG3, LFNG, LIPA, MFHAS1, MLF1, MYB, NEDD9, NFE2L2, PLCL2, PRDM1, PRKX, PTPN22, RUNX1, SCIN, SLAMF1, SMAD5, SNX10, STAT1, STAT3, STAT4, TFRC, THPO, TMOD3, TNFAIP6, TNFSF8, TTC7A, UFL1, YTH…		nuclear body
GO:0002521	leukocyte differentiation	GO_BiologicalProcess	0.000389463	0.0049681	7.57939e-05	0.000306207	[4, 5, 6]	Group093	8.77193	40	[APEX1, BAK1, BCL6, BRD2, CAMK4, CASP8, CCDC39, CD81, CITED2, CLEC4G, CTLA4, DLL4, FADD, HCLS1, HLX, ICOS, IFNG, IL6R, IL7R, IRF4, ITGB6, ITK, KITLG, LAG3, LFNG, LIPA, MYB, NEDD9, PLCL2, PRDM1, PTPN22, RUNX1, SLAMF1, SNX10, STAT3, STAT4, TFRC, TNFAIP6, TNFSF8, ZEB1]		nuclear speck
GO:0030099	myeloid cell differentiation	GO_BiologicalProcess	6.16474e-05	0.00141789	7.57939e-05	0.000306207	[4, 5, 6]	Group093	10.2102	34	[ACVR2A, ANKRD54, APEX1, BCL6, CAMK4, CASP3, CASP8, CCDC39, CD81, CDKN2B, CITED2, FADD, FLI1, HCLS1, IFNG, IRF4, ITGB6, KITLG, LIPA, MFHAS1, MYB, NEDD9, PRKX, RUNX1, SCIN, SMAD5, SNX10, STAT1, STAT3, TFRC, THPO, TMOD3, TNFAIP6, UFL1]		Lysosome
GO:0030218	erythrocyte differentiation	GO_BiologicalProcess	0.00134742	0.0113005	7.57939e-05	0.000306207	[4, 5, 6, 7]	Group093	12.5	14	[ACVR2A, ANKRD54, APEX1, BCL6, CASP3, CITED2, HCLS1, MFHAS1, MYB, SMAD5, STAT1, STAT3, TMOD3, UFL1]		Protein processing in endoplasmic reticulum
GO:0002573	myeloid leukocyte differentiation	GO_BiologicalProcess	0.0112153	0.0449203	7.57939e-05	0.000306207	[5, 6, 7]	Group093	9.18919	17	[APEX1, CAMK4, CASP8, CCDC39, CD81, CITED2, FADD, HCLS1, IFNG, IRF4, ITGB6, KITLG, NEDD9, RUNX1, SNX10, TFRC, TNFAIP6]		response to endoplasmic reticulum stress
GO:0045639	positive regulation of myeloid cell differentiation	GO_BiologicalProcess	0.000647264	0.00663883	7.57939e-05	0.000306207	[4, 5, 6, 7, 8]	Group093	14.8148	12	[ACVR2A, ANKRD54, CASP8, FADD, HCLS1, IFNG, KITLG, NEDD9, RUNX1, SCIN, STAT1, STAT3]		smooth muscle cell migration
GO:0070231	T cell apoptotic process	GO_BiologicalProcess	0.00646348	0.0329247	7.57939e-05	0.000306207	[7]	Group093	15.5556	7	[BAK1, BCL10, EBF4, FADD, FAS, IL7R, LIPA]		regulation of smooth muscle cell migration
GO:0012501	programmed cell death	GO_BiologicalProcess	1.33754e-05	0.000414366	1.33754e-05	7.11011e-05	[3]	Group092	7.53077	104	[ACTC1, ACVR1, AIFM1, ANGPT1, ANP32E, APEX1, ARF6, BAK1, BCL10, BCL2L14, BCL6, BECN1, BEX3, BID, BIRC3, BLCAP, BLOC1S2, BNIP3, BNIPL, BTG1, C1D, C1QBP, CASP3, CASP8, CAT, CDK1, CITED2, CSRNP1, CTLA4, CYR61, DAB2IP, DDX20, EBF4, ECT2, EGLN1, ELMO1, EMP2, ERBB4, FADD, FAP, FAS, FGFR3, GALNT3, GATA6, GCLC, GRK5, GSKIP, HCLS1, HELLS, HERPUD1, HMGN5, HOXA13, HSPB6, HTR2B, IFI6, IFNG, IL7R, ING5, IPMK,…		cell surface receptor signaling pathway via STAT
GO:0043067	regulation of programmed cell death	GO_BiologicalProcess	5.68273e-05	0.00132714	1.33754e-05	7.11011e-05	[3, 4]	Group092	7.71429	81	[ACTC1, AIFM1, ANGPT1, ANP32E, APEX1, BAK1, BCL10, BCL2L14, BCL6, BECN1, BID, BIRC3, BNIP3, BTG1, C1QBP, CASP3, CASP8, CAT, CDK1, CITED2, CTLA4, CYR61, DAB2IP, DDX20, ECT2, EGLN1, ERBB4, FADD, FAP, FAS, GATA6, GCLC, GRK5, HCLS1, HELLS, HERPUD1, HMGN5, HOXA13, HSPB6, HTR2B, IFI6, IFNG, IL7R, ING5, ITGA6, KCNMA1, KITLG, KLHL20, MAP3K11, MDM2, MDM4, MFN1, MTDH, NFE2L2, OXR1, PARP1, PIK3CA, PPID, PPI…		cell surface receptor signaling pathway via JAK-STAT
GO:0006915	apoptotic process	GO_BiologicalProcess	8.46211e-06	0.000285455	1.33754e-05	7.11011e-05	[4]	Group092	7.66894	101	[ACTC1, ACVR1, AIFM1, ANGPT1, ANP32E, APEX1, ARF6, BAK1, BCL10, BCL2L14, BCL6, BECN1, BEX3, BID, BIRC3, BLCAP, BLOC1S2, BNIP3, BNIPL, BTG1, C1D, C1QBP, CASP3, CASP8, CAT, CDK1, CITED2, CSRNP1, CTLA4, CYR61, DAB2IP, DDX20, EBF4, ECT2, EGLN1, ELMO1, EMP2, ERBB4, FADD, FAP, FAS, FGFR3, GALNT3, GATA6, GCLC, GRK5, GSKIP, HCLS1, HELLS, HERPUD1, HMGN5, HOXA13, HSPB6, HTR2B, IFI6, IFNG, IL7R, ING5, ITGA6…		energy homeostasis
GO:0043068	positive regulation of programmed cell death	GO_BiologicalProcess	7.69331e-05	0.00166835	1.33754e-05	7.11011e-05	[3, 4, 5]	Group092	9.76253	37	[AIFM1, BAK1, BCL10, BCL6, BECN1, BID, BNIP3, BTG1, C1QBP, CASP3, CASP8, CTLA4, CYR61, DAB2IP, DDX20, ECT2, FADD, FAP, FAS, HOXA13, IFNG, ING5, ITGA6, KCNMA1, MAP3K11, MFN1, PARP1, PPID, PPP1CA, PRF1, PRKCD, PTPA, RBCK1, SCIN, SLIT2, TNFSF8, TP53INP1]		response to dietary excess
GO:0043069	negative regulation of programmed cell death	GO_BiologicalProcess	0.00129349	0.0109084	1.33754e-05	7.11011e-05	[3, 4, 5]	Group092	7.76398	50	[ACTC1, ANGPT1, BAK1, BCL10, BCL6, BECN1, BIRC3, CASP8, CAT, CDK1, CITED2, CYR61, ERBB4, FADD, FAS, GATA6, GCLC, GRK5, HCLS1, HELLS, HERPUD1, HMGN5, HSPB6, HTR2B, IFI6, IL7R, ITGA6, KITLG, KLHL20, MDM2, MDM4, MTDH, NFE2L2, OXR1, PIK3CA, PPIF, PPT1, PRKAA2, PRKCD, PSMD10, RASA1, RBCK1, RFFL, RPS6KA1, SMAD5, SNAI1, STRADB, SYVN1, TFRC, ZMYND11]		response to cytokine
GO:0042981	regulation of apoptotic process	GO_BiologicalProcess	4.42509e-05	0.0011012	1.33754e-05	7.11011e-05	[4, 5]	Group092	7.82178	79	[ACTC1, AIFM1, ANGPT1, ANP32E, APEX1, BAK1, BCL10, BCL2L14, BCL6, BECN1, BID, BIRC3, BNIP3, BTG1, C1QBP, CASP3, CASP8, CAT, CDK1, CITED2, CTLA4, CYR61, DAB2IP, DDX20, ECT2, EGLN1, ERBB4, FADD, FAP, FAS, GATA6, GCLC, GRK5, HCLS1, HELLS, HERPUD1, HMGN5, HOXA13, HSPB6, HTR2B, IFI6, IFNG, IL7R, ING5, ITGA6, KCNMA1, KITLG, KLHL20, MAP3K11, MDM2, MDM4, MFN1, MTDH, NFE2L2, OXR1, PIK3CA, PPID, PPIF, PPP1…		cellular response to cytokine stimulus
GO:0043065	positive regulation of apoptotic process	GO_BiologicalProcess	0.000197787	0.0032284	1.33754e-05	7.11011e-05	[4, 5, 6]	Group092	9.51087	35	[AIFM1, BAK1, BCL10, BCL6, BECN1, BID, BNIP3, BTG1, C1QBP, CASP3, CASP8, CTLA4, CYR61, DAB2IP, DDX20, ECT2, FADD, FAP, FAS, HOXA13, IFNG, ING5, ITGA6, KCNMA1, MAP3K11, MFN1, PPID, PPP1CA, PRKCD, PTPA, RBCK1, SCIN, SLIT2, TNFSF8, TP53INP1]		RecQ family helicase-topoisomerase III complex
GO:0043066	negative regulation of apoptotic process	GO_BiologicalProcess	0.00243634	0.0168108	1.33754e-05	7.11011e-05	[4, 5, 6]	Group092	7.64228	47	[ACTC1, ANGPT1, BAK1, BCL10, BCL6, BIRC3, CAT, CDK1, CITED2, CYR61, ERBB4, FADD, FAS, GATA6, GCLC, GRK5, HCLS1, HELLS, HERPUD1, HMGN5, HSPB6, HTR2B, IFI6, IL7R, ITGA6, KITLG, KLHL20, MDM2, MDM4, MTDH, NFE2L2, OXR1, PIK3CA, PPIF, PPT1, PRKAA2, PRKCD, PSMD10, RASA1, RFFL, RPS6KA1, SMAD5, SNAI1, STRADB, SYVN1, TFRC, ZMYND11]		resolution of DNA recombination intermediates
GO:0097191	extrinsic apoptotic signaling pathway	GO_BiologicalProcess	0.00254686	0.017415	1.33754e-05	7.11011e-05	[4, 5, 6]	Group092	10.4046	18	[BAK1, BCL10, BID, BLOC1S2, CASP8, DAB2IP, FADD, FAS, FGFR3, IFI6, IFNG, ITGA6, KITLG, PPP1CA, RBCK1, RFFL, STRADB, ZMYND11]		immune response-regulating cell surface receptor signaling pathway
GO:2001233	regulation of apoptotic signaling pathway	GO_BiologicalProcess	0.0108276	0.0439473	1.33754e-05	7.11011e-05	[4, 5, 6]	Group092	8.36364	23	[BAK1, BCL10, BECN1, BID, DAB2IP, FADD, FAS, HELLS, HERPUD1, IFI6, ING5, ITGA6, NFE2L2, PPIF, PPP1CA, PRKCD, PSMD10, RBCK1, RFFL, SNAI1, STRADB, SYVN1, ZMYND11]		antigen receptor-mediated signaling pathway
GO:0003723	RNA binding	GO_MolecularFunction	0.00064091	0.00666371	0.000870136	0.00195297	[3]	Group091	7.33198	72	[ABT1, APEX1, BICC1, C1D, C1QBP, CAPRIN1, CDC40, CIRBP, CNOT7, COIL, DAZAP1, DDX20, DDX50, DHX15, DNA2, DQX1, DTD1, EEF1A1, EIF2D, EIF2S1, EIF3A, EIF3D, EIF5A2, ENOX1, FUS, GAR1, HARS, HNRNPA1, ISG20, KHSRP, LSM1, LUC7L, MBD2, MEX3B, MSN, MTDH, MYEF2, NCBP1, NOP2, NOVA1, NXF1, OASL, PAIP2, PAPOLA, POP1, PPME1, PRPF31, RAVER2, RBM20, RBM22, RBM23, RBM4B, RBM7, RBPMS, RBPMS2, RIDA, RPP25L, SF3B5, S…		perinuclear region of cytoplasm
GO:0003729	mRNA binding	GO_MolecularFunction	0.00732956	0.0357758	0.000870136	0.00195297	[4]	Group091	8.54093	24	[C1QBP, CAPRIN1, CDC40, DAZAP1, DDX20, DDX50, EIF3A, EIF3D, FUS, KHSRP, LSM1, LUC7L, MBD2, MYEF2, NCBP1, NOVA1, NXF1, PAIP2, RBM20, RBPMS, RBPMS2, RIDA, YTHDC1, YTHDF2]		acid secretion
GO:0034655	nucleobase-containing compound catabolic process	GO_BiologicalProcess	0.00724367	0.035701	0.000870136	0.00195297	[4, 5]	Group091	7.88177	32	[ACOT7, ADA2, ADPGK, AIFM1, ALKBH5, APEX1, C1QBP, CAPRIN1, CNOT6, CNOT7, DNA2, ENTPD4, FBP1, FUS, ISG20, KAT2B, KHSRP, LIPA, LSM1, NCBP1, NT5M, NUDT17, PAN2, PFKFB3, PGK1, POP1, RIDA, STAT3, TRAF5, YTHDC1, YTHDF2, ZBTB20]		fibroblast apoptotic process
GO:0006396	RNA processing	GO_BiologicalProcess	0.010621	0.0438114	0.000870136	0.00195297	[4, 6, 7, 8]	Group091	6.89207	53	[ABT1, ALKBH5, C1D, C1QBP, CCNL1, CDC40, CDK5RAP1, COIL, DAZAP1, DDX20, DHX15, ELAC1, FUS, GAR1, GMCL1, HNRNPA1, ISG20, KAT2B, LSM1, LUC7L, MBLAC1, METTL15, MPHOSPH6, NCBP1, NOP2, NOVA1, PAN2, PAPOLA, POP1, PRPF19, PRPF31, RBBP6, RBM20, RBM22, RBM23, RBM4B, RBM7, RPP25L, SF3B5, SIRT7, SLC38A2, SRSF2, STAT3, SUV39H1, THUMPD1, TOE1, TRMT10A, TRMT1L, U2AF2, URM1, YTHDC1, YTHDF2, ZCCHC4]		telomere maintenance in response to DNA damage
GO:1903311	regulation of mRNA metabolic process	GO_BiologicalProcess	0.00459294	0.0254456	0.000870136	0.00195297	[6, 7, 8]	Group091	9.29204	21	[ALKBH5, APEX1, C1QBP, CAPRIN1, CNOT6, CNOT7, DAZAP1, FUS, LSM1, NCBP1, PAN2, PRPF19, RBM20, RBM23, RBM7, RIDA, SRSF2, TRAF5, U2AF2, YTHDC1, YTHDF2]		receptor metabolic process
GO:0043484	regulation of RNA splicing	GO_BiologicalProcess	0.0043758	0.0246932	0.000870136	0.00195297	[5, 6, 7, 8, 9, 10]	Group091	11.0236	14	[C1QBP, CCNL1, DAZAP1, FUS, NCBP1, PRPF19, RBM20, RBM22, RBM23, RBM7, SLC38A2, SRSF2, U2AF2, YTHDC1]		identical protein binding
GO:1903313	positive regulation of mRNA metabolic process	GO_BiologicalProcess	0.00701803	0.0349291	0.000870136	0.00195297	[6, 7, 8, 9]	Group091	11.7021	11	[ALKBH5, CAPRIN1, CNOT6, CNOT7, DAZAP1, LSM1, NCBP1, PAN2, PRPF19, RIDA, YTHDF2]		signaling adaptor activity
GO:0050684	regulation of mRNA processing	GO_BiologicalProcess	0.0126733	0.0489519	0.000870136	0.00195297	[6, 7, 8, 9, 10]	Group091	10.7843	11	[ALKBH5, C1QBP, DAZAP1, NCBP1, PRPF19, RBM20, RBM23, RBM7, SRSF2, U2AF2, YTHDC1]		stress granule assembly
GO:0033120	positive regulation of RNA splicing	GO_BiologicalProcess	0.000685838	0.00689472	0.000870136	0.00195297	[6, 7, 8, 9, 10, 11]	Group091	22.5806	7	[DAZAP1, NCBP1, PRPF19, RBM20, RBM22, SLC38A2, U2AF2]		thioesterase binding
GO:0051240	positive regulation of multicellular organismal process	GO_BiologicalProcess	0.00709612	0.0350877	9.04374e-08	9.13418e-07	[2, 3, 4]	Group090	6.59247	77	[ACVR2A, ADORA2B, ADRB3, AFAP1L2, ANGPT1, ANXA3, BCL10, BCL6, BECN1, BRD2, BTG1, C1QBP, CAPRIN1, CASP8, CAV1, CBLB, CCBE1, CD81, CDKL5, CITED2, CLNK, CYR61, EGR2, ELOVL6, EMP2, ERBB4, ESRRG, FADD, FGR, GATA6, GFAP, GPM6B, GRB10, HCLS1, HLX, HSPB6, HTR2B, ICOS, IFNG, IL6R, IL7R, IRF4, ITK, KDM3A, KITLG, LIMK1, LUM, MCOLN2, MEGF8, MFN1, MTDH, NEDD9, NFE2L2, NR5A2, PARP1, PTPN22, RELN, RPS6KA1, RUNX…		mitogen-activated protein kinase kinase kinase binding
GO:0001816	cytokine production	GO_BiologicalProcess	0.000488446	0.0055749	9.04374e-08	9.13418e-07	[2, 6]	Group090	8.26011	47	[ADAMTS3, ADORA2B, AFAP1L2, ANGPT1, APEX1, BCL10, BCL6, C1QBP, CASP3, CASP8, CCBE1, CD81, CLNK, FADD, FGR, GATA6, HFE, HTR2B, IFNG, IL6R, IRF4, ITGB6, ITK, LAG3, LITAF, LRRC19, LUM, MCOLN2, MORC3, PTPN22, RAC1, RUNX1, SCAMP5, SERPINB1, SIGIRR, SLAMF1, SORL1, STAT1, STAT3, TLR5, TMEM173, TNFSF8, TRIB2, UBE2J1, XAF1, ZBTB20, ZBTB34]		Golgi-associated vesicle membrane
GO:0009893	positive regulation of metabolic process	GO_BiologicalProcess	1.25969e-07	8.31397e-06	9.04374e-08	9.13418e-07	[3, 4, 5]	Group090	7.15953	184	[ABHD6, ABRAXAS1, ACTA2, ACTC1, ACTR2, ACVR2A, ADAM19, ADORA2B, ADRB3, AFAP1L2, ALKBH5, ANGPT1, APEX1, ARID3B, ARL2BP, ARNTL2, ASXL2, BAK1, BCL10, BECN1, BEND3, BIRC3, BLM, C1QBP, CAMK4, CAPRIN1, CASP3, CASP8, CASZ1, CBFB, CBLB, CCBE1, CD81, CDK1, CDK2, CDK5RAP1, CITED2, CLNK, CNOT6, CNOT7, CNTN1, CREBRF, CRLF3, CSRNP1, CYR61, DAB2IP, DAZAP1, DDAH1, DDAH2, DLL4, DNA2, DOT1L, DTX3L, EBF4, EGLN1, E…		actin filament-based movement
GO:0009891	positive regulation of biosynthetic process	GO_BiologicalProcess	9.1384e-07	4.08003e-05	9.04374e-08	9.13418e-07	[4, 5, 6]	Group090	7.28155	150	[ABHD6, ACTA2, ACTC1, ACTR2, ACVR2A, ADAM19, ADORA2B, AFAP1L2, ANGPT1, APEX1, ARID3B, ARL2BP, ARNTL2, ASXL2, BCL10, BIRC3, BLM, C1QBP, CAMK4, CASP8, CASZ1, CBFB, CCBE1, CD81, CDK2, CDK5RAP1, CITED2, CLNK, CNOT6, CNOT7, CNTN1, CREBRF, CRLF3, CSRNP1, CYR61, DAB2IP, DAZAP1, DDAH1, DDAH2, DLL4, DOT1L, DTX3L, EBF4, EGLN1, EGR2, EIF3D, EIF5A2, EPM2AIP1, ERBB4, ESRRG, FADD, FAS, FGR, FLI1, FUS, GATA6, H…		liver development
GO:0010604	positive regulation of macromolecule metabolic process	GO_BiologicalProcess	7.4762e-07	3.43905e-05	9.04374e-08	9.13418e-07	[4, 5, 6]	Group090	7.12761	167	[ABRAXAS1, ACTA2, ACTC1, ACTR2, ACVR2A, ADAM19, ADORA2B, AFAP1L2, ALKBH5, ANGPT1, APEX1, ARID3B, ARL2BP, ARNTL2, ASXL2, BAK1, BCL10, BIRC3, BLM, C1QBP, CAMK4, CAPRIN1, CASP3, CASP8, CASZ1, CBFB, CBLB, CCBE1, CD81, CDK2, CDK5RAP1, CITED2, CLNK, CNOT6, CNOT7, CNTN1, CREBRF, CRLF3, CSRNP1, CYR61, DAB2IP, DAZAP1, DLL4, DNA2, DOT1L, DTX3L, EBF4, EGLN1, EGR2, EIF3D, EIF5A2, EPC2, EPM2AIP1, ERBB4, ESRRG…		lamellipodium
GO:0001817	regulation of cytokine production	GO_BiologicalProcess	0.00125067	0.0106658	9.04374e-08	9.13418e-07	[3, 4, 7, 8]	Group090	7.9929	45	[ADORA2B, AFAP1L2, ANGPT1, APEX1, BCL10, BCL6, C1QBP, CASP3, CASP8, CCBE1, CD81, CLNK, FADD, FGR, GATA6, HFE, HTR2B, IFNG, IL6R, IRF4, ITK, LAG3, LITAF, LRRC19, LUM, MCOLN2, MORC3, PTPN22, RAC1, RUNX1, SCAMP5, SERPINB1, SIGIRR, SLAMF1, SORL1, STAT1, STAT3, TLR5, TMEM173, TNFSF8, TRIB2, UBE2J1, XAF1, ZBTB20, ZBTB34]		cellular component disassembly
GO:0010557	positive regulation of macromolecule biosynthetic process	GO_BiologicalProcess	2.05349e-06	8.42488e-05	9.04374e-08	9.13418e-07	[5, 6, 7]	Group090	7.24711	144	[ACTA2, ACTC1, ACTR2, ACVR2A, ADAM19, ADORA2B, AFAP1L2, ANGPT1, APEX1, ARID3B, ARL2BP, ARNTL2, ASXL2, BCL10, BIRC3, BLM, C1QBP, CAMK4, CASP8, CASZ1, CBFB, CCBE1, CD81, CDK2, CDK5RAP1, CITED2, CLNK, CNOT6, CNOT7, CNTN1, CREBRF, CRLF3, CSRNP1, CYR61, DAB2IP, DAZAP1, DLL4, DOT1L, DTX3L, EBF4, EGLN1, EGR2, EIF3D, EIF5A2, EPM2AIP1, ERBB4, ESRRG, FADD, FGR, FLI1, FUS, GATA6, HCLS1, HFE, HMGN5, HNF1A, H…		corticospinal tract morphogenesis
GO:0010628	positive regulation of gene expression	GO_BiologicalProcess	0.000170482	0.00294082	9.04374e-08	9.13418e-07	[6, 7, 8]	Group090	7.78923	68	[ACTA2, ACTC1, ADAM19, ADORA2B, AFAP1L2, ANGPT1, APEX1, BCL10, C1QBP, CASP8, CCBE1, CD81, CDK5RAP1, CITED2, CLNK, CNTN1, DAZAP1, DLL4, EIF3D, EIF5A2, FADD, FGR, FUS, HFE, HMGN5, HTR2B, IFNG, IL6R, IL7R, IP6K3, IRF4, ITK, LUM, MCOLN2, MSN, NCBP1, NFE2L2, NR5A2, PHF2, PLP1, PRDM1, PRPF19, PTPN22, RBM20, RBM22, RBM4B, RNF207, RUNX1, SCAMP5, SIRT7, SLAMF1, SLC38A2, SORL1, STAT1, STAT3, TET1, TFRC, TG…		hydrolase activity, acting on carbon-nitrogen (but not peptide) bonds
GO:0043170	macromolecule metabolic process	GO_BiologicalProcess	1.23689e-11	2.34701e-09	7.11521e-10	1.02662e-08	[3]	Group089	6.39838	442	[ABRAXAS1, ABT1, ACTA2, ACTC1, ACTR2, ACVR2A, ADAM19, ADAMTS13, ADAMTS3, ADORA2B, AFAP1L2, AFF4, AIFM1, ALG14, ALKBH3, ALKBH5, ALS2, ANGPT1, ANKRA2, APEX1, ARID3B, ARL2BP, ARNTL2, ASB18, ASXL2, B4GALNT2, BACH2, BAK1, BCL10, BCL6, BECN1, BEND3, BEX3, BIRC3, BLM, BNIP3, BRD2, BRWD3, C1D, C1QBP, CAMK4, CAPN5, CAPRIN1, CASP3, CASP8, CASZ1, CAT, CAV1, CBFB, CBLB, CBX7, CCBE1, CCNL1, CD81, CDC37L1, CDC…		immunological synapse formation
GO:0044238	primary metabolic process	GO_BiologicalProcess	3.42624e-07	1.73368e-05	7.11521e-10	1.02662e-08	[3]	Group089	5.94864	454	[AADAT, ABHD3, ABHD6, ABRAXAS1, ABT1, ACADL, ACOT7, ACPP, ACTR2, ACVR2A, ADA2, ADAM19, ADAMTS13, ADAMTS3, ADPGK, ADSSL1, AFAP1L2, AGMAT, AGPAT5, AIFM1, AK2, AKR1A1, ALG14, ALKBH3, ALKBH5, ANGPT1, APEX1, ARID3B, ARL2BP, ARNTL2, ASB18, ASPA, ASXL2, B4GALNT2, BACH2, BAK1, BCL10, BCL6, BECN1, BEND3, BEX3, BIRC3, BLM, BNIP3, BRD2, BRWD3, C1D, C1QBP, CAMK4, CAPN5, CAPRIN1, CASP3, CASP8, CASZ1, CAT, CAV…		regulation of cell growth
GO:0009057	macromolecule catabolic process	GO_BiologicalProcess	2.19275e-05	0.000652665	7.11521e-10	1.02662e-08	[4]	Group089	7.71208	90	[AIFM1, ALKBH5, APEX1, BECN1, BIRC3, BNIP3, C1QBP, CAPRIN1, CASP3, CASP8, CBLB, CHFR, CNOT6, CNOT7, CTSA, CTSB, CTSO, DAB2IP, DCAF11, DERL2, DNA2, DTX3L, FAP, FBXO45, FBXW4, FOXRED2, FUS, GAA, GFAP, HERPUD1, HFE, HMGCR, IDS, IFNG, ISG20, KHSRP, KLHL11, KLHL20, KLHL24, KLHL42, KLHL6, LIPA, LSM1, LYVE1, MAN1B1, MDM2, MDM4, MSN, NCBP1, NDFIP2, NEDD4, NFE2L2, NGLY1, NSF, PAN2, PHKG2, POP1, PPT1, PRPF…		mRNA regulatory element binding translation repressor activity
GO:0019538	protein metabolic process	GO_BiologicalProcess	2.16689e-06	8.02278e-05	7.11521e-10	1.02662e-08	[4]	Group089	6.73783	202	[ADAM19, ADAMTS13, ADAMTS3, ALG14, ALKBH5, ANGPT1, APEX1, ARL2BP, ASB18, B4GALNT2, BAK1, BCL10, BEX3, BIRC3, BNIP3, C1QBP, CAPN5, CAPRIN1, CASP3, CASP8, CAT, CBLB, CCBE1, CDC37L1, CDK1, CDK2, CDK5RAP1, CDKN2B, CHFR, CHST10, CNOT7, CTSA, CTSB, CTSO, DAB2IP, DCAF11, DCUN1D4, DDAH1, DERL2, DESI2, DOLPP1, DPH6, DTX3L, ECE2, EEF1A1, EGR2, EIF2B5, EIF2D, EIF2S1, EIF3A, EIF3D, EIF5A2, F13A1, FADD, FANCL…		plasma membrane
GO:0043412	macromolecule modification	GO_BiologicalProcess	2.33195e-06	8.42834e-05	7.11521e-10	1.02662e-08	[4]	Group089	7.74148	109	[ALG14, ANGPT1, APEX1, ARL2BP, ASB18, B4GALNT2, BCL10, BEX3, BIRC3, CBLB, CDK1, CDK2, CDK5RAP1, CDKN2B, CHFR, DCAF11, DCUN1D4, DDAH1, DOLPP1, DPH6, DTX3L, EGR2, F13A1, FANCL, FBXO28, FBXO45, GALNT3, GALNT5, GAR1, GFPT2, GRK5, GSKIP, HASPIN, HECTD2, HERPUD1, HS6ST1, IRAK4, KCTD11, KLHL20, KLHL24, KLHL42, LIMK1, MDM4, MEGF8, METTL15, MINDY4, MOGS, NDFIP2, NEDD4, NFE2L2, NOP2, OSTC, PARP1, PARP12, P…		cytosol
GO:0030163	protein catabolic process	GO_BiologicalProcess	0.00023792	0.00357587	7.11521e-10	1.02662e-08	[5]	Group089	7.7278	67	[APEX1, BIRC3, BNIP3, CASP3, CASP8, CBLB, CHFR, CTSA, CTSB, CTSO, DAB2IP, DCAF11, DERL2, DTX3L, FAP, FBXO45, FBXW4, FOXRED2, GFAP, HERPUD1, HFE, HMGCR, IFNG, KLHL11, KLHL20, KLHL24, KLHL42, KLHL6, LIPA, MAN1B1, MDM2, MDM4, MSN, NDFIP2, NEDD4, NFE2L2, NGLY1, NSF, PPT1, PRPF19, PSMA4, PSMB7, PSMB8, PSMD10, PSMD7, RAD23B, RBBP6, RBCK1, RFFL, RNF170, RNF186, SORL1, SPSB4, SYVN1, TMUB1, TPP1, TRIB2, U…		cytoplasm
GO:0036211	protein modification process	GO_BiologicalProcess	2.08885e-06	8.34443e-05	7.11521e-10	1.02662e-08	[5]	Group089	7.94281	100	[ALG14, ANGPT1, APEX1, ARL2BP, ASB18, B4GALNT2, BCL10, BEX3, BIRC3, CBLB, CDK1, CDK2, CDKN2B, CHFR, DCAF11, DCUN1D4, DDAH1, DOLPP1, DPH6, DTX3L, EGR2, F13A1, FANCL, FBXO28, FBXO45, GALNT3, GALNT5, GFPT2, GRK5, GSKIP, HASPIN, HECTD2, HERPUD1, IRAK4, KCTD11, KLHL20, KLHL24, KLHL42, LIMK1, MDM4, MEGF8, MINDY4, MOGS, NDFIP2, NEDD4, NFE2L2, OSTC, PARP1, PARP12, PCMT1, PELI2, PEX12, PIK3CA, PPME1, PPP1…		nucleolus
GO:0051246	regulation of protein metabolic process	GO_BiologicalProcess	0.0133122	0.0498963	7.11521e-10	1.02662e-08	[5, 6]	Group089	6.57895	65	[ALKBH5, ANGPT1, ARL2BP, BAK1, BCL10, BEX3, BIRC3, C1QBP, CAPRIN1, CASP3, CASP8, CBLB, CCBE1, CDK5RAP1, CDKN2B, CNOT7, CTSA, DAB2IP, EIF2S1, EIF3D, EIF5A2, FADD, GAS1, GFAP, GSKIP, HASPIN, HERPUD1, HFE, HMGCR, IFNG, IGFBP5, IP6K3, IRAK4, ITM2B, LDLRAD3, LIMK1, MSN, NCBP1, NDFIP2, NEDD4, NSF, PAIP2, PAIP2B, PEX12, PIK3CA, PRKAA2, PSMD10, PTPN22, PURA, RAC1, RBCK1, RBM4B, RIDA, RPS6KA1, RPS6KA6, SI…		peptidyl-prolyl cis-trans isomerase activity
GO:0002443	leukocyte mediated immunity	GO_BiologicalProcess	0.00644415	0.0329368	0.000544139	0.00137395	[3]	Group088	8.63309	24	[ADORA2B, ANXA3, BCL10, BCL6, C1QBP, CD81, CLEC4G, CLNK, EMP2, FADD, FCER1A, FGR, GRB2, HFE, IL7R, IRAK4, ITGB2, LAG3, PRF1, PRKCD, SLAMF1, TFRC, UFL1, VAMP8]		Proteoglycans in cancer
GO:0002697	regulation of immune effector process	GO_BiologicalProcess	0.00902575	0.0398288	0.000544139	0.00137395	[3, 4]	Group088	8.39161	24	[ADORA2B, ANGPT1, BCL6, BRD2, C1QBP, CD81, CLEC4G, CLNK, FADD, FGR, GRB2, HFE, HLX, IFNG, IL7R, ITGB2, LAG3, LITAF, PTPN22, SLAMF1, TFRC, UBE2J1, UFL1, VAMP8]		C-type lectin receptor signaling pathway
GO:0002460	adaptive immune response based on somatic recombination of immune receptors built from immunoglobulin superfamily domains	GO_BiologicalProcess	0.000614672	0.00647967	0.000544139	0.00137395	[4]	Group088	10.5023	23	[BACH2, BCL10, BCL6, BRD2, C1QBP, CD81, CLEC4G, EMP2, FADD, FCER1A, HFE, HLX, IL6R, IL7R, IRF4, KLHL6, PRF1, PRKCD, SLAMF1, STAT3, STAT4, TFRC, UFL1]		adaptive thermogenesis
GO:0051250	negative regulation of lymphocyte activation	GO_BiologicalProcess	0.0055302	0.0295593	0.000544139	0.00137395	[4, 5, 6, 7]	Group088	11.1111	13	[BCL6, CASP3, CBLB, CLEC4G, CLNK, CTLA4, FGR, HFE, HLX, LAG3, PTPN22, SDC4, UFL1]		cellular response to leukemia inhibitory factor
GO:0002707	negative regulation of lymphocyte mediated immunity	GO_BiologicalProcess	0.00207003	0.0154035	0.000544139	0.00137395	[5, 6, 7]	Group088	18.9189	7	[BCL6, CLEC4G, GRB2, HFE, IL7R, SLAMF1, UFL1]		rDNA heterochromatin formation
GO:0002823	negative regulation of adaptive immune response based on somatic recombination of immune receptors built from immunoglobulin superfamily domains	GO_BiologicalProcess	0.0120347	0.0473283	0.000544139	0.00137395	[5, 6, 7]	Group088	15.3846	6	[BCL6, CLEC4G, HFE, IL7R, SLAMF1, UFL1]		regulation of vascular endothelial growth factor signaling pathway
GO:0050868	negative regulation of T cell activation	GO_BiologicalProcess	0.00597523	0.031063	0.000544139	0.00137395	[5, 6, 7, 8]	Group088	11.9565	11	[BCL6, CASP3, CBLB, CLEC4G, CTLA4, HFE, HLX, LAG3, PTPN22, SDC4, UFL1]		inositol phosphate kinase activity
GO:1901135	carbohydrate derivative metabolic process	GO_BiologicalProcess	0.000806857	0.00775196	0.000221656	0.0006784	[3]	Group087	7.64163	58	[ABHD6, ACPP, ADA2, ADPGK, ADSSL1, AK2, AKR1A1, ALG14, ANGPT1, B4GALNT2, BEND3, CHST10, DCK, DOLPP1, ENTPD4, EXTL2, FBP1, GALNT3, GALNT5, GART, GFPT2, GNPDA2, HS3ST2, HS6ST1, IDS, IFNG, ITM2B, KAT2B, LIPA, LYVE1, MFN1, MOGS, NEU1, NGLY1, NT5M, OSTC, PARP1, PFKFB3, PGAP3, PGK1, PIGA, PIGH, PIGS, PIGU, PRKCD, SLC25A25, SLC51B, ST3GAL5, ST6GAL1, ST6GALNAC2, ST6GALNAC4, ST6GALNAC5, ST8SIA4, STAT3, TE…		regulation protein catabolic process at synapse
GO:0006796	phosphate-containing compound metabolic process	GO_BiologicalProcess	0.000487973	0.00565453	0.000221656	0.0006784	[4]	Group087	7.23327	80	[AADAT, ABHD3, ABHD6, ACOT7, ADPGK, ADSSL1, AGPAT5, AK2, AKR1A1, ARL2BP, B4GALNT2, BCL10, BECN1, BEND3, CDK1, CDK2, CDKN2B, DCK, DGKZ, ELOVL6, EMP2, ENTPD4, EXTL2, FBP1, GART, GATA6, GFPT2, GNPDA2, GRK5, GSKIP, HASPIN, HMGCR, HTR2B, IFNG, IMPA2, IP6K3, IPMK, IRAK4, ITGA6, KAT2B, KYNU, LCLAT1, LIMK1, LIPA, MCEE, MFN1, NT5C3A, NT5M, NUDT17, PARP1, PFKFB3, PGAM5, PGAP3, PGK1, PIGA, PIGH, PIGS, PIGU,…		membrane protein complex
GO:0008373	sialyltransferase activity	GO_MolecularFunction	0.000429163	0.0052965	0.000221656	0.0006784	[4]	Group087	28.5714	6	[ST3GAL5, ST6GAL1, ST6GALNAC2, ST6GALNAC4, ST6GALNAC5, ST8SIA4]		side of membrane
GO:0019637	organophosphate metabolic process	GO_BiologicalProcess	0.00825331	0.0381967	0.000221656	0.0006784	[4]	Group087	6.89238	57	[AADAT, ABHD3, ABHD6, ACOT7, ADPGK, ADSSL1, AGPAT5, AK2, AKR1A1, B4GALNT2, BECN1, BEND3, DCK, DGKZ, ELOVL6, ENTPD4, EXTL2, FBP1, GART, GATA6, GFPT2, GNPDA2, HMGCR, HTR2B, IFNG, IMPA2, IP6K3, IPMK, KAT2B, KYNU, LCLAT1, LIPA, MCEE, MFN1, NT5C3A, NT5M, NUDT17, PARP1, PFKFB3, PGAP3, PGK1, PIGA, PIGH, PIGS, PIGU, PIK3CA, PLCL2, PPIP5K1, PRKCD, SCARB1, SGMS2, SLC19A2, SLC25A25, STAT3, SYNJ1, TTC7A, ZBT…		negative regulation of release of cytochrome c from mitochondria
GO:1901137	carbohydrate derivative biosynthetic process	GO_BiologicalProcess	0.00647914	0.0328941	0.000221656	0.0006784	[4]	Group087	7.70878	36	[ADA2, ADSSL1, AK2, AKR1A1, ALG14, ANGPT1, B4GALNT2, CHST10, DCK, DOLPP1, GALNT3, GALNT5, GART, GFPT2, GNPDA2, HS3ST2, HS6ST1, ITM2B, LIPA, MOGS, OSTC, PARP1, PGAP3, PIGA, PIGH, PIGS, PIGU, SLC51B, ST3GAL5, ST6GAL1, ST6GALNAC2, ST6GALNAC4, ST6GALNAC5, ST8SIA4, TET1, UBE2J1]		IRES-dependent viral translational initiation
GO:0008610	lipid biosynthetic process	GO_BiologicalProcess	0.0103425	0.0432504	0.000221656	0.0006784	[4, 5]	Group087	7.29927	40	[ABHD3, ABHD6, ACOT7, AGPAT5, B4GALNT2, BECN1, CYP51A1, CYR61, DDX20, DGKZ, ELOVL6, HMGCR, HNF1A, HTR2B, IFNG, IMPA2, KAT2B, LCLAT1, LIPA, NR5A2, PCK2, PGAP3, PIGA, PIGH, PIGS, PIGU, PIK3CA, PLP1, PRKAA2, PRKCD, PRPF19, SCARB1, SGMS2, SNAI1, SRD5A1, ST6GALNAC4, ST6GALNAC5, ST8SIA4, TTC7A, ZBTB20]		determination of digestive tract left/right asymmetry
GO:0006486	protein glycosylation	GO_BiologicalProcess	0.00913248	0.0400668	0.000221656	0.0006784	[5, 6, 7]	Group087	9.39227	17	[ALG14, B4GALNT2, DOLPP1, GALNT3, GALNT5, GFPT2, MOGS, OSTC, SLC51B, ST3GAL5, ST6GAL1, ST6GALNAC2, ST6GALNAC4, ST6GALNAC5, ST8SIA4, TET1, UBE2J1]		cellular response to hydroperoxide
GO:0043232	intracellular membraneless organelle	GO_CellularComponent	0.00533608	0.028724	2.00908e-08	2.53646e-07	[4]	Group086	5.79821	227	[ABRAXAS1, ABT1, ACTA2, ACTC1, ACTR2, AFAP1, AFF4, AGPAT5, ALS2, ANK1, ANKRA2, ANP32E, APEX1, ARHGAP18, ARHGAP6, ARL2BP, ARL4A, ARNTL2, ARPC5, ASF1B, ATXN10, BCL10, BCL6, BEND3, BLM, BLOC1S2, BRD2, BRSK1, BTBD1, C1D, C1QBP, CABP1, CAMK4, CAPRIN1, CASZ1, CBX7, CCDC170, CCDC28B, CCDC39, CCDC40, CCSAP, CDC42SE1, CDK1, CDK2, CDKL5, CEP112, CEP170, CEP19, CEP72, CGN, CHAMP1, CITED2, CNOT7, COIL, DAZAP…		caveola assembly
GO:0070013	intracellular organelle lumen	GO_CellularComponent	1.65778e-08	1.4803e-06	2.00908e-08	2.53646e-07	[4]	Group086	6.7979	259	[ABRAXAS1, ABT1, ACADL, ACOT7, AFF4, AGPAT5, AIFM1, AK2, ALKBH3, ALKBH5, ANP32E, APEX1, ARHGAP18, ARID3B, ARL2BP, ARL4A, ARNTL2, ASF1B, ASXL2, BACH2, BCL10, BCL6, BECN1, BEND3, BIRC3, BLM, BLZF1, BRD2, BRSK1, BTBD1, C1D, C1QBP, CAMK4, CASZ1, CAT, CBLB, CBX7, CCDC58, CDC40, CDK1, CDK2, CDK5RAP1, CDKL5, CEP19, CHAMP1, CHFR, CIRBP, CITED2, CNOT7, COIL, CREBRF, CSE1L, DAZAP1, DAZAP2, DCAF11, DCAF7, D…		T cell tolerance induction
GO:0090304	nucleic acid metabolic process	GO_BiologicalProcess	0.001151	0.0102176	2.00908e-08	2.53646e-07	[4, 5]	Group086	5.94257	238	[ABRAXAS1, ABT1, ACTR2, ACVR2A, AFAP1L2, AIFM1, ALKBH3, ALKBH5, APEX1, ARID3B, ARL2BP, ARNTL2, ASXL2, BACH2, BCL10, BCL6, BEND3, BIRC3, BLM, BRD2, BRWD3, C1D, C1QBP, CAMK4, CAPRIN1, CASZ1, CAV1, CBFB, CBX7, CCNL1, CDC40, CDK1, CDK2, CDK5RAP1, CITED2, CNOT6, CNOT7, COIL, CREBRF, CRLF3, CSRNP1, CTDSPL, CYR61, DAB2IP, DAZAP1, DDX20, DHX15, DLL4, DNA2, DOT1L, DTD1, DTX3L, DUSP5, EAF1, EBF4, EED, EGLN…		WW domain binding
GO:0005634	nucleus	GO_CellularComponent	2.71445e-11	4.57838e-09	2.00908e-08	2.53646e-07	[5]	Group086	6.53325	395	[ABI3, ABRAXAS1, ABT1, ACOT7, ACTR2, ADAM19, AFF4, AGPAT5, AIFM1, ALKBH3, ALKBH5, ALS2, AMOTL1, ANKRA2, ANKRD54, ANP32E, ANXA3, APEX1, ARHGAP18, ARID3B, ARL2BP, ARL4A, ARNTL2, ARPC5, ASF1B, ASPA, ASXL2, BACH2, BCL10, BCL6, BECN1, BEND3, BEX3, BIRC3, BLCAP, BLM, BLZF1, BNIP3, BNIPL, BRD2, BRSK1, BRWD3, BTBD1, BTG1, C1D, C1QBP, CAMK4, CASP3, CASZ1, CAV2, CBFB, CBLB, CBX7, CCNG1, CCNL1, CDC40, CDK1,…		male germ cell nucleus
GO:0005654	nucleoplasm	GO_CellularComponent	1.39777e-09	1.92892e-07	2.00908e-08	2.53646e-07	[2, 6, 7]	Group086	7.26368	219	[ABRAXAS1, ACOT7, AFF4, ALKBH3, ALKBH5, ANP32E, APEX1, ARHGAP18, ARID3B, ARL4A, ARNTL2, ASF1B, ASXL2, BACH2, BCL10, BCL6, BECN1, BEND3, BIRC3, BLM, BLZF1, BRD2, BRSK1, BTBD1, C1D, CAMK4, CASZ1, CBLB, CBX7, CDC40, CDK2, CDK5RAP1, CDKL5, CEP19, CHAMP1, CHFR, CIRBP, CITED2, CNOT7, COIL, CREBRF, CSE1L, DAZAP1, DAZAP2, DCAF11, DCAF7, DCK, DDX20, DENND2C, DENND2D, DENND4B, DGKZ, DHX15, DNA2, DOT1L, DTN…		vitamin biosynthetic process
GO:0031981	nuclear lumen	GO_CellularComponent	4.19067e-09	5.3012e-07	2.00908e-08	2.53646e-07	[5, 6]	Group086	7.02528	239	[ABRAXAS1, ABT1, ACOT7, AFF4, AGPAT5, ALKBH3, ALKBH5, ANP32E, APEX1, ARHGAP18, ARID3B, ARL4A, ARNTL2, ASF1B, ASXL2, BACH2, BCL10, BCL6, BECN1, BEND3, BIRC3, BLM, BLZF1, BRD2, BRSK1, BTBD1, C1D, C1QBP, CAMK4, CASZ1, CBLB, CBX7, CDC40, CDK2, CDK5RAP1, CDKL5, CEP19, CHAMP1, CHFR, CIRBP, CITED2, CNOT7, COIL, CREBRF, CSE1L, DAZAP1, DAZAP2, DCAF11, DCAF7, DCK, DDX20, DDX50, DENND2C, DENND2D, DENND4B, D…
GO:0008373	sialyltransferase activity	GO_MolecularFunction	0.000429163	0.0052965	0.000127108	0.000442686	[4]	Group085	28.5714	6	[ST3GAL5, ST6GAL1, ST6GALNAC2, ST6GALNAC4, ST6GALNAC5, ST8SIA4]
GO:0140534	endoplasmic reticulum protein-containing complex	GO_CellularComponent	0.00819777	0.0381724	0.000127108	0.000442686	[2, 4, 5, 6]	Group085	11.4583	11	[ALG14, ELOVL6, FAM8A1, OSTC, PIGA, PIGH, PIGS, PIGU, SYVN1, TAPBP, WRB]
GO:0006664	glycolipid metabolic process	GO_BiologicalProcess	0.00811783	0.0379165	0.000127108	0.000442686	[5, 6]	Group085	12.0482	10	[NEU1, PGAP3, PIGA, PIGH, PIGS, PIGU, PRKCD, ST6GALNAC4, ST6GALNAC5, ST8SIA4]
GO:0009247	glycolipid biosynthetic process	GO_BiologicalProcess	0.0094961	0.0409519	0.000127108	0.000442686	[5, 6, 7]	Group085	13.3333	8	[PGAP3, PIGA, PIGH, PIGS, PIGU, ST6GALNAC4, ST6GALNAC5, ST8SIA4]
GO:0046488	phosphatidylinositol metabolic process	GO_BiologicalProcess	0.00407505	0.0236104	0.000127108	0.000442686	[7]	Group085	11.1111	14	[AGPAT5, BECN1, HTR2B, IMPA2, IP6K3, PGAP3, PIGA, PIGH, PIGS, PIGU, PIK3CA, PLCL2, SYNJ1, TTC7A]
GO:0006506	GPI anchor biosynthetic process	GO_BiologicalProcess	0.00983589	0.0418232	0.000127108	0.000442686	[6, 7, 8, 9]	Group085	18.5185	5	[PGAP3, PIGA, PIGH, PIGS, PIGU]
GO:0070848	response to growth factor	GO_BiologicalProcess	0.00361366	0.0220302	9.48933e-07	8.71293e-06	[3]	Group084	7.73585	41	[ACVR1, ACVR2A, ADAMTS3, ASPN, CASP3, CAV2, CCBE1, CDKN2B, CITED2, CYR61, DAB2IP, DLL4, EEF1A1, ERBB4, FGFR3, FNDC4, FRS3, GAS1, GATA6, GRB10, GRB2, HFE, HOXA13, IL17RD, ITGB6, MEGF8, NGLY1, NREP, PIK3CA, PTP4A2, PTP4A3, SLIT2, SMAD5, SMAD9, SORL1, STAT3, TGFBR3, TNFAIP6, VASN, ZEB1, ZNF451]
GO:0007166	cell surface receptor signaling pathway	GO_BiologicalProcess	1.52418e-06	6.61057e-05	9.48933e-07	8.71293e-06	[3, 4, 5]	Group084	7.13318	158	[ACKR4, ACPP, ACVR1, ACVR2A, ADAMTS3, ADORA2B, AFAP1L2, AMOTL1, ANGPT1, ARL2BP, ASPN, BAK1, BCL10, BCL6, BICC1, BID, BLOC1S2, CASP3, CASP8, CAV1, CAV2, CBFB, CBLB, CCBE1, CCRL2, CD81, CDKN2B, CITED2, CLNK, CNOT7, CNTN1, CRLF3, CSRNP1, CTF1, CTLA4, CTNNBIP1, CXCL11, CYR61, DAB2IP, DEPDC1B, DKK2, DLL4, DOK1, DOT1L, DTX3L, EIF2B5, EMP2, ERBB4, FADD, FAS, FCER1A, FGFR3, FGR, FRS3, FZD8, GABRD, GKAP1,…
GO:0090287	regulation of cellular response to growth factor stimulus	GO_BiologicalProcess	0.00327922	0.0204011	9.48933e-07	8.71293e-06	[3, 4, 5]	Group084	9.40171	22	[ADAMTS3, ASPN, CAV2, CCBE1, CDKN2B, CITED2, CYR61, DAB2IP, GRB10, HOXA13, IL17RD, NGLY1, NREP, PTP4A2, PTP4A3, SLIT2, SORL1, TGFBR3, TNFAIP6, VASN, ZEB1, ZNF451]
GO:0007167	enzyme-linked receptor protein signaling pathway	GO_BiologicalProcess	0.0131718	0.0499871	9.48933e-07	8.71293e-06	[4, 5, 6]	Group084	6.83311	52	[ACVR1, ACVR2A, ADAMTS3, AFAP1L2, ANGPT1, ASPN, CASP3, CAV2, CBLB, CCBE1, CDKN2B, CITED2, CLNK, CSRNP1, CYR61, DAB2IP, DOK1, ERBB4, FGFR3, FGR, FRS3, GKAP1, GRB10, GRB2, HFE, HOXA13, IFI6, IGFBP5, IL17RD, ITGB6, MEGF8, NEDD9, NGLY1, NR4A3, NREP, PIK3CA, PRKCD, PTP4A2, PTP4A3, RAC1, SH3TC2, SHC4, SMAD5, SMAD9, SORL1, STAT3, TGFBR3, TNFAIP6, VASN, ZEB1, ZFAND5, ZNF451]
GO:0141091	transforming growth factor beta receptor superfamily signaling pathway	GO_BiologicalProcess	0.00566666	0.0300769	9.48933e-07	8.71293e-06	[6, 7, 8]	Group084	8.84615	23	[ACVR1, ACVR2A, ASPN, CAV2, CDKN2B, CITED2, CYR61, HFE, HOXA13, IL17RD, ITGB6, MEGF8, NGLY1, NREP, SMAD5, SMAD9, SORL1, STAT3, TGFBR3, TNFAIP6, VASN, ZEB1, ZNF451]
GO:0007179	transforming growth factor beta receptor signaling pathway	GO_BiologicalProcess	0.00848375	0.0384428	9.48933e-07	8.71293e-06	[6, 7, 8, 9]	Group084	9.93377	15	[ACVR1, ASPN, CAV2, CDKN2B, CITED2, IL17RD, ITGB6, NREP, SMAD5, SMAD9, STAT3, TGFBR3, VASN, ZEB1, ZNF451]
GO:0040012	regulation of locomotion	GO_BiologicalProcess	0.000816019	0.00779067	9.29007e-05	0.000360883	[2, 3]	Group083	7.57576	60	[ABHD6, ABI3, AMOTL1, ANGPT1, ANXA3, ARF6, ARHGAP18, ARHGEF39, ATP8A1, BCL6, C1QBP, CASP8, CCBE1, CD81, CD99L2, CDH11, CITED2, CLDN1, CYR61, DAB2IP, DLL4, EMP2, ERBB4, FADD, FGFBP1, FGR, IFNG, IGFBP5, ITGA6, KITLG, LYVE1, MEGF8, MSN, MTUS1, NEDD9, NEXN, NR2F2, NR4A3, PHACTR1, PLAU, PRKX, PTPN22, RAC1, RELN, SDC4, SEMA3A, SEMA4C, SEMA4D, SERPINB1, SLAMF1, SLIT2, SNAI1, SORL1, STARD13, STAT3, STK39…
GO:0016477	cell migration	GO_BiologicalProcess	3.71299e-05	0.000988827	9.29007e-05	0.000360883	[3]	Group083	7.58333	91	[ABHD6, ABI3, ACKR4, ACVR1, AMOTL1, ANGPT1, ANXA3, ARF6, ARHGAP24, ARHGEF39, ARPC5, ATP8A1, C1QBP, CASP8, CCBE1, CCRL2, CD81, CD99L2, CDH11, CITED2, CLDN1, CXCL11, CYR61, DAB2IP, DEPDC1B, DLL4, EMP2, ERBB4, F11R, FADD, FAP, FBXO45, FGFBP1, FGR, FSCN1, GRB10, HTR2B, IFNG, IGFBP5, IRAK4, ITGA6, ITGB2, ITGB6, KITLG, L1CAM, LAMC1, LYVE1, MCOLN2, MEGF8, MSN, MTUS1, NEDD9, NEXN, NR2F2, NR4A3, PHACTR1, …
GO:0040017	positive regulation of locomotion	GO_BiologicalProcess	0.00214688	0.0156681	9.29007e-05	0.000360883	[2, 3, 4]	Group083	8.25688	36	[ANGPT1, ANXA3, ARF6, ARHGEF39, ATP8A1, BCL6, C1QBP, CASP8, CCBE1, CD99L2, CLDN1, CYR61, DAB2IP, FADD, FGFBP1, FGR, IFNG, IGFBP5, ITGA6, KITLG, LYVE1, MEGF8, NEDD9, NR4A3, PLAU, RAC1, RELN, SEMA3A, SEMA4C, SEMA4D, SLAMF1, SLIT2, SNAI1, STAT3, STK39, TGFBR3]
GO:0050900	leukocyte migration	GO_BiologicalProcess	0.00326171	0.0203756	9.29007e-05	0.000360883	[2, 4]	Group083	8.99281	25	[C1QBP, CD81, CD99L2, CXCL11, EMP2, F11R, FADD, IRAK4, ITGA6, ITGB2, KITLG, LYVE1, MCOLN2, MSN, MTUS1, NEDD9, PTPN22, RAC1, SELL, SLAMF1, SLIT2, STK39, TNFAIP6, TRIM55, VAV3]
GO:2000147	positive regulation of cell motility	GO_BiologicalProcess	0.00427864	0.0244172	9.29007e-05	0.000360883	[3, 4, 5]	Group083	8.03782	34	[ANGPT1, ANXA3, ARF6, ARHGEF39, ATP8A1, BCL6, C1QBP, CASP8, CCBE1, CD99L2, CLDN1, CYR61, DAB2IP, FADD, FGFBP1, FGR, IFNG, IGFBP5, ITGA6, KITLG, LYVE1, NEDD9, NR4A3, PLAU, RAC1, RELN, SEMA3A, SEMA4C, SEMA4D, SLAMF1, SNAI1, STAT3, STK39, TGFBR3]
GO:0030334	regulation of cell migration	GO_BiologicalProcess	0.000257602	0.0037965	9.29007e-05	0.000360883	[4, 5]	Group083	8.03949	57	[ABHD6, ABI3, AMOTL1, ANGPT1, ANXA3, ARF6, ARHGEF39, ATP8A1, C1QBP, CASP8, CCBE1, CD81, CD99L2, CDH11, CITED2, CLDN1, CYR61, DAB2IP, DLL4, EMP2, ERBB4, FADD, FGFBP1, FGR, IFNG, IGFBP5, ITGA6, KITLG, LYVE1, MSN, MTUS1, NEDD9, NEXN, NR2F2, NR4A3, PHACTR1, PLAU, PRKX, PTPN22, RAC1, RELN, SDC4, SEMA3A, SEMA4C, SEMA4D, SERPINB1, SLAMF1, SLIT2, SNAI1, SORL1, STARD13, STAT3, STK39, TGFBR3, TMSB10, TNFAI…
GO:0060544	regulation of necroptotic process	GO_BiologicalProcess	0.000319954	0.00445587	0.00236948	0.00379868	[5, 6]	Group082	30	6	[AIFM1, BIRC3, CASP8, FADD, PARP1, RBCK1]
GO:1902533	positive regulation of intracellular signal transduction	GO_BiologicalProcess	0.00402997	0.0235288	0.00236948	0.00379868	[4, 5, 6, 7]	Group082	7.09135	59	[ACVR2A, ADORA2B, ADRB3, ANGPT1, ASXL2, BCL10, BECN1, BID, BIRC3, C1QBP, CASP8, CAT, CAV2, CITED2, DAB2IP, DHX15, ERBB4, F11R, FADD, FGFR3, FGR, HCLS1, HFE, HTR2B, IGFBP5, IRAK4, KITLG, LAMTOR3, LITAF, LRRC19, LURAP1L, MAP3K11, MFHAS1, MTDH, NEDD4, PARP1, PELI2, PIK3CA, PTP4A2, PTP4A3, PTPN22, RBCK1, RELN, SEC13, SEMA4C, SEMA4D, SHOC2, SLAMF1, SPPL3, STK39, TAB3, TFRC, TGFBR3, THPO, TIFA, TMEM33,…
GO:0007249	canonical NF-kappaB signal transduction	GO_BiologicalProcess	0.00045747	0.00555552	0.00236948	0.00379868	[5, 6, 7]	Group082	10.5263	24	[ANGPT1, BCL10, BIRC3, CASP8, DAB2IP, DHX15, FADD, HTR2B, IRAK4, LITAF, LRRC19, LURAP1L, MTDH, PARP1, RBCK1, STAT1, STAT3, TAB3, TFRC, TGFBR3, TIFA, TRAF5, UFL1, ZMYND11]
GO:0043122	regulation of canonical NF-kappaB signal transduction	GO_BiologicalProcess	0.000252079	0.00375152	0.00236948	0.00379868	[5, 6, 7, 8]	Group082	10.9589	24	[ANGPT1, BCL10, BIRC3, CASP8, DAB2IP, DHX15, FADD, HTR2B, IRAK4, LITAF, LRRC19, LURAP1L, MTDH, PARP1, RBCK1, STAT1, STAT3, TAB3, TFRC, TGFBR3, TIFA, TRAF5, UFL1, ZMYND11]
GO:0043123	positive regulation of canonical NF-kappaB signal transduction	GO_BiologicalProcess	0.000912131	0.008547	0.00236948	0.00379868	[5, 6, 7, 8, 9]	Group082	11.3924	18	[BCL10, BIRC3, CASP8, DAB2IP, DHX15, FADD, HTR2B, IRAK4, LITAF, LRRC19, LURAP1L, MTDH, PARP1, RBCK1, TAB3, TFRC, TIFA, TRAF5]
GO:0016192	vesicle-mediated transport	GO_BiologicalProcess	0.00153981	0.0124332	0.000499871	0.00129454	[2, 4]	Group081	6.87146	85	[ACKR4, ADORA2B, ALS2, ANGPT1, ANK1, ANKRD13A, ANXA3, AP1S2, ARF6, ARHGAP12, ARL4A, ATP8A1, BECN1, BLOC1S2, BLZF1, BRSK1, CASP3, CAV1, CAV2, CBLB, CD81, CDC42SE1, CEP19, CLNK, COPB1, COPZ1, COPZ2, DTX3L, ELMO1, EMP2, FBXO45, FCER1A, FCHSD2, FGR, FNBP1L, GAS1, GCC2, GGA2, GPR107, GRB2, GRK4, HFE, IFNG, ITGB2, KLHL20, LDLRAD3, LIPA, LYVE1, MSN, NCF4, NECAP1, NECAP2, NEDD4, NSF, PIK3CA, PLEKHA3, PPT…
GO:0006897	endocytosis	GO_BiologicalProcess	0.0115384	0.0459717	0.000499871	0.00129454	[3, 5]	Group081	7.37052	37	[ANGPT1, ANKRD13A, ANXA3, ARHGAP12, ATP8A1, BECN1, CAV1, CAV2, CBLB, CD81, CDC42SE1, ELMO1, FCHSD2, FGR, FNBP1L, GPR107, GRB2, GRK4, HFE, IFNG, ITGB2, LDLRAD3, LIPA, LYVE1, NCF4, NECAP1, NECAP2, NEDD4, PIK3CA, PPT1, RAB20, SCAMP5, SCARB1, SNX10, SORL1, SYNJ1, TFRC]
GO:0098657	import into cell	GO_BiologicalProcess	0.00433419	0.0246416	0.000499871	0.00129454	[4]	Group081	7.34633	49	[ANGPT1, ANKRD13A, ANXA3, ARHGAP12, ATP8A1, BECN1, CACNA1D, CAV1, CAV2, CBLB, CD81, CDC42SE1, ELMO1, FCHSD2, FGR, FNBP1L, GFAP, GPR107, GRB2, GRK4, HCN4, HFE, IFNG, ITGB2, KCNJ16, KCNJ3, LDLRAD3, LIPA, LOC528050, LRRC8B, LYVE1, NCF4, NECAP1, NECAP2, NEDD4, PIK3CA, PPT1, RAB20, SCAMP5, SCARB1, SHOC2, SLC12A3, SLC38A2, SLC39A11, SNX10, SORL1, SYNJ1, TFRC, TRPV3]
GO:0006898	receptor-mediated endocytosis	GO_BiologicalProcess	0.00201294	0.0152022	0.000499871	0.00129454	[4, 6]	Group081	10.3825	19	[ANGPT1, ANKRD13A, CAV1, CAV2, CBLB, CD81, FCHSD2, FNBP1L, GPR107, GRB2, GRK4, HFE, ITGB2, LDLRAD3, LYVE1, NEDD4, PPT1, SORL1, TFRC]
GO:0031623	receptor internalization	GO_BiologicalProcess	0.013014	0.0498869	0.000499871	0.00129454	[5, 7]	Group081	11.236	10	[ANGPT1, ANKRD13A, CAV1, CBLB, CD81, GRB2, GRK4, ITGB2, NEDD4, TFRC]
GO:0044085	cellular component biogenesis	GO_BiologicalProcess	4.77345e-05	0.00116873	1.3498e-05	6.8165e-05	[3]	Group080	6.5955	173	[ABI3, ABRAXAS1, ABT1, ACTA2, ACTC1, ACTR2, AIFM1, ALKBH5, ALS2, ANKRA2, ANTXR1, ARF6, ARHGAP18, ARHGAP24, ARHGAP6, ARHGEF15, ARPC5, ASF1B, ATXN10, BAK1, BCL10, BECN1, BEND3, BIRC3, BLM, BRD2, C1D, C1QBP, CAPRIN1, CAV1, CAV2, CCDC28B, CCDC39, CCDC40, CCSAP, CDH11, CDK2, CDKL5, CEP19, CEP72, CLDN1, CNOT6, CNOT7, CNTN1, COIL, CYR61, DAB2IP, DAZAP2, DDX20, DOCK11, DRC1, ECT2, EIF2D, EIF2S1, EIF3A, E…
GO:0006996	organelle organization	GO_BiologicalProcess	4.1634e-05	0.00105334	1.3498e-05	6.8165e-05	[4]	Group080	6.51646	188	[ABRAXAS1, ABT1, ACTA2, ACTC1, ACTR2, ADCK1, AIFM1, ALKBH5, ALS2, AMOTL1, ANTXR1, APEX1, ARF6, ARHGAP12, ARHGAP18, ARHGAP6, ARHGEF15, ARPC5, ATXN10, BAK1, BCL6, BECN1, BEND3, BID, BLM, BLOC1S2, BLZF1, BNIP3, BRSK1, BRWD3, C1QBP, CAPRIN1, CAV2, CCDC170, CCDC28B, CCDC39, CCDC40, CCSAP, CDK1, CDK2, CDKL5, CEP19, CEP72, CGN, CHAMP1, CHFR, CNOT6, CNOT7, DAZAP2, DNA2, DNAJC16, DRC1, ECT2, EIF2D, EIF2S1…
GO:0022607	cellular component assembly	GO_BiologicalProcess	9.39849e-06	0.00031015	1.3498e-05	6.8165e-05	[4]	Group080	6.85905	164	[ABI3, ABRAXAS1, ABT1, ACTA2, ACTC1, ACTR2, AIFM1, ALKBH5, ALS2, ANKRA2, ANTXR1, ARF6, ARHGAP18, ARHGAP24, ARHGAP6, ARHGEF15, ARPC5, ASF1B, ATXN10, BAK1, BCL10, BECN1, BEND3, BIRC3, BLM, BRD2, C1QBP, CAPRIN1, CAV1, CAV2, CCDC28B, CCDC39, CCDC40, CCSAP, CDH11, CDK2, CDKL5, CEP19, CEP72, CLDN1, CNOT6, CNOT7, CNTN1, COIL, DAB2IP, DAZAP2, DDX20, DOCK11, DRC1, ECT2, EIF2D, EIF2S1, EIF3A, EIF3D, EMP2, …
GO:0070925	organelle assembly	GO_BiologicalProcess	0.00865095	0.0386239	1.3498e-05	6.8165e-05	[5]	Group080	6.87575	57	[ABRAXAS1, ABT1, ACTA2, ACTC1, ACTR2, ALKBH5, ATXN10, BECN1, C1QBP, CAPRIN1, CCDC28B, CCDC39, CCDC40, CCSAP, CDK2, CDKL5, CEP19, CEP72, CNOT6, CNOT7, DAZAP2, DRC1, EIF2S1, FAM149B1, FHDC1, FNBP1L, FSCN1, FUS, IFT140, IQCG, KAT2B, KIF27, KNTC1, KPNB1, MAK, MFN1, MSN, MYBL2, MZT1, NOP2, PAN2, POC1A, PRKAA2, RAB20, RELN, RPGRIP1L, SAC3D1, SDC4, SDCCAG3, SNX10, STAG1, TMEM173, TMOD3, TP53INP1, ULK3, …
GO:0140694	membraneless organelle assembly	GO_BiologicalProcess	0.00236146	0.0165194	1.3498e-05	6.8165e-05	[6]	Group080	8.67052	30	[ABRAXAS1, ABT1, ACTA2, ACTC1, ALKBH5, C1QBP, CAPRIN1, CCSAP, CDK2, CEP72, CNOT6, CNOT7, DAZAP2, EIF2S1, FSCN1, FUS, KAT2B, KNTC1, KPNB1, MSN, MYBL2, MZT1, NOP2, PAN2, PRKAA2, SAC3D1, STAG1, TMOD3, VPS4B, YTHDF2]
GO:0050673	epithelial cell proliferation	GO_BiologicalProcess	0.00216428	0.0156447	0.000100668	0.000376573	[3]	Group079	8.72093	30	[BAK1, CAV1, CAV2, CDKN2B, CLDN1, DAB2IP, DLL4, ERBB4, FAP, FGFBP1, GATA6, HLX, HTR2B, IGFBP5, LGR5, LIPA, NR2F2, PRDM1, PRKX, PURA, RASGRF1, SCARB1, SERPINB1, SLC39A9, STAT1, STAT3, TINF2, VASH2, WDR77, ZEB1]
GO:0042127	regulation of cell population proliferation	GO_BiologicalProcess	0.000477403	0.0055746	0.000100668	0.000376573	[3, 4]	Group079	7.21925	81	[ANGPT1, BCL6, BECN1, BNIPL, BTG1, CASP3, CAV1, CAV2, CBLB, CD81, CDK2, CDKN2B, CLDN1, CLEC4G, CNOT6, CNOT7, CTLA4, CXCL11, CYR61, DAB2IP, DERL2, DLL4, DPT, EMP2, ERBB4, FADD, FANCL, FAP, FGFBP1, FGFR3, GATA6, GDF9, GFAP, GRK5, HCLS1, HLX, HMGN5, HOXA3, HTR2B, IFNG, IGFBP5, IL6R, IL7R, ING5, KAT2B, KITLG, LGR5, MBD2, MFN1, MORC3, NOP2, NR2F2, NR4A3, NR5A2, PDS5B, PLAU, PRDM1, PTPN22, PURA, RARRES…
GO:0001935	endothelial cell proliferation	GO_BiologicalProcess	0.007825	0.0371199	0.000100668	0.000376573	[4]	Group079	10.6557	13	[CAV1, CAV2, DLL4, FGFBP1, HTR2B, LIPA, NR2F2, PRKX, SCARB1, SLC39A9, STAT1, STAT3, VASH2]
GO:0008284	positive regulation of cell population proliferation	GO_BiologicalProcess	0.0118454	0.0469486	0.000100668	0.000376573	[3, 4, 5]	Group079	7.06436	45	[BCL6, CAV2, CD81, CDK2, CLDN1, CNOT6, CNOT7, CYR61, DERL2, DLL4, EMP2, ERBB4, FADD, FGFBP1, FGFR3, GATA6, GDF9, GFAP, GRK5, HCLS1, HLX, HMGN5, HOXA3, HTR2B, IFNG, IGFBP5, IL6R, IL7R, KITLG, MFN1, NOP2, NR4A3, NR5A2, PTPN22, PURA, SHC4, SLAMF1, STAT3, TFRC, THPO, TRAF5, UFL1, VASH2, VAV3, WDR77]
GO:0008285	negative regulation of cell population proliferation	GO_BiologicalProcess	0.00478859	0.0262422	0.000100668	0.000376573	[3, 4, 5]	Group079	7.86026	36	[BCL6, BECN1, BNIPL, BTG1, CASP3, CAV1, CAV2, CBLB, CDKN2B, CLEC4G, CNOT7, CTLA4, DAB2IP, DLL4, DPT, ERBB4, FAP, GATA6, IFNG, IGFBP5, ING5, KAT2B, MORC3, NR2F2, PDS5B, RARRES1, SCIN, SDC4, SKAP2, STAT1, STAT3, TINF2, TP53INP1, WDR77, ZEB1, ZNF503]
GO:0000785	chromatin	GO_CellularComponent	0.010924	0.0441027	0.00351952	0.00500665	[2, 6]	Group078	7.13128	44	[AFF4, ANP32E, ASF1B, BEND3, BRD2, CASZ1, CBX7, CITED2, EBF4, EPC2, ESRRG, FANCL, H2AFX, HELLS, HMGN5, HMGXB4, ING5, INO80D, IRF4, KANSL2, KAT2B, KDM3A, MBD2, MIS18A, MORC3, MPHOSPH8, MSL1, NEDD4, NFE2L2, NR6A1, ORC2, PARP1, PDS5B, RAD21, RUVBL2, SIRT7, SMARCA4, SNAI1, SPIN1, STAG1, STAT1, STAT3, SUV39H1, UBR5]
GO:0006325	chromatin organization	GO_BiologicalProcess	0.00278811	0.0184015	0.00351952	0.00500665	[4]	Group078	7.21271	59	[ABRAXAS1, ACPP, ANP32E, APEX1, ASF1B, BCL6, BEND3, BRD2, CDK1, CDK2, DOT1L, DTX3L, DUSP5, EED, EPC2, H2AFX, HASPIN, HELLS, HMGN5, HNF1A, ING5, INO80D, IRAK4, IRF4, KANSL2, KAT2B, KDM3A, LIMK1, LIN54, MBD2, MINDY2, MIS18A, MPHOSPH8, MSL1, NR5A2, PHF2, PIK3CA, PPP1CA, PPTC7, PRKAA2, PTP4A2, PTP4A3, PTPRE, RAD21, RPS6KA1, RPS6KA6, RUVBL2, SIRT7, SMARCA4, SNAI1, SPIN1, STK39, SUV39H1, TET1, TOPBP1, …
GO:0043232	intracellular membraneless organelle	GO_CellularComponent	0.00533608	0.028724	0.00351952	0.00500665	[4]	Group078	5.79821	227	[ABRAXAS1, ABT1, ACTA2, ACTC1, ACTR2, AFAP1, AFF4, AGPAT5, ALS2, ANK1, ANKRA2, ANP32E, APEX1, ARHGAP18, ARHGAP6, ARL2BP, ARL4A, ARNTL2, ARPC5, ASF1B, ATXN10, BCL10, BCL6, BEND3, BLM, BLOC1S2, BRD2, BRSK1, BTBD1, C1D, C1QBP, CABP1, CAMK4, CAPRIN1, CASZ1, CBX7, CCDC170, CCDC28B, CCDC39, CCDC40, CCSAP, CDC42SE1, CDK1, CDK2, CDKL5, CEP112, CEP170, CEP19, CEP72, CGN, CHAMP1, CITED2, CNOT7, COIL, DAZAP…
GO:0005694	chromosome	GO_CellularComponent	0.0121679	0.0476053	0.00351952	0.00500665	[5]	Group078	6.50407	72	[ACTR2, AFF4, ANP32E, APEX1, ARPC5, ASF1B, BCL6, BEND3, BLM, BRD2, CASZ1, CBX7, CDK2, CHAMP1, CITED2, DNA2, DOT1L, EBF4, EPC2, ESRRG, FANCL, FBXO28, GAR1, H2AFX, HASPIN, HELLS, HMGN5, HMGXB4, HOXA13, ING5, INIP, INO80D, IRF4, KANSL2, KAT2B, KDM3A, KNTC1, MBD2, MIS18A, MORC3, MPHOSPH8, MSL1, NEDD4, NFE2L2, NR6A1, ORC2, PARP1, PDS5B, PHF2, PPP1CA, PRIM2, PRPF19, RAD21, RMI2, RUVBL2, SEC13, SIRT7, S…
GO:0045814	negative regulation of gene expression, epigenetic	GO_BiologicalProcess	0.00122202	0.010661	0.00351952	0.00500665	[7, 8, 9]	Group078	11.7647	16	[APEX1, BCL6, BEND3, CDK2, DOT1L, EED, HELLS, MBD2, MIS18A, MPHOSPH8, PHF2, SIRT7, SPIN1, SUV39H1, UBR5, YTHDC1]
GO:0001890	placenta development	GO_BiologicalProcess	0.000588175	0.00633227	0.000642751	0.00154566	[4]	Group077	13.0435	15	[ADAM19, BIRC3, CITED2, CTSB, CYR61, DAZAP1, EGLN1, GRB2, HNF1A, HS6ST1, NR2F2, PARP1, PRDM1, SNAI1, VASH2]
GO:0001893	maternal placenta development	GO_BiologicalProcess	0.00147095	0.0120049	0.000642751	0.00154566	[3, 4, 5]	Group077	23.0769	6	[CITED2, CTSB, DAZAP1, NR2F2, PARP1, PRDM1]
GO:0009792	embryo development ending in birth or egg hatching	GO_BiologicalProcess	0.00275153	0.0182394	0.000642751	0.00154566	[4, 5]	Group077	7.76173	43	[ACVR1, ADAMTS3, ANGPT1, APEX1, ASF1B, BCL10, BRD2, CASP3, CCM2, CITED2, CYR61, EGLN1, EMP2, GATA6, GRB2, HNF1A, HOXA3, HOXB3, HOXD9, HS6ST1, IFT140, LFNG, LPAR6, MEGF8, MFN1, NR2F2, NR5A2, PPP4R4, PRDM1, PRPF19, PSPH, RBBP6, RPGRIP1L, SDC4, SEMA4C, SNAI1, TAF8, TET1, TULP3, VASH2, YTHDC1, ZEB1, ZFAND5]
GO:0001701	in utero embryonic development	GO_BiologicalProcess	0.00237513	0.0165388	0.000642751	0.00154566	[6, 7]	Group077	8.76133	29	[ACVR1, ADAMTS3, ANGPT1, APEX1, ASF1B, CCM2, CITED2, CYR61, EGLN1, GATA6, GRB2, HNF1A, HS6ST1, LPAR6, MFN1, NR2F2, NR5A2, PPP4R4, PRDM1, PRPF19, PSPH, RBBP6, RPGRIP1L, SNAI1, TAF8, TET1, VASH2, YTHDC1, ZFAND5]
GO:0001892	embryonic placenta development	GO_BiologicalProcess	0.00384007	0.0229497	0.000642751	0.00154566	[5, 6, 7, 8]	Group077	14.2857	9	[CITED2, CYR61, EGLN1, GRB2, HS6ST1, NR2F2, PRDM1, SNAI1, VASH2]
GO:0006996	organelle organization	GO_BiologicalProcess	4.1634e-05	0.00105334	1.65654e-06	1.39425e-05	[4]	Group076	6.51646	188	[ABRAXAS1, ABT1, ACTA2, ACTC1, ACTR2, ADCK1, AIFM1, ALKBH5, ALS2, AMOTL1, ANTXR1, APEX1, ARF6, ARHGAP12, ARHGAP18, ARHGAP6, ARHGEF15, ARPC5, ATXN10, BAK1, BCL6, BECN1, BEND3, BID, BLM, BLOC1S2, BLZF1, BNIP3, BRSK1, BRWD3, C1QBP, CAPRIN1, CAV2, CCDC170, CCDC28B, CCDC39, CCDC40, CCSAP, CDK1, CDK2, CDKL5, CEP19, CEP72, CGN, CHAMP1, CHFR, CNOT6, CNOT7, DAZAP2, DNA2, DNAJC16, DRC1, ECT2, EIF2D, EIF2S1…
GO:0043232	intracellular membraneless organelle	GO_CellularComponent	0.00533608	0.028724	1.65654e-06	1.39425e-05	[4]	Group076	5.79821	227	[ABRAXAS1, ABT1, ACTA2, ACTC1, ACTR2, AFAP1, AFF4, AGPAT5, ALS2, ANK1, ANKRA2, ANP32E, APEX1, ARHGAP18, ARHGAP6, ARL2BP, ARL4A, ARNTL2, ARPC5, ASF1B, ATXN10, BCL10, BCL6, BEND3, BLM, BLOC1S2, BRD2, BRSK1, BTBD1, C1D, C1QBP, CABP1, CAMK4, CAPRIN1, CASZ1, CBX7, CCDC170, CCDC28B, CCDC39, CCDC40, CCSAP, CDC42SE1, CDK1, CDK2, CDKL5, CEP112, CEP170, CEP19, CEP72, CGN, CHAMP1, CITED2, CNOT7, COIL, DAZAP…
GO:0005694	chromosome	GO_CellularComponent	0.0121679	0.0476053	1.65654e-06	1.39425e-05	[5]	Group076	6.50407	72	[ACTR2, AFF4, ANP32E, APEX1, ARPC5, ASF1B, BCL6, BEND3, BLM, BRD2, CASZ1, CBX7, CDK2, CHAMP1, CITED2, DNA2, DOT1L, EBF4, EPC2, ESRRG, FANCL, FBXO28, GAR1, H2AFX, HASPIN, HELLS, HMGN5, HMGXB4, HOXA13, ING5, INIP, INO80D, IRF4, KANSL2, KAT2B, KDM3A, KNTC1, MBD2, MIS18A, MORC3, MPHOSPH8, MSL1, NEDD4, NFE2L2, NR6A1, ORC2, PARP1, PDS5B, PHF2, PPP1CA, PRIM2, PRPF19, RAD21, RMI2, RUVBL2, SEC13, SIRT7, S…
GO:0031981	nuclear lumen	GO_CellularComponent	4.19067e-09	5.3012e-07	1.65654e-06	1.39425e-05	[5, 6]	Group076	7.02528	239	[ABRAXAS1, ABT1, ACOT7, AFF4, AGPAT5, ALKBH3, ALKBH5, ANP32E, APEX1, ARHGAP18, ARID3B, ARL4A, ARNTL2, ASF1B, ASXL2, BACH2, BCL10, BCL6, BECN1, BEND3, BIRC3, BLM, BLZF1, BRD2, BRSK1, BTBD1, C1D, C1QBP, CAMK4, CASZ1, CBLB, CBX7, CDC40, CDK2, CDK5RAP1, CDKL5, CEP19, CHAMP1, CHFR, CIRBP, CITED2, CNOT7, COIL, CREBRF, CSE1L, DAZAP1, DAZAP2, DCAF11, DCAF7, DCK, DDX20, DDX50, DENND2C, DENND2D, DENND4B, D…
GO:0070661	leukocyte proliferation	GO_BiologicalProcess	0.000709907	0.00708973	0.000445474	0.00118402	[3]	Group075	10.0402	25	[ALKBH5, APEX1, BCL6, CASP3, CBLB, CD81, CLEC4G, CTLA4, EMP2, FADD, HELLS, IFNG, IL7R, KITLG, LIPA, MSN, NR5A2, PLCL2, PRKCD, PTPN22, PURA, SDC4, SLAMF1, TFRC, VAV3]
GO:0046651	lymphocyte proliferation	GO_BiologicalProcess	0.000330273	0.00455777	0.000445474	0.00118402	[4, 5]	Group075	10.7623	24	[ALKBH5, BCL6, CASP3, CBLB, CD81, CLEC4G, CTLA4, EMP2, FADD, HELLS, IFNG, IL7R, KITLG, LIPA, MSN, NR5A2, PLCL2, PRKCD, PTPN22, PURA, SDC4, SLAMF1, TFRC, VAV3]
GO:0034250	positive regulation of amide metabolic process	GO_BiologicalProcess	0.00483258	0.026388	0.000445474	0.00118402	[4, 5, 6]	Group075	21.7391	5	[CASP3, CYR61, IFNG, NFE2L2, PRKCD]
GO:0042100	B cell proliferation	GO_BiologicalProcess	0.00849506	0.0383794	0.000445474	0.00118402	[5, 6]	Group075	12.6761	9	[BCL6, CASP3, CTLA4, IFNG, IL7R, PLCL2, PRKCD, TFRC, VAV3]
GO:0070727	cellular macromolecule localization	GO_BiologicalProcess	0.000357339	0.00471688	0.000357339	0.00100253	[3]	Group074	6.63627	131	[ABI3, AIFM1, ALS2, ANGPT1, ANK1, ANKRD13A, AP1S2, ARF6, ARL2BP, ARL4A, B4GALNT2, BCL6, BLZF1, BRD2, CABP1, CAPRIN1, CCDC39, CD81, CDK1, CEP72, CHAMP1, COPB1, COPZ1, COPZ2, CRB1, CSE1L, DENND4C, DERL2, DTX3L, ECT2, EGR2, EMP2, ERBB4, F11R, FAM149B1, GCC2, GFAP, GGA2, GRPEL1, H2AFX, HASPIN, HCLS1, HERPUD1, HFE, HMGCR, HNF1A, IFNG, IFT140, IP6K3, ITGB2, KLHL20, KNTC1, KPNA5, KPNB1, LAMTOR3, MFHAS1,…
GO:0033365	protein localization to organelle	GO_BiologicalProcess	0.000143028	0.00264776	0.000357339	0.00100253	[5]	Group074	8.06878	61	[AIFM1, ANGPT1, ANKRD13A, ARF6, ARL2BP, BRD2, CABP1, CCDC39, CDK1, CEP72, CHAMP1, CSE1L, DTX3L, ECT2, ERBB4, FAM149B1, GCC2, GRPEL1, H2AFX, HASPIN, HCLS1, HERPUD1, IFNG, IFT140, KNTC1, KPNA5, KPNB1, MFHAS1, MFN1, MIS18A, MORC3, MSN, NEDD4, PARP1, PEX12, PRKAA2, PRKCD, PSMD10, PTPN22, RAD21, RBM22, RNF186, RUVBL2, SDCCAG3, SEC13, SNX10, SNX16, SORL1, SPDL1, SPIN1, SRP14, STAT3, TAF8, TFRC, TINF2, …
GO:0072594	establishment of protein localization to organelle	GO_BiologicalProcess	0.00694962	0.0347024	0.000357339	0.00100253	[4, 6]	Group074	8.28221	27	[AIFM1, ANGPT1, CABP1, CSE1L, ECT2, GCC2, GRPEL1, HCLS1, HERPUD1, IFNG, KPNA5, KPNB1, MFN1, NEDD4, PEX12, PRKCD, PSMD10, PTPN22, RBM22, RUVBL2, SEC13, SNX16, SORL1, SRP14, STAT3, UBR5, VPS36]
GO:0034504	protein localization to nucleus	GO_BiologicalProcess	0.00782434	0.0372331	0.000357339	0.00100253	[6]	Group074	8.86076	21	[ANGPT1, ARL2BP, CABP1, CDK1, CSE1L, DTX3L, ECT2, HCLS1, IFNG, KPNA5, KPNB1, MFHAS1, MORC3, PRKCD, PTPN22, RBM22, SEC13, STAT3, TAF8, TFRC, UBR5]
GO:0033554	cellular response to stress	GO_BiologicalProcess	0.000365842	0.00478749	0.000365842	0.000998651	[3]	Group073	6.9435	102	[ABI3, ABRAXAS1, ACTR2, AIFM1, ALKBH3, APEX1, BAK1, BCL6, BECN1, BLM, BRSK1, C1QBP, CASP3, CAT, CDK1, CDK2, CITED2, CTLA4, DAB2IP, DERL2, DNA2, DOT1L, DTX3L, ECT2, EGLN1, EIF2B5, EIF2S1, EPC2, FANCL, FAS, FBXO45, FOXRED2, FUS, GATA6, GFAP, GRB2, GTF2H3, H2AFX, HASPIN, HERPUD1, INIP, INO80D, IRAK4, LIMK1, MAN1B1, MORC3, NABP1, NCOA7, NEDD4, NFE2L2, NREP, OXR1, PARP1, PDIA6, PDS5B, PEX12, PGK1, PIK…
GO:0006974	DNA damage response	GO_BiologicalProcess	0.00356826	0.0218412	0.000365842	0.000998651	[4]	Group073	7.32394	52	[ABRAXAS1, ACTR2, ALKBH3, APEX1, BAK1, BCL6, BLM, BRSK1, C1QBP, CASP3, CDK1, CDK2, CTLA4, DNA2, DOT1L, DTX3L, EPC2, FANCL, FBXO45, FUS, GRB2, GTF2H3, H2AFX, INIP, INO80D, NABP1, NEDD4, PARP1, PDS5B, PPP1CA, PRKCD, PRPF19, PSMD10, RAD21, RAD23B, RBBP6, RMI2, RPS6KA6, RUVBL2, SEM1, SIRT7, SNAI1, SUV39H1, TOP3A, TOPBP1, UBE2D3, UBE2E2, UBR5, UFL1, USP45, VAV3, VRK3]
GO:0042770	signal transduction in response to DNA damage	GO_BiologicalProcess	0.00797298	0.0375869	0.000365842	0.000998651	[4, 5, 6]	Group073	10.2941	14	[ABRAXAS1, BLM, BRSK1, CDK1, DOT1L, DTX3L, GRB2, H2AFX, PRPF19, PSMD10, RPS6KA6, SNAI1, TOPBP1, UFL1]
GO:0000724	double-strand break repair via homologous recombination	GO_BiologicalProcess	0.0106682	0.0437684	0.000365842	0.000998651	[7, 8, 9]	Group073	9.67742	15	[ACTR2, BLM, C1QBP, EPC2, FUS, H2AFX, INIP, NABP1, PARP1, RAD21, RMI2, RUVBL2, SEM1, TOP3A, TOPBP1]
GO:0036010	protein localization to endosome	GO_BiologicalProcess	0.00197039	0.0151063	0.00197039	0.0034312	[6]	Group072	26.3158	5	[ANKRD13A, ARF6, DTX3L, MSN, SORL1]
GO:1905666	regulation of protein localization to endosome	GO_BiologicalProcess	0.00101114	0.00913636	0.00197039	0.0034312	[5, 6, 7]	Group072	40	4	[ANKRD13A, DTX3L, MSN, SORL1]
GO:1902946	protein localization to early endosome	GO_BiologicalProcess	0.00826835	0.03815	0.00197039	0.0034312	[7]	Group072	33.3333	3	[DTX3L, MSN, SORL1]
GO:1902966	positive regulation of protein localization to early endosome	GO_BiologicalProcess	0.00371369	0.0223706	0.00197039	0.0034312	[5, 6, 7, 8, 9]	Group072	42.8571	3	[DTX3L, MSN, SORL1]
GO:0061695	transferase complex, transferring phosphorus-containing groups	GO_CellularComponent	0.00621089	0.0320685	0.00132102	0.00261614	[4]	Group071	8.90688	22	[ACVR1, ACVR2A, ALG14, BECN1, CCNG1, CCNL1, CDK1, CDK2, CKS1B, DNA2, GTF2H3, PHKG2, PIK3CA, POLR1C, PRIM2, PRKAA2, PRKAR1B, PRKX, STRADB, TAF4B, TAF8, TCEA1]
GO:0004674	protein serine/threonine kinase activity	GO_MolecularFunction	0.000785312	0.00764169	0.00132102	0.00261614	[4, 6]	Group071	8.28516	43	[ACVR1, ACVR2A, ALS2, BRD2, BRSK1, CAMK2N1, CAMK4, CASP3, CCNG1, CCNL1, CDK1, CDK2, CDKL5, CDKN2B, CKS1B, DAB2IP, DAZAP2, GRK4, GRK5, HASPIN, IRAK4, KAT2B, LIMK1, MAK, MAP3K1, MAP3K11, PGK1, PHKG2, PIK3CA, PRKAA2, PRKAR1B, PRKCD, PRKX, RPS6KA1, RPS6KA6, STK39, STRADB, TGFBR3, TOPBP1, TRIB2, ULK3, VRK3, WEE1]
GO:1902911	protein kinase complex	GO_CellularComponent	0.00892985	0.0395204	0.00132102	0.00261614	[5]	Group071	10.4839	13	[ACVR1, ACVR2A, CCNG1, CCNL1, CDK1, CDK2, CKS1B, GTF2H3, PHKG2, PRKAA2, PRKAR1B, PRKX, STRADB]
GO:0004693	cyclin-dependent protein serine/threonine kinase activity	GO_BiologicalProcess	0.00859511	0.0384879	0.00132102	0.00261614	[5, 6]	Group071	13.5593	8	[CASP3, CCNG1, CCNL1, CDK1, CDK2, CDKN2B, CKS1B, KAT2B]
GO:0005794	Golgi apparatus	GO_CellularComponent	0.00160161	0.012729	0.00589635	0.00700625	[3, 4, 5]	Group070	6.90817	82	[ALKBH5, AP1S2, ATP8A1, B4GALNT2, B4GALNT4, BCL6, BECN1, BLZF1, CABP1, CAV1, CAV2, CCDC170, CHST10, COPB1, COPZ1, COPZ2, CTLA4, DENND4B, DENND4C, ECE2, EMID1, EMP2, ENTPD4, FAM3C, FGFR3, FHDC1, GALNT3, GALNT5, GCC2, GGA2, GKAP1, GOLGA3, GPR107, GRB2, HS6ST1, IL17RD, ITM2B, KCNS3, KLHL20, LFNG, LGR5, LITAF, LYSMD3, MMD, MTUS1, NDFIP2, NEDD4, NFE2L2, NSF, NUBP1, NUCB1, PCSK7, PGAP3, PLEKHA3, PPT1, …
GO:0012506	vesicle membrane	GO_CellularComponent	0.00970238	0.0413714	0.00589635	0.00700625	[4, 5]	Group070	7.03013	49	[ABHD6, ACPP, ANP32E, ANXA3, AP1S2, ARF6, ATP8A1, BECN1, CAV2, COPB1, COPZ1, COPZ2, ECE2, GGA2, GRB2, ITM2B, ITPR2, LAMTOR3, LITAF, MCOLN2, NCF4, NECAP1, NECAP2, PPT1, RAB26, RAC1, RFFL, SCAMP4, SCAMP5, SEC13, SEMA4C, SLC26A6, SLC35F1, SNX10, SNX16, SNX8, SORL1, SPPL3, SYNDIG1, SYNPR, SYNRG, TFRC, TMEM9B, UBE2D3, VAMP8, VMA21, VPS36, VPS4B, ZNRF1]
GO:0098588	bounding membrane of organelle	GO_CellularComponent	0.00939813	0.0406449	0.00589635	0.00700625	[4, 5]	Group070	6.38607	88	[ABHD6, ANP32E, ANXA3, AP1S2, ARF6, ATP8A1, B4GALNT2, BAK1, BECN1, BID, BLZF1, BNIP3, CABP1, CAT, CAV1, CAV2, CHST10, COPB1, COPZ1, COPZ2, DIRC2, ECE2, EMP2, ENTPD4, GAA, GALNT3, GALNT5, GGA2, GOLGA3, HMGCR, ITM2B, ITPR2, LAMTOR3, LFNG, LITAF, LYSMD3, MCOLN2, MFN1, MYO19, NCF4, NECAP1, NECAP2, NEU1, PCSK7, PEX12, PGAP3, PPT1, PPTC7, PXMP4, RAB26, RAC1, RFFL, SCAMP4, SCAMP5, SEC13, SEMA4C, SGMS2, …
GO:0000139	Golgi membrane	GO_CellularComponent	0.00214964	0.0156132	0.00589635	0.00700625	[4, 5, 6]	Group070	8.39506	34	[B4GALNT2, BLZF1, CABP1, CAV1, CAV2, CHST10, COPB1, COPZ1, COPZ2, ECE2, EMP2, ENTPD4, GALNT3, GALNT5, GOLGA3, ITM2B, LFNG, LYSMD3, PCSK7, PGAP3, RAB26, SCAMP5, SGMS2, SLC35A4, ST3GAL5, ST6GAL1, ST6GALNAC2, ST6GALNAC4, ST6GALNAC5, ST8SIA4, TAPBP, TMEM167B, TMEM173, TRIM23]
GO:0071214	cellular response to abiotic stimulus	GO_BiologicalProcess	0.000229863	0.00348932	0.000205667	0.000670076	[3, 4]	Group069	10.8225	25	[BAK1, BCL10, BLM, CASP3, CASP8, CRB1, ECT2, EIF2S1, F11R, FADD, FAS, GRB2, ITGB6, MAP3K1, NEDD4, PARP1, PIK3CA, PPID, PRKCD, RUVBL2, STK39, TLR5, TNFSF8, TP53INP1, TRPV3]
GO:0031264	death-inducing signaling complex	GO_CellularComponent	8.4849e-05	0.0017889	0.000205667	0.000670076	[4, 5]	Group069	66.6667	4	[CASP3, CASP8, FADD, FAS]
GO:0071260	cellular response to mechanical stimulus	GO_BiologicalProcess	0.000449822	0.00550669	0.000205667	0.000670076	[4, 5]	Group069	19.1489	9	[BAK1, BCL10, CASP8, F11R, FADD, FAS, MAP3K1, TLR5, TNFSF8]
GO:0070231	T cell apoptotic process	GO_BiologicalProcess	0.00646348	0.0329247	0.000205667	0.000670076	[7]	Group069	15.5556	7	[BAK1, BCL10, EBF4, FADD, FAS, IL7R, LIPA]
GO:0012506	vesicle membrane	GO_CellularComponent	0.00970238	0.0413714	0.00166007	0.00304849	[4, 5]	Group068	7.03013	49	[ABHD6, ACPP, ANP32E, ANXA3, AP1S2, ARF6, ATP8A1, BECN1, CAV2, COPB1, COPZ1, COPZ2, ECE2, GGA2, GRB2, ITM2B, ITPR2, LAMTOR3, LITAF, MCOLN2, NCF4, NECAP1, NECAP2, PPT1, RAB26, RAC1, RFFL, SCAMP4, SCAMP5, SEC13, SEMA4C, SLC26A6, SLC35F1, SNX10, SNX16, SNX8, SORL1, SPPL3, SYNDIG1, SYNPR, SYNRG, TFRC, TMEM9B, UBE2D3, VAMP8, VMA21, VPS36, VPS4B, ZNRF1]
GO:0098588	bounding membrane of organelle	GO_CellularComponent	0.00939813	0.0406449	0.00166007	0.00304849	[4, 5]	Group068	6.38607	88	[ABHD6, ANP32E, ANXA3, AP1S2, ARF6, ATP8A1, B4GALNT2, BAK1, BECN1, BID, BLZF1, BNIP3, CABP1, CAT, CAV1, CAV2, CHST10, COPB1, COPZ1, COPZ2, DIRC2, ECE2, EMP2, ENTPD4, GAA, GALNT3, GALNT5, GGA2, GOLGA3, HMGCR, ITM2B, ITPR2, LAMTOR3, LFNG, LITAF, LYSMD3, MCOLN2, MFN1, MYO19, NCF4, NECAP1, NECAP2, NEU1, PCSK7, PEX12, PGAP3, PPT1, PPTC7, PXMP4, RAB26, RAC1, RFFL, SCAMP4, SCAMP5, SEC13, SEMA4C, SGMS2, …
GO:0005768	endosome	GO_CellularComponent	0.0101808	0.042692	0.00166007	0.00304849	[3, 4, 5, 7]	Group068	6.95771	51	[ABHD6, ACKR4, ALS2, ANKRD13A, ANP32E, ARF6, ATP11C, BECN1, CAV1, CDK2, CRYZL1, DERL2, DTX3L, FCHSD2, GGA2, GPR107, GRB2, HFE, IFNAR1, ITM2B, LAMTOR3, LITAF, MCOLN2, NCF4, PLEKHA3, PRKAR1B, PRKCD, PTP4A2, PTP4A3, RAB20, RAB3B, RAC1, RFFL, SCAMP4, SCAMP5, SDCCAG3, SERPINB1, SNX10, SNX16, SNX8, SORL1, SYNDIG1, TFRC, TMEM9B, TMUB1, TPP1, UBE2D3, VAMP8, VPS36, VPS4B, ZNRF1]
GO:0030658	transport vesicle membrane	GO_CellularComponent	0.00248576	0.0170742	0.00166007	0.00304849	[4, 5, 6, 7, 8]	Group068	10.6918	17	[ANP32E, AP1S2, ATP8A1, ECE2, ITPR2, PPT1, RAB26, SCAMP5, SEC13, SEMA4C, SLC35F1, SORL1, SYNDIG1, SYNPR, SYNRG, VMA21, ZNRF1]
GO:0016477	cell migration	GO_BiologicalProcess	3.71299e-05	0.000988827	3.10095e-05	0.000136172	[3]	Group067	7.58333	91	[ABHD6, ABI3, ACKR4, ACVR1, AMOTL1, ANGPT1, ANXA3, ARF6, ARHGAP24, ARHGEF39, ARPC5, ATP8A1, C1QBP, CASP8, CCBE1, CCRL2, CD81, CD99L2, CDH11, CITED2, CLDN1, CXCL11, CYR61, DAB2IP, DEPDC1B, DLL4, EMP2, ERBB4, F11R, FADD, FAP, FBXO45, FGFBP1, FGR, FSCN1, GRB10, HTR2B, IFNG, IGFBP5, IRAK4, ITGA6, ITGB2, ITGB6, KITLG, L1CAM, LAMC1, LYVE1, MCOLN2, MEGF8, MSN, MTUS1, NEDD9, NEXN, NR2F2, NR4A3, PHACTR1, …
GO:0050900	leukocyte migration	GO_BiologicalProcess	0.00326171	0.0203756	3.10095e-05	0.000136172	[2, 4]	Group067	8.99281	25	[C1QBP, CD81, CD99L2, CXCL11, EMP2, F11R, FADD, IRAK4, ITGA6, ITGB2, KITLG, LYVE1, MCOLN2, MSN, MTUS1, NEDD9, PTPN22, RAC1, SELL, SLAMF1, SLIT2, STK39, TNFAIP6, TRIM55, VAV3]
GO:0045785	positive regulation of cell adhesion	GO_BiologicalProcess	0.00653262	0.0329453	3.10095e-05	0.000136172	[3, 4, 5]	Group067	8.23529	28	[ADAM19, ANGPT1, BCL10, BCL6, BRD2, C1QBP, CAV1, CD81, CITED2, CYR61, EMP2, F11R, FADD, FBLN2, HLX, ICOS, IFNG, IL7R, ITGB2, KITLG, NEDD9, NR4A3, NR5A2, PTPN22, RAC1, SLAMF1, TFRC, VAV3]
GO:0097529	myeloid leukocyte migration	GO_BiologicalProcess	0.0119147	0.0469779	3.10095e-05	0.000136172	[3, 5]	Group067	9.55414	15	[C1QBP, CD81, CD99L2, EMP2, IRAK4, ITGB2, KITLG, MCOLN2, MTUS1, RAC1, SLAMF1, SLIT2, TNFAIP6, TRIM55, VAV3]
GO:0008373	sialyltransferase activity	GO_MolecularFunction	0.000429163	0.0052965	0.00112738	0.00237219	[4]	Group066	28.5714	6	[ST3GAL5, ST6GAL1, ST6GALNAC2, ST6GALNAC4, ST6GALNAC5, ST8SIA4]
GO:0001665	alpha-N-acetylgalactosaminide alpha-2,6-sialyltransferase activity	GO_MolecularFunction	0.00114423	0.0102173	0.00112738	0.00237219	[5]	Group066	60	3	[ST6GALNAC2, ST6GALNAC4, ST6GALNAC5]
GO:0006486	protein glycosylation	GO_BiologicalProcess	0.00913248	0.0400668	0.00112738	0.00237219	[5, 6, 7]	Group066	9.39227	17	[ALG14, B4GALNT2, DOLPP1, GALNT3, GALNT5, GFPT2, MOGS, OSTC, SLC51B, ST3GAL5, ST6GAL1, ST6GALNAC2, ST6GALNAC4, ST6GALNAC5, ST8SIA4, TET1, UBE2J1]
GO:0009247	glycolipid biosynthetic process	GO_BiologicalProcess	0.0094961	0.0409519	0.00112738	0.00237219	[5, 6, 7]	Group066	13.3333	8	[PGAP3, PIGA, PIGH, PIGS, PIGU, ST6GALNAC4, ST6GALNAC5, ST8SIA4]
KEGG:05100	Bacterial invasion of epithelial cells	KEGG	0.0130521	0.0497817	0.00225684	0.00379901	[-1]	Group065	11.8421	9	[ACTR2, ARPC5, CAV1, CAV2, ELMO1, HCLS1, PIK3CA, RAC1, SHC4]
GO:0120032	regulation of plasma membrane bounded cell projection assembly	GO_BiologicalProcess	0.00592589	0.0309124	0.00225684	0.00379901	[5, 6, 7]	Group065	10.0629	16	[ABI3, ACTR2, ARF6, ARHGAP24, CDKL5, DOCK11, FNBP1L, FSCN1, IFT140, MAK, PIK3CA, PLEK2, PRKCD, RAC1, SDCCAG3, SLIT2]
GO:0010591	regulation of lamellipodium assembly	GO_BiologicalProcess	0.00267167	0.017866	0.00225684	0.00379901	[6, 7, 8]	Group065	20.6897	6	[ABI3, ACTR2, FSCN1, PIK3CA, RAC1, SLIT2]
GO:0010592	positive regulation of lamellipodium assembly	GO_BiologicalProcess	0.0130445	0.049878	0.00225684	0.00379901	[5, 6, 7, 8, 9]	Group065	21.0526	4	[ACTR2, FSCN1, PIK3CA, RAC1]
GO:0034250	positive regulation of amide metabolic process	GO_BiologicalProcess	0.00483258	0.026388	0.00189508	0.00335794	[4, 5, 6]	Group064	21.7391	5	[CASP3, CYR61, IFNG, NFE2L2, PRKCD]
GO:0019220	regulation of phosphate metabolic process	GO_BiologicalProcess	0.0118756	0.0469457	0.00189508	0.00335794	[5, 6]	Group064	8.7963	19	[ARL2BP, BCL10, BEND3, CDKN2B, EMP2, FBP1, GSKIP, HTR2B, IFNG, ITGA6, KAT2B, PARP1, PGK1, PRKCD, RAC1, SCARB1, STAT3, TRIB2, ZBTB20]
GO:0042100	B cell proliferation	GO_BiologicalProcess	0.00849506	0.0383794	0.00189508	0.00335794	[5, 6]	Group064	12.6761	9	[BCL6, CASP3, CTLA4, IFNG, IL7R, PLCL2, PRKCD, TFRC, VAV3]
GO:0046889	positive regulation of lipid biosynthetic process	GO_BiologicalProcess	0.00929162	0.0404145	0.00189508	0.00335794	[5, 6, 7, 8]	Group064	12.5	9	[ABHD6, CYR61, HTR2B, IFNG, KAT2B, NR5A2, PRKCD, SCARB1, ZBTB20]
GO:0006979	response to oxidative stress	GO_BiologicalProcess	0.00852348	0.03828	0.00013705	0.000461402	[3]	Group063	8.66142	22	[ALS2, CAT, DCAF11, ECT2, EIF2S1, GCLC, HNF1A, MSRB3, MTF1, NCOA7, NFE2L2, OXR1, PARP1, PEX12, PPIF, PRKAA2, PRKCD, PYCR1, STX2, TET1, TP53INP1, UCP3]
GO:0071214	cellular response to abiotic stimulus	GO_BiologicalProcess	0.000229863	0.00348932	0.00013705	0.000461402	[3, 4]	Group063	10.8225	25	[BAK1, BCL10, BLM, CASP3, CASP8, CRB1, ECT2, EIF2S1, F11R, FADD, FAS, GRB2, ITGB6, MAP3K1, NEDD4, PARP1, PIK3CA, PPID, PRKCD, RUVBL2, STK39, TLR5, TNFSF8, TP53INP1, TRPV3]
GO:0062197	cellular response to chemical stress	GO_BiologicalProcess	0.00272998	0.0181759	0.00013705	0.000461402	[4]	Group063	9.90099	20	[CASP3, CAT, ECT2, EIF2S1, FAS, NCOA7, NFE2L2, OXR1, PARP1, PEX12, PIK3CA, PPIF, PRKAA2, PRKCD, PYCR1, STK39, STX2, TET1, TP53INP1, TRPV3]
GO:0071260	cellular response to mechanical stimulus	GO_BiologicalProcess	0.000449822	0.00550669	0.00013705	0.000461402	[4, 5]	Group063	19.1489	9	[BAK1, BCL10, CASP8, F11R, FADD, FAS, MAP3K1, TLR5, TNFSF8]
GO:0016788	hydrolase activity, acting on ester bonds	GO_MolecularFunction	0.0030675	0.0194019	0.0030675	0.00455613	[3]	Group062	7.2335	57	[ABHD3, ABHD6, ACOT7, ACPP, ANP32E, ANXA3, APEX1, ASPA, C1QBP, CES4A, CNOT6, CNOT7, CTDSPL, DESI2, DNA2, DTD1, DUSP19, DUSP5, ELAC1, FBP1, HDDC2, HDDC3, IDS, IMPA2, ISG20, LIPA, MBLAC1, NT5C3A, NT5M, PAN2, PDE7A, PFKFB3, PGAM5, PGAP3, PHACTR1, PLCL2, POP1, PPM1E, PPME1, PPP1CA, PPP1R14C, PPP1R2, PPP1R37, PPP4R4, PPT1, PPTC7, PSPH, PTP4A2, PTP4A3, PTPA, PTPN22, PTPRE, RIDA, SYNJ1, TNFAIP6, TOE1, V…
GO:0042578	phosphoric ester hydrolase activity	GO_MolecularFunction	0.00919863	0.0402407	0.0030675	0.00455613	[4]	Group062	7.74818	32	[ACPP, ANP32E, APEX1, CTDSPL, DUSP19, DUSP5, FBP1, HDDC2, HDDC3, IMPA2, NT5C3A, NT5M, PDE7A, PFKFB3, PGAM5, PHACTR1, PLCL2, PPM1E, PPP1CA, PPP1R14C, PPP1R2, PPP1R37, PPP4R4, PPTC7, PSPH, PTP4A2, PTP4A3, PTPA, PTPN22, PTPRE, SYNJ1, VRK3]
GO:0016791	phosphatase activity	GO_MolecularFunction	0.00515059	0.0279236	0.0030675	0.00455613	[5]	Group062	8.38323	28	[ACPP, ANP32E, CTDSPL, DUSP19, DUSP5, FBP1, HDDC2, IMPA2, NT5C3A, NT5M, PFKFB3, PGAM5, PHACTR1, PPM1E, PPP1CA, PPP1R14C, PPP1R2, PPP1R37, PPP4R4, PPTC7, PSPH, PTP4A2, PTP4A3, PTPA, PTPN22, PTPRE, SYNJ1, VRK3]
GO:0035239	tube morphogenesis	GO_BiologicalProcess	0.00402409	0.0235852	0.00172125	0.0031044	[3, 4, 5]	Group061	7.34214	50	[AMOTL1, ANGPT1, ANXA3, BAK1, BCL10, BRD2, BTG1, CASP3, CCBE1, CCDC39, CCDC40, CCM2, CITED2, CYR61, DAB2IP, DLL4, EGLN1, EMP2, FAP, FGFBP1, GATA6, HLX, HOXA13, HOXA3, HOXB3, HS6ST1, HSPB6, LGR5, MEGF8, MTDH, NR2F2, PGK1, PIK3CA, PPP1CA, PRDM1, PRKX, RASA1, RNF207, SDC4, SEMA4C, SLIT2, STARD13, STAT1, STAT3, TGFBR3, TULP3, UBP1, VASH2, VPS4B, ZEB1]
GO:0009792	embryo development ending in birth or egg hatching	GO_BiologicalProcess	0.00275153	0.0182394	0.00172125	0.0031044	[4, 5]	Group061	7.76173	43	[ACVR1, ADAMTS3, ANGPT1, APEX1, ASF1B, BCL10, BRD2, CASP3, CCM2, CITED2, CYR61, EGLN1, EMP2, GATA6, GRB2, HNF1A, HOXA3, HOXB3, HOXD9, HS6ST1, IFT140, LFNG, LPAR6, MEGF8, MFN1, NR2F2, NR5A2, PPP4R4, PRDM1, PRPF19, PSPH, RBBP6, RPGRIP1L, SDC4, SEMA4C, SNAI1, TAF8, TET1, TULP3, VASH2, YTHDC1, ZEB1, ZFAND5]
GO:0001701	in utero embryonic development	GO_BiologicalProcess	0.00237513	0.0165388	0.00172125	0.0031044	[6, 7]	Group061	8.76133	29	[ACVR1, ADAMTS3, ANGPT1, APEX1, ASF1B, CCM2, CITED2, CYR61, EGLN1, GATA6, GRB2, HNF1A, HS6ST1, LPAR6, MFN1, NR2F2, NR5A2, PPP4R4, PRDM1, PRPF19, PSPH, RBBP6, RPGRIP1L, SNAI1, TAF8, TET1, VASH2, YTHDC1, ZFAND5]
GO:0019899	enzyme binding	GO_MolecularFunction	0.00368844	0.022307	0.00368844	0.00517406	[3]	Group060	6.45768	103	[ACTA2, ALS2, ANGPT1, ANK1, ANKRA2, ARF6, BCL10, BCL2L14, BECN1, BLZF1, BRSK1, BTG1, CAMK2N1, CASP8, CAT, CAV1, CAV2, CCBE1, CDC42SE1, CDKN2B, CITED2, CKS1B, CSE1L, DAB2IP, DAZAP2, DCUN1D4, DDX20, DTX3L, ECT2, EEF1A1, EGR2, EMP2, FADD, FANCL, FAP, FAS, FGR, FNBP1L, FRS3, FZD8, GATA6, GGA2, GRB2, GSKIP, H2AFX, HCLS1, HOXA10, IL6R, IRAK4, ITGB2, KAT2B, KNTC1, KPNB1, LIMK1, MAP3K1, MAP3K11, MFHAS1, …
GO:0019900	kinase binding	GO_MolecularFunction	0.000213493	0.00334106	0.00368844	0.00517406	[4]	Group060	8.46287	49	[ACTA2, ANGPT1, ANKRA2, BCL10, BCL2L14, BECN1, BRSK1, CAMK2N1, CAV1, CAV2, CDKN2B, CKS1B, DAB2IP, DAZAP2, EEF1A1, EMP2, FAS, FGR, FRS3, GATA6, GRB2, GSKIP, HCLS1, IRAK4, ITGB2, KAT2B, MAP3K1, MAP3K11, MSN, NEDD9, NR4A3, NSF, PARP1, PITPNM1, PRKAR1B, PRKCD, PTPN22, RAC1, RASGRP3, RBBP6, RFFL, RHOBTB2, RHOF, SHC4, SNAI1, STAT3, TFRC, TRIB2, UFL1]
GO:0019901	protein kinase binding	GO_MolecularFunction	0.000424866	0.00528645	0.00368844	0.00517406	[5]	Group060	8.47784	44	[ACTA2, ANGPT1, ANKRA2, BCL10, BCL2L14, BECN1, BRSK1, CAMK2N1, CAV1, CAV2, CDKN2B, CKS1B, DAB2IP, DAZAP2, EEF1A1, FGR, FRS3, GATA6, GRB2, GSKIP, HCLS1, IRAK4, ITGB2, KAT2B, MAP3K1, MAP3K11, MSN, NEDD9, NR4A3, NSF, PARP1, PITPNM1, PRKAR1B, PRKCD, RAC1, RBBP6, RFFL, RHOBTB2, RHOF, SHC4, STAT3, TFRC, TRIB2, UFL1]
GO:0012506	vesicle membrane	GO_CellularComponent	0.00970238	0.0413714	0.00108305	0.0023274	[4, 5]	Group059	7.03013	49	[ABHD6, ACPP, ANP32E, ANXA3, AP1S2, ARF6, ATP8A1, BECN1, CAV2, COPB1, COPZ1, COPZ2, ECE2, GGA2, GRB2, ITM2B, ITPR2, LAMTOR3, LITAF, MCOLN2, NCF4, NECAP1, NECAP2, PPT1, RAB26, RAC1, RFFL, SCAMP4, SCAMP5, SEC13, SEMA4C, SLC26A6, SLC35F1, SNX10, SNX16, SNX8, SORL1, SPPL3, SYNDIG1, SYNPR, SYNRG, TFRC, TMEM9B, UBE2D3, VAMP8, VMA21, VPS36, VPS4B, ZNRF1]
GO:0005768	endosome	GO_CellularComponent	0.0101808	0.042692	0.00108305	0.0023274	[3, 4, 5, 7]	Group059	6.95771	51	[ABHD6, ACKR4, ALS2, ANKRD13A, ANP32E, ARF6, ATP11C, BECN1, CAV1, CDK2, CRYZL1, DERL2, DTX3L, FCHSD2, GGA2, GPR107, GRB2, HFE, IFNAR1, ITM2B, LAMTOR3, LITAF, MCOLN2, NCF4, PLEKHA3, PRKAR1B, PRKCD, PTP4A2, PTP4A3, RAB20, RAB3B, RAC1, RFFL, SCAMP4, SCAMP5, SDCCAG3, SERPINB1, SNX10, SNX16, SNX8, SORL1, SYNDIG1, TFRC, TMEM9B, TMUB1, TPP1, UBE2D3, VAMP8, VPS36, VPS4B, ZNRF1]
GO:0055037	recycling endosome	GO_CellularComponent	0.00435504	0.0246677	0.00108305	0.0023274	[4, 5, 6, 8]	Group059	10.3896	16	[ACKR4, ARF6, ATP11C, FCHSD2, HFE, MCOLN2, PLEKHA3, RAC1, SCAMP4, SCAMP5, SDCCAG3, SORL1, TFRC, TMUB1, TPP1, VAMP8]
GO:0019887	protein kinase regulator activity	GO_MolecularFunction	0.00734835	0.0357525	0.000825863	0.00189573	[4, 6]	Group058	9.2233	19	[AFAP1L2, ALS2, ANKRD54, CAMK2N1, CASP3, CCNG1, CCNL1, CDKN2B, CKS1B, DAB2IP, DAZAP2, GSKIP, KAT2B, PIK3CA, PRKAR1B, SH3BP5L, STRADB, TOPBP1, TRIB2]
GO:1902911	protein kinase complex	GO_CellularComponent	0.00892985	0.0395204	0.000825863	0.00189573	[5]	Group058	10.4839	13	[ACVR1, ACVR2A, CCNG1, CCNL1, CDK1, CDK2, CKS1B, GTF2H3, PHKG2, PRKAA2, PRKAR1B, PRKX, STRADB]
GO:0004693	cyclin-dependent protein serine/threonine kinase activity	GO_BiologicalProcess	0.00859511	0.0384879	0.000825863	0.00189573	[5, 6]	Group058	13.5593	8	[CASP3, CCNG1, CCNL1, CDK1, CDK2, CDKN2B, CKS1B, KAT2B]
GO:0001667	ameboidal-type cell migration	GO_BiologicalProcess	0.0112153	0.0449203	0.00130174	0.00262952	[4]	Group057	9.18919	17	[ACVR1, AMOTL1, ARF6, C1QBP, DAB2IP, ERBB4, HTR2B, IFNG, KITLG, MEGF8, RAC1, SDC4, SEMA3A, SEMA4C, SEMA4D, SNAI1, ZFAND5]
GO:0048863	stem cell differentiation	GO_BiologicalProcess	0.00242376	0.0168003	0.00130174	0.00262952	[4]	Group057	10.2151	19	[ACVR1, CITED2, ECE2, ERBB4, GATA6, HTR2B, KDM3A, KITLG, NFE2L2, NR5A2, NR6A1, SEMA3A, SEMA4C, SEMA4D, SHC4, SMAD5, STAT3, UFL1, YTHDF2]
GO:0014032	neural crest cell development	GO_BiologicalProcess	0.0104655	0.0435251	0.00130174	0.00262952	[5, 6, 7]	Group057	13.1148	8	[ACVR1, CITED2, ERBB4, HTR2B, KITLG, SEMA3A, SEMA4C, SEMA4D]
GO:0048872	homeostasis of number of cells	GO_BiologicalProcess	0.0124772	0.0483174	0.00494597	0.00624429	[3]	Group056	8.36502	22	[ACVR2A, ANKRD54, APEX1, BAK1, BCL10, BCL6, CASP3, CITED2, FADD, FAS, HCLS1, IL7R, KITLG, LIPA, LRRC19, MFHAS1, MYB, SMAD5, STAT1, STAT3, TMOD3, UFL1]
GO:0071260	cellular response to mechanical stimulus	GO_BiologicalProcess	0.000449822	0.00550669	0.00494597	0.00624429	[4, 5]	Group056	19.1489	9	[BAK1, BCL10, CASP8, F11R, FADD, FAS, MAP3K1, TLR5, TNFSF8]
GO:0070231	T cell apoptotic process	GO_BiologicalProcess	0.00646348	0.0329247	0.00494597	0.00624429	[7]	Group056	15.5556	7	[BAK1, BCL10, EBF4, FADD, FAS, IL7R, LIPA]
GO:1990234	transferase complex	GO_CellularComponent	0.0030449	0.0193396	0.0030449	0.00459007	[3]	Group055	7.26329	56	[ACVR1, ACVR2A, ALG14, BECN1, CBX7, CCNG1, CCNL1, CDK1, CDK2, CKS1B, DCAF11, DCAF7, DCUN1D4, DNA2, EED, ELOVL6, EPC2, FAM8A1, FBXO45, FBXW4, GTF2H3, ING5, KANSL2, KAT2B, KLHL11, KLHL20, KLHL24, KLHL42, KLHL6, LYRM4, MEGF8, MSL1, OSTC, PHKG2, PIGA, PIGH, PIGS, PIGU, PIK3CA, POLR1C, PRIM2, PRKAA2, PRKAR1B, PRKX, PRPF31, RBCK1, RUVBL2, SPSB4, STRADB, SYVN1, TAF4B, TAF8, TCEA1, WDR77, YPEL5, ZSWIM6]
GO:0061695	transferase complex, transferring phosphorus-containing groups	GO_CellularComponent	0.00621089	0.0320685	0.0030449	0.00459007	[4]	Group055	8.90688	22	[ACVR1, ACVR2A, ALG14, BECN1, CCNG1, CCNL1, CDK1, CDK2, CKS1B, DNA2, GTF2H3, PHKG2, PIK3CA, POLR1C, PRIM2, PRKAA2, PRKAR1B, PRKX, STRADB, TAF4B, TAF8, TCEA1]
GO:1902911	protein kinase complex	GO_CellularComponent	0.00892985	0.0395204	0.0030449	0.00459007	[5]	Group055	10.4839	13	[ACVR1, ACVR2A, CCNG1, CCNL1, CDK1, CDK2, CKS1B, GTF2H3, PHKG2, PRKAA2, PRKAR1B, PRKX, STRADB]
GO:0019538	protein metabolic process	GO_BiologicalProcess	2.16689e-06	8.02278e-05	2.16689e-06	1.56326e-05	[4]	Group054	6.73783	202	[ADAM19, ADAMTS13, ADAMTS3, ALG14, ALKBH5, ANGPT1, APEX1, ARL2BP, ASB18, B4GALNT2, BAK1, BCL10, BEX3, BIRC3, BNIP3, C1QBP, CAPN5, CAPRIN1, CASP3, CASP8, CAT, CBLB, CCBE1, CDC37L1, CDK1, CDK2, CDK5RAP1, CDKN2B, CHFR, CHST10, CNOT7, CTSA, CTSB, CTSO, DAB2IP, DCAF11, DCUN1D4, DDAH1, DERL2, DESI2, DOLPP1, DPH6, DTX3L, ECE2, EEF1A1, EGR2, EIF2B5, EIF2D, EIF2S1, EIF3A, EIF3D, EIF5A2, F13A1, FADD, FANCL…
GO:0051246	regulation of protein metabolic process	GO_BiologicalProcess	0.0133122	0.0498963	2.16689e-06	1.56326e-05	[5, 6]	Group054	6.57895	65	[ALKBH5, ANGPT1, ARL2BP, BAK1, BCL10, BEX3, BIRC3, C1QBP, CAPRIN1, CASP3, CASP8, CBLB, CCBE1, CDK5RAP1, CDKN2B, CNOT7, CTSA, DAB2IP, EIF2S1, EIF3D, EIF5A2, FADD, GAS1, GFAP, GSKIP, HASPIN, HERPUD1, HFE, HMGCR, IFNG, IGFBP5, IP6K3, IRAK4, ITM2B, LDLRAD3, LIMK1, MSN, NCBP1, NDFIP2, NEDD4, NSF, PAIP2, PAIP2B, PEX12, PIK3CA, PRKAA2, PSMD10, PTPN22, PURA, RAC1, RBCK1, RBM4B, RIDA, RPS6KA1, RPS6KA6, SI…
GO:0031399	regulation of protein modification process	GO_BiologicalProcess	0.00780094	0.0372385	2.16689e-06	1.56326e-05	[6, 7]	Group054	8.73016	22	[ANGPT1, ARL2BP, BCL10, BEX3, BIRC3, CBLB, CDKN2B, GSKIP, HERPUD1, NDFIP2, PEX12, PRKAA2, PSMD10, PTPN22, RAC1, RBCK1, SIRT7, SLC51B, SPSB4, TRIB2, U2AF2, UFL1]
GO:0050839	cell adhesion molecule binding	GO_MolecularFunction	0.0123328	0.0478803	0.00405337	0.00538671	[3]	Group053	8.62069	20	[CD81, CDH11, CNTN1, CYR61, EMP2, F11R, FAP, FBLN5, GLDN, IGSF9, ITGA6, ITGB2, ITGB6, L1CAM, MSN, NEXN, PKP4, PPP1CA, SLAMF1, TENM3]
GO:0098609	cell-cell adhesion	GO_BiologicalProcess	0.00259107	0.0176379	0.00405337	0.00538671	[3]	Group053	7.50751	50	[ADAM19, B4GALNT2, BCL10, BCL6, BRD2, CASP3, CAV1, CBLB, CD81, CDH11, CITED2, CLDN1, CLEC4G, CNTN1, CRB1, CTLA4, CYR61, F11R, FADD, GLDN, HFE, HLX, ICOS, IFNG, IGSF9, IL7R, ITGA6, ITGB2, ITGB6, KITLG, L1CAM, LAG3, LOC787102, MPZ, MSN, NEXN, NR4A3, NR5A2, PKP4, PPP1CA, PRKCD, PTPN22, SDC4, SELL, SEMA4D, SLAMF1, SPARCL1, TFRC, UFL1, YTHDF2]
GO:0098631	cell adhesion mediator activity	GO_BiologicalProcess	0.00730337	0.0358787	0.00405337	0.00538671	[3]	Group053	15.2174	7	[CNTN1, GLDN, IGSF9, L1CAM, NEXN, PPP1CA, SLAMF1]
GO:0016604	nuclear body	GO_CellularComponent	6.97206e-06	0.000240536	6.97206e-06	4.14222e-05	[2, 3, 7, 8]	Group052	8.8033	64	[ABRAXAS1, AFF4, ALKBH5, APEX1, ARHGAP18, BCL6, BECN1, BLM, BRD2, CDC40, CDK2, CHAMP1, CHFR, CNOT7, COIL, DAZAP2, DCAF7, DDX20, DGKZ, DHX15, ECT2, EIF2D, FANCL, FAS, FLI1, GRK5, H2AFX, HSPB6, IP6K3, ISG20, KLHL20, LIMK1, LUC7L, MORC3, MSL1, MTDH, NXF1, PARP1, PLEKHH2, PRKAA2, PRPF19, PRPF31, RBBP6, RBM4B, RMI2, RPGRIP1L, SBF1, SCN1A, SH3BGRL3, SIRT7, SRSF2, STAG1, STAT4, THOC6, TINF2, TMEM179B, T…
GO:0016607	nuclear speck	GO_CellularComponent	0.00292298	0.0188012	6.97206e-06	4.14222e-05	[3, 4, 8, 9]	Group052	8.54701	30	[ALKBH5, APEX1, ARHGAP18, BRD2, CDC40, CNOT7, DAZAP2, DGKZ, DHX15, GRK5, H2AFX, HSPB6, LIMK1, LUC7L, MSL1, NXF1, PRKAA2, PRPF19, PRPF31, RBBP6, RBM4B, RMI2, RPGRIP1L, SIRT7, SRSF2, THOC6, TMEM179B, TOE1, U2AF2, YTHDC1]
KEGG:04142	Lysosome	KEGG	0.00454609	0.0252783	0.00891799	0.00989799	[-1]	Group051	10.6383	15	[AP1S2, CTSA, CTSB, CTSO, ENTPD4, GAA, GGA2, IDS, LIPA, LITAF, NCOA7, NEU1, NPC2, PPT1, TPP1]
GO:0005764	lysosome	GO_CellularComponent	0.010846	0.0439047	0.00891799	0.00989799	[5, 6, 7]	Group051	7.6555	32	[ABHD6, BCL10, CLNK, CTSA, CTSB, CTSO, DIRC2, DTX3L, GAA, IDS, IFNAR1, LAMTOR3, LIPA, LITAF, MCOLN2, NEU1, NPC2, PPT1, PRF1, PRKCD, SCARB1, SEC13, SERPINB1, TM6SF1, TMEM9B, TPP1, TRIM23, TRPV3, VAMP8, VMA21, VPS36, ZNRF1]
KEGG:04141	Protein processing in endoplasmic reticulum	KEGG	0.00288632	0.0187241	0.00369584	0.00511343	[-1]	Group050	10.2857	18	[BAG2, BAK1, DERL2, EIF2S1, HERPUD1, MAN1B1, MOGS, NFE2L2, NGLY1, OSTC, PDIA6, RAD23B, SEC13, SYVN1, UBE2D3, UBE2D4, UBE2J1, UBXN4]
GO:0034976	response to endoplasmic reticulum stress	GO_BiologicalProcess	0.00743572	0.036062	0.00369584	0.00511343	[4]	Group050	9.04977	20	[AIFM1, BAK1, DAB2IP, DERL2, EIF2B5, EIF2S1, FOXRED2, HERPUD1, MAN1B1, NFE2L2, PDIA6, RASGRF1, RNF186, SCAMP5, SYVN1, TMEM33, TMUB1, UBE2J1, UBXN4, UFL1]
GO:0014909	smooth muscle cell migration	GO_BiologicalProcess	0.00708361	0.0351403	0.00708361	0.0082235	[5]	Group049	17.1429	6	[GRB10, IGFBP5, NR4A3, PLAU, SLIT2, SORL1]
GO:0014910	regulation of smooth muscle cell migration	GO_BiologicalProcess	0.0133314	0.049845	0.00708361	0.0082235	[5, 6]	Group049	17.2414	5	[IGFBP5, NR4A3, PLAU, SLIT2, SORL1]
GO:0097696	cell surface receptor signaling pathway via STAT	GO_BiologicalProcess	0.000348101	0.00467625	0.000348101	0.00100452	[4, 5, 6]	Group048	14.2857	14	[ARL2BP, CRLF3, CTF1, DOT1L, ERBB4, FGFR3, IFNG, IL6R, IL7R, PIGU, STAT1, STAT3, STAT4, THPO]
GO:0007259	cell surface receptor signaling pathway via JAK-STAT	GO_BiologicalProcess	0.00199636	0.0151523	0.000348101	0.00100452	[5, 6, 7]	Group048	13.75	11	[ARL2BP, CRLF3, CTF1, DOT1L, ERBB4, FGFR3, IL7R, PIGU, STAT1, STAT3, STAT4]
GO:0097009	energy homeostasis	GO_BiologicalProcess	0.0023614	0.0165954	0.0023614	0.00384679	[3]	Group047	14.2857	10	[ADRB3, FMO4, LIPA, PIK3CA, SLC12A3, SLC25A25, SORL1, STAT3, STK39, SUV39H1]
GO:0002021	response to dietary excess	GO_BiologicalProcess	0.00221079	0.0157558	0.0023614	0.00384679	[3, 4]	Group047	21.4286	6	[ADRB3, LIPA, SLC12A3, SLC25A25, SORL1, STK39]
GO:0034097	response to cytokine	GO_BiologicalProcess	0.00279166	0.0183452	0.00279166	0.00433781	[4]	Group046	7.38162	53	[ACKR4, ACTR2, ANGPT1, BIRC3, CASP8, CCRL2, CNOT7, CXCL11, DAB2IP, DOK1, ERBB4, FADD, FAS, FGFR3, GFPT2, HCLS1, HELLS, IFNAR1, IFNG, IFNGR1, IL17RB, IL17RD, IL6R, IL7R, IRAK4, KDM3A, KYNU, MYBL2, NFE2L2, NR5A2, OASL, PCOLCE2, PIGA, PTP4A2, PTP4A3, RAB20, RFFL, SELL, SIGIRR, SLC26A6, SLIT2, SNX10, STAT1, STAT3, STAT4, STK39, TFRC, THPO, TIFA, TRAF5, XAF1, XCR1, YTHDF2]
GO:0071345	cellular response to cytokine stimulus	GO_BiologicalProcess	0.00445944	0.025072	0.00279166	0.00433781	[5]	Group046	7.33533	49	[ACKR4, ACTR2, ANGPT1, BIRC3, CCRL2, CNOT7, CXCL11, DAB2IP, DOK1, ERBB4, FADD, FAS, FGFR3, GFPT2, HCLS1, HELLS, IFNAR1, IFNG, IFNGR1, IL17RB, IL17RD, IL6R, IL7R, IRAK4, KDM3A, MYBL2, NFE2L2, NR5A2, OASL, PCOLCE2, PIGA, PTP4A2, PTP4A3, RAB20, RFFL, SIGIRR, SLC26A6, SLIT2, SNX10, STAT1, STAT3, STAT4, STK39, TFRC, THPO, TIFA, TRAF5, XCR1, YTHDF2]
GO:0031422	RecQ family helicase-topoisomerase III complex	GO_CellularComponent	0.00047536	0.00559378	0.0022036	0.00377227	[4, 6]	Group045	75	3	[BLM, RMI2, TOP3A]
GO:0071139	resolution of DNA recombination intermediates	GO_BiologicalProcess	0.0022036	0.0157786	0.0022036	0.00377227	[6, 7, 8]	Group045	50	3	[BLM, RMI2, TOP3A]
GO:0002768	immune response-regulating cell surface receptor signaling pathway	GO_BiologicalProcess	0.0121781	0.0475226	0.0121781	0.0125509	[4, 5, 6]	Group044	8.50202	21	[BCL10, CBLB, CD81, CTLA4, DAB2IP, EIF2B5, FCER1A, GRB2, IFNG, ITK, KLHL6, LIPA, MFHAS1, PLCL2, PTPN22, RBCK1, SPPL3, THEMIS2, TLR5, VAV3, ZNRF1]
GO:0050851	antigen receptor-mediated signaling pathway	GO_BiologicalProcess	0.00626978	0.0322628	0.0121781	0.0125509	[5, 6, 7, 8, 9]	Group044	10.274	15	[BCL10, CBLB, CD81, CTLA4, EIF2B5, GRB2, ITK, KLHL6, LIPA, PLCL2, PTPN22, RBCK1, SPPL3, THEMIS2, VAV3]
GO:0048471	perinuclear region of cytoplasm	GO_CellularComponent	0.00837728	0.0381883	0.00837728	0.00940117	[2, 3, 4]	Group043	7.57895	36	[ANKRD13A, APEX1, ATXN10, BCL10, CABP1, CAV1, CAV2, CLIC1, CTLA4, CTSB, EMP2, GALNT3, HCN4, HFE, KLHL20, MSN, MTDH, NDFIP2, NEDD4, PIK3CA, PKP4, PRKCD, RASGRP3, RHPN2, RNF207, SLC2A12, SLC39A9, SNAPIN, STAT1, SYNJ1, TAF8, TFRC, TMEM134, TMEM173, UBR5, VAMP8]
GO:0046717	acid secretion	GO_BiologicalProcess	0.00483258	0.026388	0.00483258	0.00617836	[5]	Group042	21.7391	5	[PTGER3, SLC22A16, SLC26A6, SLC51B, SNX10]
GO:0044346	fibroblast apoptotic process	GO_BiologicalProcess	0.0107131	0.0437165	0.0107131	0.0113897	[5]	Group041	22.2222	4	[BAK1, BTG1, CASP3, PIK3CA]
GO:0043247	telomere maintenance in response to DNA damage	GO_BiologicalProcess	0.00394135	0.0232801	0.00394135	0.00530769	[5, 7, 8]	Group040	22.7273	5	[APEX1, CDK2, INO80D, PPP1CA, RUVBL2]
GO:0043112	receptor metabolic process	GO_BiologicalProcess	0.00344017	0.0211424	0.00344017	0.00496367	[4]	Group039	14.5161	9	[ALS2, BECN1, DTX3L, NEDD4, NSF, PEX12, PLEKHA3, SNX16, SORL1]
GO:0042802	identical protein binding	GO_MolecularFunction	0.00061436	0.00652167	0.00061436	0.00151342	[3]	Group038	6.78074	107	[ABI3, ACOT7, ADA2, ADRB3, ALS2, AMOTL1, ANGPT1, ASPA, BAK1, BCL10, BCL6, BECN1, BEX3, BIRC3, BLM, BNIP3, BNIPL, BTBD1, CASP8, CAT, CAV2, CEP72, CLDN1, COIL, CRLF3, CRYZL1, DAB2IP, DAZAP2, DCK, ECT2, EED, EPM2AIP1, ERBB4, F11R, FADD, FAP, FAS, FBLN5, FBP1, FBXO28, FGFR3, FRS3, FUS, GCC2, GFAP, GKAP1, GLTP, GNPDA2, GRB2, GRPEL1, HARS, HCN4, HMGXB4, HNF1A, HSPB6, IL6R, IMPA2, KCNRG, KCTD11, KYNU, L…
GO:0035591	signaling adaptor activity	GO_MolecularFunction	0.00264968	0.0178765	0.00264968	0.00418152	[3]	Group037	12.6316	12	[ARF6, BCL10, CAPRIN1, DAB2IP, FADD, FRS3, GRB10, GRB2, HCLS1, STAT3, TMEM173, TRAF5]
GO:0034063	stress granule assembly	GO_BiologicalProcess	0.00835007	0.0381789	0.00835007	0.00947592	[7]	Group036	19.2308	5	[CAPRIN1, DAZAP2, EIF2S1, PRKAA2, YTHDF2]
GO:0031996	thioesterase binding	GO_MolecularFunction	0.00826835	0.03815	0.00826835	0.00948981	[4]	Group035	33.3333	3	[ARF6, RAC1, TRAF5]
GO:0031435	mitogen-activated protein kinase kinase kinase binding	GO_MolecularFunction	0.0113786	0.0454545	0.0113786	0.0118478	[6]	Group034	30	3	[DAB2IP, DAZAP2, MAP3K11]
GO:0030660	Golgi-associated vesicle membrane	GO_CellularComponent	0.00283647	0.0185593	0.00283647	0.00434067	[5, 6, 7, 8]	Group033	17.9487	7	[AP1S2, COPB1, COPZ1, COPZ2, ITM2B, SPPL3, SYNRG]
GO:0030048	actin filament-based movement	GO_BiologicalProcess	0.0111852	0.0449182	0.0111852	0.0117677	[3]	Group032	11.4943	10	[ACTC1, CACNA1D, EMP2, FNBP1L, HCN4, KCND3, MYO19, PIK3CA, RNF207, SCN1A]
GO:0001889	liver development	GO_BiologicalProcess	0.00116932	0.0103199	0.00116932	0.00241023	[5, 6]	Group031	14.6667	11	[ARF6, CCDC39, CCDC40, CITED2, GATA6, HLX, HNF1A, LIPA, PCK2, PIK3CA, RPGRIP1L]
GO:0030027	lamellipodium	GO_CellularComponent	0.00408604	0.023584	0.00408604	0.0053596	[3, 4]	Group030	10.4575	16	[ABI3, ACTA2, ACTC1, ALS2, ANTXR1, CAPRIN1, CASP8, DGKZ, FAP, FSCN1, KITLG, LIMK1, PIK3CA, PLEKHH2, RAC1, STX2]
GO:0022411	cellular component disassembly	GO_BiologicalProcess	0.0130594	0.0496847	0.0130594	0.0130594	[4]	Group029	7.95107	26	[AIFM1, ARF6, BECN1, BLCAP, CCSAP, CDK1, EIF2D, EIF5A2, FAP, FSCN1, GFM2, LAMC1, MTRF1L, NEDD9, NSF, PIK3CA, PLEKHH2, PLXNC1, PRKAA2, SCIN, SMARCA4, SNAPIN, TMOD3, UFL1, VAMP8, VPS4B]
GO:0021957	corticospinal tract morphogenesis	GO_BiologicalProcess	0.00371369	0.0223706	0.00371369	0.00506869	[8, 9, 10, 11, 12, 13, 14, 15]	Group028	42.8571	3	[CDH11, FBXO45, SLIT2]
GO:0016810	hydrolase activity, acting on carbon-nitrogen (but not peptide) bonds	GO_MolecularFunction	0.00995125	0.042078	0.00995125	0.0109247	[3]	Group027	10.7143	12	[ADA2, AGMAT, ASPA, BTD, CAT, DDAH1, DDAH2, GNPDA2, MTHFD2L, NGLY1, RIDA, SIRT7]
GO:0001771	immunological synapse formation	GO_BiologicalProcess	0.00101114	0.00913636	0.00101114	0.00222011	[4, 5]	Group026	40	4	[CD81, MSN, NEDD9, PRF1]
GO:0001558	regulation of cell growth	GO_BiologicalProcess	0.0056076	0.0298678	0.0056076	0.00690692	[3, 4, 5]	Group025	9.13043	21	[APEX1, BCL6, CDKL5, CRLF3, DERL2, DIP2B, FBP1, GDF9, IGFBP5, ING5, LIMK1, MEGF8, NCBP1, NUBP1, PPT1, PSMD10, SEMA3A, SEMA4D, SERTAD3, SLIT2, SMARCA4]
GO:0000900	mRNA regulatory element binding translation repressor activity	GO_BiologicalProcess	0.00826835	0.03815	0.00826835	0.00948981	[8, 9, 10, 11, 12]	Group024	33.3333	3	[PAIP2, PAIP2B, PURA]
GO:0005886	plasma membrane	GO_CellularComponent	0.00235719	0.0166429	0.00235719	0.00390289	[3]	Group023	5.84586	245	[ABHD6, ACKR4, ACPP, ACVR1, ACVR2A, ADORA2B, ADRB3, AFAP1L2, AKR1A1, AMOTL1, ANGPT1, ANK1, ANKRD13A, ANP32E, ANTXR1, ANXA3, ARF6, ARHGAP12, ARHGAP18, ARHGEF39, ARL4A, ATP11C, ATP8A1, ATXN10, BCL10, BIRC3, C1QBP, CABP1, CACNA1D, CASP3, CASP8, CAV1, CAV2, CCRL2, CD81, CD99L2, CDC42SE1, CDH11, CLDN1, CLEC4G, CLIC1, CNNM4, CNTN1, COPB1, CRB1, CRLF3, CTLA4, CTSB, CYTH1, DAB2IP, DAPP1, DDX50, DENND4C, …
GO:0005829	cytosol	GO_CellularComponent	2.03496e-06	8.58075e-05	2.03496e-06	1.58101e-05	[2, 3, 4]	Group022	6.66253	215	[ACOT7, ACTR2, AFAP1, AFAP1L2, AIFM1, AKR1A1, AKR1E2, ALKBH5, ALS2, ANKRA2, APEX1, ARF6, ARHGAP18, ARHGAP6, ARL4A, ARPC5, ASF1B, ASPA, ATOX1, ATP8A1, ATXN10, BACH2, BAK1, BCL10, BCL2L14, BECN1, BEX3, BID, BIRC3, BLM, BLOC1S2, BNIPL, BTBD1, C1QBP, CAPRIN1, CASP3, CASP8, CASZ1, CBLB, CBX7, CCDC39, CCDC43, CDC37L1, CDK5RAP1, CDO1, CEP170, CEP19, CEP72, CHAC2, CITED2, COPB1, CRLF3, CSE1L, CTNNBIP1, D…
GO:0005737	cytoplasm	GO_CellularComponent	2.5387e-17	3.85375e-14	2.5387e-17	1.28204e-15	[2, 3]	Group021	6.28871	599	[AADAT, ABHD6, ABI3, ACADL, ACKR4, ACOT7, ACTA2, ACTC1, ACTR2, ACVR2A, ADCK1, ADPGK, ADSSL1, AFAP1, AFAP1L2, AGPAT5, AIFM1, AK2, AKR1A1, AKR1E2, ALG14, ALKBH3, ALKBH5, ALS2, AMOTL1, ANK1, ANKRA2, ANKRD13A, ANKRD54, ANP32E, ANXA3, AP1S2, APEX1, ARF6, ARHGAP12, ARHGAP18, ARHGAP6, ARHGEF12, ARHGEF15, ARL2BP, ARL4A, ARNTL2, ARPC5, ASF1B, ASPA, ATOX1, ATP11C, ATP8A1, ATXN10, B4GALNT2, B4GALNT4, BACH2,…
GO:0005730	nucleolus	GO_CellularComponent	0.000806715	0.00779996	0.000806715	0.00189484	[5, 6, 7]	Group020	7.5495	61	[ABT1, AFF4, AGPAT5, APEX1, ARL4A, ARNTL2, BCL6, BEND3, BLM, C1D, C1QBP, CAMK4, COIL, DDX50, EEF1A1, EIF3A, GAR1, GOLGA3, HOXD9, ISG20, LIPA, MAK, MDM2, MPHOSPH6, MPHOSPH8, MTDH, MTUS1, MXI1, NOP2, NOVA1, OXR1, PARP1, PHF2, PIMREG, POLR1C, POP1, PPID, PPM1E, PPP1CA, PRDM1, RBM4B, RCN2, RPS6KA6, SDAD1, SIRT7, SMARCA4, SNAI1, SPIN1, STAT1, SUV39H1, TAF4B, TBCA, TCEA1, TMEM179B, TMUB1, TOE1, TRMT10A…
GO:0003755	peptidyl-prolyl cis-trans isomerase activity	GO_MolecularFunction	0.0106196	0.0439253	0.0106196	0.0115331	[3, 4]	Group019	15.7895	6	[FKBP11, FKBP14, FKBP3, PPID, PPIF, PTPA]
KEGG:05205	Proteoglycans in cancer	KEGG	0.00142483	0.0118191	0.00142483	0.00276746	[-1]	Group018	10.2439	21	[ARHGEF12, CASP3, CAV1, CAV2, ERBB4, FAS, FZD8, GRB2, HCLS1, ITPR2, LUM, MDM2, MSN, PIK3CA, PLAU, PPP1CA, RAC1, SDC1, SDC4, STAT3, VAV3]
KEGG:04625	C-type lectin receptor signaling pathway	KEGG	0.00649347	0.0328569	0.00649347	0.00762605	[-1]	Group017	11.3208	12	[ARHGEF12, BCL10, CASP8, CBLB, EGR2, IL17D, IRF9, ITPR2, MDM2, PIK3CA, PRKCD, STAT1]
GO:1990845	adaptive thermogenesis	GO_BiologicalProcess	0.00411212	0.0236447	0.00411212	0.00532467	[3]	Group016	11.5044	13	[ABHD6, ADRB3, ELOVL6, ESRRG, GRB10, IRF4, KDM3A, LIPA, MFN1, PGAM5, PLCL2, SORL1, UCP3]
GO:1990830	cellular response to leukemia inhibitory factor	GO_BiologicalProcess	0.00145742	0.0119587	0.00145742	0.00277734	[6]	Group015	14.2857	11	[GFPT2, HELLS, KDM3A, MYBL2, NR5A2, PCOLCE2, PIGA, PTP4A2, PTP4A3, SNX10, TFRC]
GO:0000183	rDNA heterochromatin formation	GO_BiologicalProcess	0.00572275	0.0302688	0.00572275	0.00696383	[6, 8, 10, 11, 12]	Group014	37.5	3	[BEND3, PHF2, SUV39H1]
GO:1900746	regulation of vascular endothelial growth factor signaling pathway	GO_BiologicalProcess	0.00585788	0.030663	0.00585788	0.0070434	[4, 5, 6, 7, 8, 9]	Group013	20.8333	5	[ADAMTS3, CCBE1, DAB2IP, PTP4A2, PTP4A3]
GO:0180030	inositol phosphate kinase activity	GO_MolecularFunction	0.0113786	0.0454545	0.0113786	0.0118478	[5]	Group012	30	3	[IP6K3, IPMK, PPIP5K1]
GO:0140250	regulation protein catabolic process at synapse	GO_BiologicalProcess	0.0022036	0.0157786	0.0022036	0.00377227	[5, 6]	Group011	50	3	[CBLB, EGLN1, RAB26]
GO:0098796	membrane protein complex	GO_CellularComponent	0.00159347	0.012731	0.00159347	0.00298037	[2, 3]	Group010	7.01107	76	[ABHD6, ACVR1, ACVR2A, ALG14, ANK1, AP1S2, BAK1, BECN1, BIRC3, CACNA1D, CASP3, CASP8, CAV2, CDH11, CLIC1, COPB1, COPZ1, COPZ2, CRB1, DENND4C, ELOVL6, FADD, FAM8A1, FAS, GABRD, GNA15, GNAO1, GNG10, GRB2, GRPEL1, HCN4, HFE, IL6R, IMMT, ITGA6, ITGB2, ITGB6, KCND1, KCND3, KCNG1, KCNH6, KCNJ16, KCNJ3, KCNMA1, KCNS3, LAMTOR3, LRRC8B, MFN1, NCF4, NDUFS4, NECAP1, NECAP2, OSTC, PDZD11, PIGA, PIGH, PIGS, P…
GO:0098552	side of membrane	GO_CellularComponent	0.0107081	0.0438138	0.0107081	0.0115055	[2, 3]	Group009	7.36434	38	[ACKR4, ALG14, ANK1, ANTXR1, BECN1, BIRC3, CCRL2, CLEC4G, CNTN1, CTLA4, CTSB, ENOX1, EPM2AIP1, FAS, FCER1A, GNA15, GNAO1, GNG10, HFE, IL6R, IL7R, ITGA6, ITGB6, KCNMA1, LAG3, LITAF, LYPD1, MILR1, PKP4, PTPN22, SELL, SLAMF1, SPPL3, STAC, TFRC, TGFBR3, TRAF5, XCR1]
GO:0090201	negative regulation of release of cytochrome c from mitochondria	GO_BiologicalProcess	0.00538245	0.0288713	0.00538245	0.00671146	[5, 6, 7, 8, 9]	Group008	26.6667	4	[BAK1, IFI6, PPIF, PSMD10]
GO:0075522	IRES-dependent viral translational initiation	GO_BiologicalProcess	0.00826835	0.03815	0.00826835	0.00948981	[2, 3, 4]	Group007	33.3333	3	[EIF2D, EIF3A, EIF3D]
GO:0071907	determination of digestive tract left/right asymmetry	GO_BiologicalProcess	0.0022036	0.0157786	0.0022036	0.00377227	[5, 6, 7, 8]	Group006	50	3	[CCDC39, CCDC40, MEGF8]
GO:0071447	cellular response to hydroperoxide	GO_BiologicalProcess	0.00572275	0.0302688	0.00572275	0.00696383	[5, 6]	Group005	37.5	3	[OXR1, PRKCD, TP53INP1]
GO:0070836	caveola assembly	GO_BiologicalProcess	0.00371369	0.0223706	0.00371369	0.00506869	[8]	Group004	42.8571	3	[CAV1, CAV2, EMP2]
GO:0002517	T cell tolerance induction	GO_BiologicalProcess	0.00826835	0.03815	0.00826835	0.00948981	[3, 4, 6, 7]	Group003	33.3333	3	[CBLB, ICOS, NR5A2]
GO:0050699	WW domain binding	GO_MolecularFunction	0.00538245	0.0288713	0.00538245	0.00671146	[4]	Group002	26.6667	4	[DAZAP2, LITAF, NDFIP2, PRRG4]
GO:0001673	male germ cell nucleus	GO_CellularComponent	0.0127549	0.049142	0.0127549	0.0130126	[7]	Group001	13.7255	7	[CDK2, DAZAP1, H2AFX, KDM3A, LIMK1, TCFL5, TOPBP1]
GO:0009110	vitamin biosynthetic process	GO_BiologicalProcess	0.0130445	0.049878	0.0130445	0.013175	[5]	Group000	21.0526	4	[AKR1A1, IFNG, SLC19A2, SNAI1]

## Sheet: Table S5D_JE_MAPIvsMAPT
Table S5D Funcitonal enrichment results for target genes of differentially expressed miRNAs identified in JE between MAPI and MAPT group.
ID	Term	Ontology Source	Term PValue	Term PValue Corrected with Benjamini-Hochberg	Group PValue	Group PValue Corrected with Benjamini-Hochberg	GOLevels	GOGroups	% Associated Genes	Nr. Genes	Associated Genes Found
GO:1901607	alpha-amino acid biosynthetic process	GO_BiologicalProcess	0.00105168	0.00420671	0.00105168	0.00315503	[5, 6, 7, 8]	Group0	7.14286	4	[MTR, OTC, PLOD2, PSPH]
KEGG:04672	Intestinal immune network for IgA production	KEGG	0.0112742	0.0112742	0.0112742	0.0169114	[-1]	Group1	5.17241	3	[CCR9, CD28, ICOS]
KEGG:00510	N-Glycan biosynthesis	KEGG	0.00836061	0.0111475	0.0129239	0.0129239	[-1]	Group2	5.76923	3	[ALG14, FUT8, MAN2A1]
KEGG:00513	Various types of N-glycan biosynthesis	KEGG	0.00491937	0.00983874	0.0129239	0.0129239	[-1]	Group2	6.97674	3	[ALG14, FUT8, MAN2A1]

## Sheet: Table S5E_JELN_MAPIvsHC
Table S5E Funcitonal enrichment results for target genes of differentially expressed miRNAs identified in JELN between MAPI and HC group.
ID	Term	Ontology Source	Term PValue	Term PValue Corrected with Benjamini-Hochberg	Group PValue	Group PValue Corrected with Benjamini-Hochberg	GOLevels	GOGroups	% Associated Genes	Nr. Genes	Associated Genes Found	Row Labels	Count of Ontology Source	Row Labels	Count of GOGroups
GO:0035556	intracellular signal transduction	GO_BiologicalProcess	2.40129e-06	0.000358993	1.2559e-07	3.39093e-06	[3, 4, 5]	Group67	4.38457	83	[ADRA1A, ADRB3, ARHGAP17, ARRDC3, BAK1, BCAR3, BCL10, CAB39, CAMKK1, CASP3, CCDC68, CD2AP, CDKN1A, CHEK1, CTNS, CX3CR1, DUSP5, EIF4EBP1, FAS, FBXL20, FKBP1B, FLOT2, FOS, GADD45A, GIT2, GPR137C, GRB2, GRIN2C, GUCY1B3, ITGB1BP1, ITK, LITAF, LOC504219, LURAP1L, LYN, MAPK12, MAPK6, MFN2, MSX1, MTDH, NDP, NLRP3, NOTCH2, NR1H4, NRAS, NUDT15, NUPR1, NYAP2, PAK3, PEA15, PLN, PPM1M, PRKAA2, PRSS33, PTPRJ,…	GO_BiologicalProcess	228	Group00	1
GO:0006914	autophagy	GO_BiologicalProcess	4.27973e-06	0.000365611	1.96869e-07	3.9866e-06	[3, 4]	Group78	7.18232	26	[ADRA1A, ARL8B, ATG12, ATP13A2, CHMP4B, CTSA, DRAM1, EIF4G2, FBXL20, GABARAPL2, IL10RA, MFN2, MTDH, NUPR1, PIP4K2A, PLAA, PRKAA2, RRAGC, SH3BP4, SLC25A4, SPTLC2, UBQLN2, UBXN2B, VDAC1, VMP1, WIPI2]	GO_CellularComponent	28	Group01	1
GO:0033554	cellular response to stress	GO_BiologicalProcess	1.94682e-06	0.000388066	7.30956e-08	2.96037e-06	[3]	Group56	4.85362	63	[ACTR2, ADO, ARG2, ATP13A2, BACH1, BAK1, CANX, CASP3, CD2AP, CDKN1A, CEBPG, CHEK1, DNAJC3, EYA3, FAS, FKBP1B, FOS, GABARAPL2, GADD45A, GCH1, GRB2, GTF2H5, KLF4, KLHL15, LIG4, LYN, MARCKS, MFN2, MTSS1, NDP, NEIL2, NPEPPS, NUDT15, NUPR1, PDK4, PEX12, PHF1, PPP1R15B, PRIMPOL, PRKAA2, PYCR1, QARS, RAP2A, RASSF2, RELL1, RNF13, RRAGC, SERP1, SMPD3, STK35, SWSAP1, TBX2, THY1, TMEM117, UBQLN2, UBXN1, USP…	GO_MolecularFunction	23	Group02	1
GO:0031090	organelle membrane	GO_CellularComponent	3.92072e-06	0.000390765	1.14218e-06	1.32166e-05	[3, 4]	Group55	4.07186	102	[ABHD12, ADRA1A, APPL1, ARF4, ARL8A, ARL8B, ATL1, ATP13A2, ATP5G2, ATP6AP2, ATP6V0D2, ATP6V1A, ATP6V1D, BAK1, BRI3, CANX, CDH5, CHMP4B, CHST11, CPT2, CTNS, CYP27B1, DEGS1, EPM2AIP1, FAR1, FKBP1B, FLOT2, FMO1, GABARAPL2, GALNT7, GCH1, GNPTAB, GPR137C, GRB2, IPO5, JPH1, KDELR3, LIG4, LITAF, LPGAT1, MFN2, MGAT1, MRPS36, MTCH2, MTDH, NECAP2, NLRP3, NR4A1, NRAS, NUS1, OSTM1, OTC, PEX12, PI4K2A, PIGH, …	KEGG	25	Group03	1
GO:0031090	organelle membrane	GO_CellularComponent	3.92072e-06	0.000390765	3.14171e-07	5.08956e-06	[3, 4]	Group75	4.07186	102	[ABHD12, ADRA1A, APPL1, ARF4, ARL8A, ARL8B, ATL1, ATP13A2, ATP5G2, ATP6AP2, ATP6V0D2, ATP6V1A, ATP6V1D, BAK1, BRI3, CANX, CDH5, CHMP4B, CHST11, CPT2, CTNS, CYP27B1, DEGS1, EPM2AIP1, FAR1, FKBP1B, FLOT2, FMO1, GABARAPL2, GALNT7, GCH1, GNPTAB, GPR137C, GRB2, IPO5, JPH1, KDELR3, LIG4, LITAF, LPGAT1, MFN2, MGAT1, MRPS36, MTCH2, MTDH, NECAP2, NLRP3, NR4A1, NRAS, NUS1, OSTM1, OTC, PEX12, PI4K2A, PIGH, …	(blank)		Group04	1
GO:0010506	regulation of autophagy	GO_BiologicalProcess	3.73562e-06	0.00044678	1.96869e-07	3.9866e-06	[4, 5, 6]	Group78	8.96226	19	[ADRA1A, ATP13A2, CHMP4B, CTSA, DRAM1, EIF4G2, FBXL20, IL10RA, MTDH, NUPR1, PIP4K2A, PRKAA2, RRAGC, SH3BP4, SLC25A4, SPTLC2, UBQLN2, VDAC1, WIPI2]	Grand Total	304	Group05	1
GO:0051248	negative regulation of protein metabolic process	GO_BiologicalProcess	6.65465e-06	0.000497435	5.54015e-08	4.48752e-06	[4, 5, 6]	Group74	7.00809	26	[AGO4, AZIN1, BAK1, COPS9, CTSA, DNAJC3, EIF4EBP1, ENPP1, FKBP1B, FLOT2, GABARAPL2, GADD45A, GRIN2C, ITGB1BP1, LYN, N4BP1, NHLRC3, PPP1R15B, PRKAA2, RASSF2, RTN4, SH3GL2, SHMT1, THY1, UBXN1, YBX1]			Group06	1
GO:0098588	bounding membrane of organelle	GO_CellularComponent	1.76881e-06	0.000528873	1.14218e-06	1.32166e-05	[4, 5]	Group55	4.89731	62	[APPL1, ARF4, ARL8A, ARL8B, ATL1, ATP13A2, ATP6AP2, ATP6V0D2, ATP6V1A, ATP6V1D, BAK1, BRI3, CHMP4B, CHST11, CTNS, FAR1, FKBP1B, FLOT2, GABARAPL2, GALNT7, GNPTAB, GPR137C, JPH1, KDELR3, LITAF, MFN2, MGAT1, MTCH2, NECAP2, NLRP3, NRAS, OSTM1, PEX12, PI4K2A, PIP4P2, PLN, QPCTL, RAB14, RAC1, RAP2A, RAP2C, RNF125, RNF13, RPH3AL, SAR1A, SCAMP5, SEMA4C, SGMS2, SLC15A3, SLC35A1, SNN, SNX10, ST3GAL6, ST6GA…			Group07	1
GO:0098588	bounding membrane of organelle	GO_CellularComponent	1.76881e-06	0.000528873	3.14171e-07	5.08956e-06	[4, 5]	Group75	4.89731	62	[APPL1, ARF4, ARL8A, ARL8B, ATL1, ATP13A2, ATP6AP2, ATP6V0D2, ATP6V1A, ATP6V1D, BAK1, BRI3, CHMP4B, CHST11, CTNS, FAR1, FKBP1B, FLOT2, GABARAPL2, GALNT7, GNPTAB, GPR137C, JPH1, KDELR3, LITAF, MFN2, MGAT1, MTCH2, NECAP2, NLRP3, NRAS, OSTM1, PEX12, PI4K2A, PIP4P2, PLN, QPCTL, RAB14, RAC1, RAP2A, RAP2C, RNF125, RNF13, RPH3AL, SAR1A, SCAMP5, SEMA4C, SGMS2, SLC15A3, SLC35A1, SNN, SNX10, ST3GAL6, ST6GA…			Group08	1
GO:0071702	organic substance transport	GO_BiologicalProcess	1.16952e-05	0.000699371	6.20469e-06	6.28225e-05	[4]	Group61	4.20679	83	[ABCB11, APPL1, ARF4, ARL8A, ARL8B, ARRDC3, ATP11A, ATP13A2, ATP8B4, AZIN1, BAK1, CD2AP, CTNS, CXCL11, CYP27B1, DDX19A, DYNLT1, E2F3, ENPP1, EXOC8, FAM53C, FKBP1B, GABARAPL2, GNPTAB, GRIA3, GRIA4, GRIN2C, HHEX, IL10RA, IL1RN, IPO13, IPO5, KDELR3, LIMA1, LRP10, LRP6, LYN, MTCH2, NDP, NECAP2, NR1H4, NUS1, PEA15, PEX12, PIP4K2A, PLN, RAB14, RALBP1, RBM22, RPH3AL, SAR1A, SCAMP5, SH3TC2, SLC10A2, SLC1…			Group09	1
GO:0005764	lysosome	GO_CellularComponent	1.15326e-05	0.00076628	3.14171e-07	5.08956e-06	[5, 6, 7]	Group75	6.65025	27	[ARL8A, ARL8B, ARRDC3, ATP13A2, ATP6AP2, ATP6V1A, BCL10, BRI3, CHMP4B, CTNS, CTSA, CTSS, DRAM1, GALC, GLB1, GPR137C, LITAF, OSTM1, PIP4K2A, PIP4P2, RNF13, RRAGC, SGSH, SLC15A3, TMEM165, TMEM25, ZNRF2]			Group10	1
GO:0007033	vacuole organization	GO_BiologicalProcess	1.46112e-05	0.000794317	1.96869e-07	3.9866e-06	[5]	Group78	9.24856	16	[ARL8B, ATG12, ATP13A2, ATP6AP2, CLN6, GABARAPL2, GNPTAB, MFN2, NUPR1, PIP4K2A, RAB14, TMEM165, UBQLN2, UBXN2B, VMP1, WIPI2]			Group11	1
GO:0005773	vacuole	GO_CellularComponent	1.33059e-06	0.000795695	3.14171e-07	5.08956e-06	[3, 4, 5]	Group75	6.62651	33	[ARL8A, ARL8B, ARRDC3, ATP13A2, ATP6AP2, ATP6V0D2, ATP6V1A, ATP6V1D, BCL10, BRI3, CHMP4B, CTNS, CTSA, CTSS, DLD, DRAM1, GABARAPL2, GALC, GLB1, GPR137C, LITAF, OSTM1, PIP4K2A, PIP4P2, RNF13, RRAGC, SGSH, SLC15A3, TMEM165, TMEM25, VMP1, WIPI2, ZNRF2]			Group12	1
[truncated: 404 more rows]

## Sheet: Table S5F_JELN_MAPTvsHC
Table S5F Funcitonal enrichment results for target genes of differentially expressed miRNAs identified in JELN between MAPT and HC group.
ID	Term	Ontology Source	Term PValue	Term PValue Corrected with Benjamini-Hochberg	Group PValue	Group PValue Corrected with Benjamini-Hochberg	GOLevels	GOGroups	% Associated Genes	Nr. Genes	Associated Genes Found	Row Labels	Count of Ontology Source	Row Labels	Count of GOGroups
[truncated: 59 more rows]

## Sheet: Table S5G_JELN_MAPIvsMAPT
Table S5G Funcitonal enrichment results for target genes of differentially expressed miRNAs identified in JELN between MAPI and MAPT group.
[truncated: 23 more rows]

[truncated: 4 more sheets: Table S5H_CPP_MAPIvsHC, Table S5I_CPP_MAPTvsHC, Table S5J_CPP_MAPIvsMAPT, Note]
